# Supplementary material for: Proximity Labeling Reveals How Lrp2 Interacts with the Endocytic Machine
Source: J Proteome Res. 2026 Apr 20;25(5):2318–30. doi: 10.1021/acs.jproteome.5c01053 (PMC13140602; doi:10.1021/acs.jproteome.5c01053)
Supplement: Supplementary file 2 [file pr5c01053_si_003.xlsx]

## Sheet: Sheet1
Protein IDs	Protein names	Gene names	Fasta headers	Peptide sequences	Peptides	Sequence coverage [%]	Mol. weight [kDa]	Q-value	Score	Intensity	MS/MS count	MS/MS count Apex1	MS/MS count Apex2	MS/MS count Apex3	MS/MS count Apex4	MS/MS count No Apex 1	MS/MS count No Apex 2	MS/MS count No Apex 3	MS/MS count No Apex 4	Intensity Apex 1	Intensity Apex 2	Intensity Apex 3	Intensity Apex 4	Intensity No Apex 1	Intensity No Apex 2	Intensity No Apex 3	Intensity No Apex 4	log 2 Apex-No Apex	Apex/No Apex Fold change	p-value (adj)	q-value
Q9DBN5;Q9DBN5-2;Q9DBN5-3	Lon protease homolog 2, peroxisomal	Lonp2	sp|Q9DBN5|LONP2_MOUSE Lon protease homolog 2, peroxisomal OS=Mus musculus (Mouse) OX=10090 GN=Lonp2 PE=1 SV=1;sp|Q9DBN5-2|LONP2-2_MOUSE Isoform of Q9DBN5, Isoform 2 of Lon protease homolog 2, peroxisomal OS=Mus musculus (Mouse) OX=10090 GN=Lonp2 PE=1 SV=1;	DGPSAGVTIVTCLASLFSGR;DLEEIPSNVR;EALPDILTSIIR;EELGELSEQFYR;FQIVQVLK;GLVLPVGGIK;GPILCFVGPPGVGK;IALGGVCDQSDIR;LQILDAVSLEDR;MTIPLLVR;RTYVGSMPGR;VLEYLAVR;YAVQLVEMLDMSVPAVAK	13	18.2	94.525	0	15.222	3436800000	98	7	0	8	8	2	1	1	1	26.966		27.4258	27.4352	22.4471	22.3569	22.2036	21.9109	5.04605	33.0378	1.12982e-05	0.0113337
Q60598;Q921L6	Src substrate cortactin	Cttn	sp|Q60598|SRC8_MOUSE Src substrate cortactin OS=Mus musculus (Mouse) OX=10090 GN=Cttn PE=1 SV=2;tr|Q921L6|Q921L6_MOUSE Isoform of Q60598, SH3 domain-containing protein OS=Mus musculus (Mouse) OX=10090 GN=Cttn PE=1 SV=1	ANFENLAK;ASAGHAVSITQDDGGADDWETDPDFVNDVSEK;CALGWDHQEK;DYSSGFGGK;EKELETGPK;ENVFQEHQTLK;HCSQVDSVR;LQLHESQK;LRENVFQEHQTLK;NASTFEEVVQVPSAYQK;SAVGFDYQGK;SAVGFEYQGK;TVPIEAVTSK;TVQGSGHQEHINIHK;VDQSAVGFEYQGK;YGLFPANYVELR;YGVQADRVDK	17	35.7	61.249	0	27.935	24880000000	183	12	11	14	15	1	1	1	2	30.4146	28.6429	30.2884	30.3192	22.3123	23.5099	22.5367	23.3966	6.97736	126.007	2.37454e-05	0.0113337
P97447;A2AEX8;A2AEX6;A2AEY1	Four and a half LIM domains protein 1	Fhl1	sp|P97447|FHL1_MOUSE Four and a half LIM domains protein 1 OS=Mus musculus (Mouse) OX=10090 GN=Fhl1 PE=1 SV=3;tr|A2AEX8|A2AEX8_MOUSE Isoform of P97447, Four and a half LIM domains protein 1 OS=Mus musculus (Mouse) OX=10090 GN=Fhl1 PE=1 SV=1;tr|A2AEX6|A2AEX	AITSGGITYQDQPWHAECFVCVTCSK;AIVAGDQNVEYK;CLHPLASETFVSK;CSVNLANK;CSVNLANKR;DCFTCSNCK;FCANTCVDCR;FTAVEDQYYCVDCYK;FVFHNEQVYCPDCAK;GEDFYCVTCHETK;GSSVVAYEGQSWHDYCFHCK;KCSVNLANK;NPITGFGK;QVIGTGSFFPK;YWHDNCFR	15	60.7	31.888	0	27.566	60372000000	248	17	17	16	13	4	7	6	7	31.679	30.2791	30.9738	31.0842	24.9087	26.4041	25.2318	25.1501	5.58036	47.847	1.74828e-05	0.0113337
Q3UQ44	Ras GTPase-activating-like protein IQGAP2	Iqgap2	sp|Q3UQ44|IQGA2_MOUSE Ras GTPase-activating-like protein IQGAP2 OS=Mus musculus (Mouse) OX=10090 GN=Iqgap2 PE=1 SV=2	AFLYEQTESVVK;ALVGSENPPLTVIR;ALVINTNPVEVYK;AMEAIGLPK;AWVNQLETQTGEASK;DLNLMDIK;DVDPDCAQHYQDVLFYTK;EGSWVPPELCLSK;ESWLTGEEIEDIVEEVTSDYIR;FEATTLGPALR;FLGVEMEK;GGEIEILNNTDNK;GVLLGIDDLQTNQFK;HTDNTVQWLR;IFYPETTDVYDR;IFYPETTDVYDRK;IGGILANELSVDEAALHAAVIAINEAIEK;ITLEDVISHR;IVGNLLYYR;IYDVEQTR;KIYDVEQTR;KPEAQLPAVYPFAAVMYQNELFNLQK;KYFQEACDVPEPEEK;LGIAPQIQDLLGK;LIFQMPQNK;LPYDVTTEQALTYPEVK;LQQTLNALNK;LREEVVTK;LS…	62	47.4	180.53	0	101.08	47788000000	584	52	26	49	35	2	2	4	4	32.0493	29.7914	31.5432	31.2497	23.7645	23.6462	24.4578	24.7891	6.99403	127.471	8.03256e-05	0.0113337
P03888	NADH-ubiquinone oxidoreductase chain 1	Mtnd1	sp|P03888|NU1M_MOUSE NADH-ubiquinone oxidoreductase chain 1 OS=Mus musculus (Mouse) OX=10090 GN=Mtnd1 PE=1 SV=3	FRYDQLMHLLWK;GPNIVGPYGILQPFADAMK;ILGYMQLR;KGPNIVGPYGILQPFADAMK;KILGYMQLR;YDQLMHLLWK;YSLFGALR	7	15.4	36.059	0	12.879	24211000000	101	8	6	7	8	1	1	1	1	30.0475	29.4102	29.5966	29.4293	25.1174	26.377	25.2489	25.7993	3.98526	15.8374	0.000125752	0.0113337
Q02013	Aquaporin-1	Aqp1	sp|Q02013|AQP1_MOUSE Aquaporin-1 OS=Mus musculus (Mouse) OX=10090 GN=Aqp1 PE=1 SV=3	AVVAEFLAMTLFVFISIGSALGFNYPLER;DLGGSAPLAIGLSVALGHLLAIDYTGCGINPAR;MKVWTSGQVEEYDLDADDINSR;NQTLVQDNVK;SFGSAVLTR;VWTSGQVEEYDLDADDINSR	6	38.3	28.793	0	9.0778	85461000000	105	6	6	6	6	6	6	6	5	32.1219	30.7149	32.0835	31.6586	26.671	27.5085	26.6544	26.8485	4.72412	26.4304	6.45626e-05	0.0113337
Q62468	Villin-1	Vil1	sp|Q62468|VILI_MOUSE Villin-1 OS=Mus musculus (Mouse) OX=10090 GN=Vil1 PE=1 SV=3	AAATTVQEYLK;AAISDSVVEPAAK;AELGNSGDWSQIADEVMSPK;ALGMTPAAFSALPR;ATSLNSNDVFILK;DLETPIIVVK;EEHLSTEDFTR;EGDSPQLMAIMNHVLGPR;ELKAAISDSVVEPAAK;EPPHLMSIFK;EVATRPLTQDLLK;EVQGNESETFR;FDALTMHVQPQVAAQQK;GDVFLLDLGK;GGVASGMK;GRMVVYQGGTSR;GSLNITTPGIQIWR;HEDCYILDQGGLK;HVETNSCDVQR;IEDLELVPVESK;KAAATTVQEYLK;KEEHLSTEDFTR;KNNLEPVPSTR;LFECSNQTGR;LIIQWNGPESNR;LQEENQVITPR;LYHVSDSEGK;MVADTISR;MVDDGSGEVQVWR;MVVYQGGTSR;NNL…	52	64.6	92.774	0	92.989	600060000000	902	68	64	63	65	14	17	20	20	35.084	33.5001	34.0526	34.4254	26.8831	28.6887	28.0629	28.3046	6.28075	77.7486	2.12763e-05	0.0113337
P98078;E9QL31;A0A0R4J104;P98078-2;E9PX84;Q3TRE6;P98078-3;F6TQN9;Q9DCE6;E0CXT5	Disabled homolog 2	Dab2	sp|P98078|DAB2_MOUSE Disabled homolog 2 OS=Mus musculus (Mouse) OX=10090 GN=Dab2 PE=1 SV=2;tr|E9QL31|E9QL31_MOUSE Isoform of P98078, PID domain-containing protein OS=Mus musculus (Mouse) OX=10090 GN=Dab2 PE=1 SV=1;tr|A0A0R4J104|A0A0R4J104_MOUSE Isoform of	AEENGSEALMTLDDQANK;AFGYVCGGEGQHQFFAIK;AKLIGIDDVPDAR;ASLSSSSTPQSK;DIPSDAFTGLDPLGDK;DIPSDAFTGLDPLGDKEVK;DLFQVIYNVK;EMFKDFQLR;GFSSSNPSVVSQPASSDPHR;GSEKTDEYLLAR;INEPPKPAPR;IWVNISLSGIK;IWVNISLSGIKIIDEK;KGETPPSGTSSAFSSYFNNK;LIGIDDVPDAR;MSQDSMMK;QGVLLGTK;QPPLVPSR;SADNSLENPFSK;TDEYLLAR;TGQQAEPLVVDLK;TGVIEHEHPVNK;VGIPQEHVDHDDFDANQLLNK	23	33.8	82.311	0	40.322	127130000000	333	24	19	23	20	6	6	5	6	32.5694	31.1857	32.4492	32.3935	25.9488	27.5365	26.3036	26.6014	5.55182	46.91	2.24784e-05	0.0113337
O88342	WD repeat-containing protein 1	Wdr1	sp|O88342|WDR1_MOUSE WD repeat-containing protein 1 OS=Mus musculus (Mouse) OX=10090 GN=Wdr1 PE=1 SV=3	AHDGGIYAISWSPDSTHLLSASGDK;DIAWTEDSK;DYSGQGVVK;FATASADGQIFIYDGK;FGAVFLWDTGSSVGEITGHNK;FTIGDHSR;GPVTDVAYSHDGAFLAVCDASK;IAVVGEGR;LATGSDDNCAAFFEGPPFK;SIQCLTVHR;VCALGESK;VFASLPQVER;VINSVDIK;VYSILASTLK;VYSILASTLKDEGK;YAPSGFYIASGDISGK;YEYQPFAGK	17	34.8	66.406	0	30.053	28219000000	185	10	11	14	15	1	3	2	2	29.6501	30.5102	29.8528	30.8351	24.9268	24.3865	25.1285	26.0459	5.09018	34.064	3.58116e-05	0.0113337
Q60949;Q60949-2;E9Q6L4	TBC1 domain family member 1	Tbc1d1	sp|Q60949|TBCD1_MOUSE TBC1 domain family member 1 OS=Mus musculus (Mouse) OX=10090 GN=Tbc1d1 PE=1 SV=3;sp|Q60949-2|TBCD1-2_MOUSE Isoform of Q60949, Isoform 2 of TBC1 domain family member 1 OS=Mus musculus (Mouse) OX=10090 GN=Tbc1d1 PE=1 SV=3;tr|E9Q6L4|E9Q6	AILQQILLLR;ANHLGDTDGTPVK;ANTLSHFPVECPAPPEPAQSSPGVSQR;APPALIDECIEK;EAITFTAR;EISFCSQGIR;ENELIISFLR;FLAEQFHLK;FLMFDMGLR;HLTTLTNQEQATIFEEVQK;HPFPSKQQPK;HVDHFGFICR;IQSLEATVEK;KAILQQILLLR;KAPPALIDECIEK;KQNLDLLEQLQVANAR;LKLDYEEITPCLK;LQASENDLLNKR;LTSQQHAILIDLGR;LWVSPSGLR;QAFTVAAVQQTAK;SALLQMVEELR;SALLQMVEELRR;SLTESLESILSR;TDWEAPTGQPSAPGPR;TISQVFEMDIAK;VFDMIFLQGSEVIFK;VHSAVGQGVPR;VPEIISSIR;YHSVSTETPHER	30	26.7	142.02	0	45.828	21441000000	290	24	19	26	16	4	2	0	5	29.5151	28.746	29.6299	29.4519	24.414	24.4658		25.1951	4.64408	25.0038	9.76535e-05	0.0113337
Q9JMA1;E9PYI8	Ubiquitin carboxyl-terminal hydrolase 14;Ubiquitin carboxyl-terminal hydrolase	Usp14	sp|Q9JMA1|UBP14_MOUSE Ubiquitin carboxyl-terminal hydrolase 14 OS=Mus musculus (Mouse) OX=10090 GN=Usp14 PE=1 SV=3;tr|E9PYI8|E9PYI8_MOUSE Isoform of Q9JMA1, Ubiquitin carboxyl-terminal hydrolase OS=Mus musculus (Mouse) OX=10090 GN=Usp14 PE=1 SV=1	AQLFALTGVQPAR;ASGEMASAQYITAALR;CTESEEEEVTK;DLFDSMDK;ETDSSSAPAVTPSK;FDDDKVSIVTPEDILR;FEGVELNTDEPPMVFK;FPLMLDVYELCTPELQEK;LEAIEDDSGR;LEAIEDDSGRETDSSSAPAVTPSK;LPAYLTIQMVR;LSGGGDWHIAYVLLYGPR;SSSSGHYVSWVR;VSIVTPEDILR	14	33.1	56.001	0	20.247	10485000000	103	9	4	9	6	1	0	1	0	27.5551	27.1926	27.9927	27.1833	21.4127		21.2439		6.15262	71.1416	1.13857e-05	0.0113337
P80315;G5E839	T-complex protein 1 subunit delta	Cct4	sp|P80315|TCPD_MOUSE T-complex protein 1 subunit delta OS=Mus musculus (Mouse) OX=10090 GN=Cct4 PE=1 SV=3;tr|G5E839|G5E839_MOUSE Isoform of P80315, T-complex protein 1 subunit delta OS=Mus musculus (Mouse) OX=10090 GN=Cct4 PE=1 SV=1	AFADAMEVIPSTLAENAGLNPISTVTELR;ALIAGGGAPEIELALR;AQDIEAGDGTTSVVIIAGSLLDSCTK;AYILNLVK;DALSDLALHFLNK;DVEREDIEFICK;EDIEFICK;ETLLNSATTSLNSK;FSNISAAK;GDVTITNDGATILK;GIHPTIISESFQK;GLEILTDMSR;GLEILTDMSRPVQLSDR;IDDVVNTR;IGLIQFCLSAPK;ITGCTSPGK;KLGGTIDDCELVEGLVLTQK;LGGTIDDCELVEGLVLTQK;LVIEEAER;MIQDGKGDVTITNDGATILK;QMQVLHPAAR;SGAPTAGPGSR;SIHDALCVIR;TGCNVLLIQK;TLSGMESYCVR;VANSGITR;VIDPATATSVDLR;VVSQYSSLLSPMSVN…	28	60.3	58.066	0	49.527	32268000000	347	27	18	27	22	6	8	5	6	30.6757	29.3925	30.5166	30.5349	24.1178	25.844	24.2289	25.0957	5.45831	43.9658	6.27925e-05	0.0113337
P70404	Isocitrate dehydrogenase [NAD] subunit gamma 1, mitochondrial	Idh3g	sp|P70404|IDHG1_MOUSE Isocitrate dehydrogenase [NAD] subunit gamma 1, mitochondrial OS=Mus musculus (Mouse) OX=10090 GN=Idh3g PE=1 SV=1	DIDILIVR;ENTEGEYSSLEHESVAGVVESLK;GNIETNHNLPPSHK;HACVPVDFEEVHVSSNADEEDIR;HKDIDILIVR;HTVTMIPGDGIGPELMLHVK;LGDGLFLQCCR;LHSYATSIR;NIANPTATLLASCMMLDHLK;TSLDLYANVIHCK;VAIAAGGAAK	11	38.9	42.785	0	18.03	62795000000	131	7	5	11	10	5	5	3	5	32.62	30.8818	31.8916	32.3993	26.142	27.333	25.9748	26.7902	5.38817	41.8793	4.86328e-05	0.0113337
Q9CQ75	NADH dehydrogenase [ubiquinone] 1 alpha subcomplex subunit 2	Ndufa2	sp|Q9CQ75|NDUA2_MOUSE NADH dehydrogenase [ubiquinone] 1 alpha subcomplex subunit 2 OS=Mus musculus (Mouse) OX=10090 GN=Ndufa2 PE=1 SV=3	AHPNLPILIR;AMQNVLSGK;ECSEVQPK;KAHPNLPILIR;TVSLNNLSADEVTR	5	42.4	10.916	0	9.2839	74588000000	76	5	4	5	6	2	3	2	2	32.6453	30.9716	32.4416	32.3112	24.0628	26.3397	23.5842	24.1761	7.55179	187.635	0.000136051	0.0113337
Q6NZJ6	Eukaryotic translation initiation factor 4 gamma 1	Eif4g1	sp|Q6NZJ6|IF4G1_MOUSE Eukaryotic translation initiation factor 4 gamma 1 OS=Mus musculus (Mouse) OX=10090 GN=Eif4g1 PE=1 SV=1	AALSVDEVEK;AALSVDEVEKK;AASLTEDR;AIIEEYLHLNDMK;APQPTGPPPAR;ATSLLLEILGLLCK;DITEEIMSGAR;DKDDDEVFEK;EATLPPVSPPK;EAVGDLLDAFK;EAVQCVQELASPSLLFIFVR;EFLAEGQDVGSFVAEK;EFLLGFQFIFASMQK;EMDEAATAEER;ERPSQPEGLR;FMLQDVLDLR;FSALQQTLPAENTDNR;FSALQQTLPAENTDNRR;GGPGGELPR;GGPPGPPINR;GLPLVDDGGWNTVPISK;GVIDLIFEK;IHNAENIQPGEQK;IISSVIMTEDIK;KVEYTLGEESEAPGQR;LGIESTLER;LKEELEEAR;LTPQMFQQLMK;MDQYFNQMEK;MFFDALYDEDVVK;MLTEAI…	40	27.3	176.07	0	60.028	16256000000	368	25	16	30	21	1	3	7	2	29.5694	28.2424	29.7066	29.5078	24.6189	24.8974	25.6773	24.8869	4.2364	18.8489	0.000110511	0.0113337
Q8VDQ1;Q3TXN1;Q8VDQ1-2	Prostaglandin reductase 2	Ptgr2	sp|Q8VDQ1|PTGR2_MOUSE Prostaglandin reductase 2 OS=Mus musculus (Mouse) OX=10090 GN=Ptgr2 PE=1 SV=2;tr|Q3TXN1|Q3TXN1_MOUSE Isoform of Q8VDQ1, 15-oxoprostaglandin 13-reductase OS=Mus musculus (Mouse) OX=10090 GN=Ptgr2 PE=1 SV=1;sp|Q8VDQ1-2|PTGR2-2_MOUSE Iso	AILDGNGLEK;DKFEPGILQLSQWFK;FEPGILQLSQWFK;GDFVTSFYWPWQTK;GLENMGVAFQSMMTGGNVGK;MNEDTGTDYLAPWQLAQVADGGGIGVVEESK;NGNPVAENFR;TGNVAEQLR;TLYLSVDPYMR;VDPQLVDGHLSYFLGAIGMPGLTSLIGVQEK;VEEFSLPDALNEGQVQVR;VVGICGTQEK;VVLNSRPGK	13	53.6	38.015	0	21.972	23501000000	167	12	10	11	12	2	2	1	1	29.9286	28.1151	29.8263	29.9194	23.2942	24.7349	23.4968	23.5815	5.6705	50.932	8.50102e-05	0.0113337
Q9QXS1;Q9QXS1-13;Q9QXS1-2;Q9QXS1-8;Q9QXS1-7;Q9QXS1-14;Q9QXS1-4;Q9QXS1-11;Q9QXS1-3;Q9QXS1-5;Q9QXS1-12;Q9QXS1-9;Q9QXS1-10;Q9QXS1-6;Q9QXS1-16;Q9QXS1-15;E9Q3W4	Plectin	Plec	sp|Q9QXS1|PLEC_MOUSE Plectin OS=Mus musculus (Mouse) OX=10090 GN=Plec PE=1 SV=3;sp|Q9QXS1-13|PLEC-13_MOUSE Isoform of Q9QXS1, Isoform PLEC-1F of Plectin OS=Mus musculus (Mouse) OX=10090 GN=Plec PE=1 SV=3;sp|Q9QXS1-2|PLEC-2_MOUSE Isoform of Q9QXS1, Isoform	AELELELGR;AFCGFEDPR;AGLVGPELHEK;AGVGAPVTQVTLQSTQR;AIVQLKPR;ALLEEIER;ALQALDELR;ALVPAAELLDSGVISHELYQQLQR;APVPASELLDAK;AQAEAQQPVFNTLR;AQAEVEGLGK;AQLEPVASPAK;AQQVEAAER;AQVEQELTTLR;ARNDESQLSPATR;ARQEEVYSELQAR;CDNFTTSWR;CITDPQTGLCLLPLK;CVEDPETGLR;DDPSGQMLLLLSDAR;DGHNLISLLEVLSGDSLPR;DLLQPEVAVALLEAQAGTGHIIDPATSAR;DPYSGNTISLFQAMK;DPYSGQSVSLFQALK;DSQDAGGFGPEDR;DTHDQLSEPSEVR;DYELQLITYK;ELIPAEEALR;ELIPAEEALR…	123	31.4	534.18	0	184.22	166890000000	939	79	23	101	69	6	11	3	12	33.7079	33.0213	33.9022	31.7306	26.5643	27.2215	25.6819	27.3399	6.38863	83.7853	7.21757e-05	0.0113337
Q9JIY7	N-acetyltransferase 8	Nat8	sp|Q9JIY7|NAT8_MOUSE N-acetyltransferase 8 OS=Mus musculus (Mouse) OX=10090 GN=Nat8 PE=1 SV=1	CLHTDMADITK;GMEEHIPTAFR;GSGFWVAESGGQVVGTVAAR;GSGFWVAESGGQVVGTVAARPVK;LSVSSQHR;PVKDPPLGR;QVVDVFSR;TVLQFARDQGYSDVVLVTGLLQQGAVTLYYSMGFQK	8	45.4	25.638	0	12.626	10781000000	83	5	5	4	5	1	1	1	1	28.6812	27.5979	28.4852	28.9384	24.8585	25.4607	24.5832	24.8743	3.4815	11.1696	0.000149204	0.0113337
P63321;A0A1Y7VL93	Ras-related protein Ral-A	Rala	sp|P63321|RALA_MOUSE Ras-related protein Ral-A OS=Mus musculus (Mouse) OX=10090 GN=Rala PE=1 SV=1;tr|A0A1Y7VL93|A0A1Y7VL93_MOUSE Isoform of P63321, Ras-related protein Ral-A (Fragment) OS=Mus musculus (Mouse) OX=10090 GN=Rala PE=1 SV=1	ADQWNVNYVETSAK;ANVDKVFFDLMR;EDENVPFLLVGNK;QVSVEEAK;RQVSVEEAK;SALTLQFMYDEFVEDYEPTK;VIMVGSGGVGK;VKEDENVPFLLVGNK;VVLDGEEVQIDILDTAGQEDYAAIR	9	51.5	23.553	0	7.7354	4531900000	49	3	3	3	3	1	1	1	1	27.3161	26.2174	27.5961	27.4168	22.4162	23.5624	22.9824	23.428	4.03935	16.4424	7.24404e-05	0.0113337
Q7TMS5;A0A0R4J0B6;S4R2E1	ATP-binding cassette sub-family G member 2	Abcg2	sp|Q7TMS5|ABCG2_MOUSE Broad substrate specificity ATP-binding cassette transporter ABCG2 OS=Mus musculus (Mouse) OX=10090 GN=Abcg2 PE=1 SV=1;tr|A0A0R4J0B6|A0A0R4J0B6_MOUSE Isoform of Q7TMS5, ATP-binding cassette sub-family G member 2 OS=Mus musculus (Mouse	AELDQLPGAQEK;CCSGYVVQDDVVMGTLTVR;EEQDNEANKTEEPSK;EILSDINGIMK;EILSDINGIMKPGLNAILGPTGGGK;ENLQFSAALR;EPVYVTSFCHQLR;GEKPVIENLSEFYINSAIYGETK;GLSGDVLINGAPQPAHFK;GTSAFKEPVYVTSFCHQLR;INTIIKELGLEK;KLFIHEYISGYYR;LFDSLTLLASGK;LFIHEYISGYYR;LVFHGPAQK;PGLNAILGPTGGGK;PVIENLSEFYINSAIYGETK;SSLLDVLAAR;TIGPWLSWLQYFSIPR;TIIFSIHQPR;TLAEGDVLSFHHITYR;TSIGMELITDPSILFLDEPTTGLDSSTANAVLLLLK;VMSDLLPMR;VSSYFFGK;YDAAGMQNR;YSI…	26	46.6	72.977	0	46.214	169490000000	399	31	24	32	28	9	8	6	7	33.3997	31.5012	32.8963	32.6017	27.5523	28.5365	27.3365	27.8854	4.77203	27.3227	0.000145867	0.0113337
Q99PV0;B7ZC27	Pre-mRNA-processing-splicing factor 8	Prpf8	sp|Q99PV0|PRP8_MOUSE Pre-mRNA-processing-splicing factor 8 OS=Mus musculus (Mouse) OX=10090 GN=Prpf8 PE=1 SV=2;tr|B7ZC27|B7ZC27_MOUSE Isoform of Q99PV0, Pre-mRNA-processing-splicing factor 8 (Fragment) OS=Mus musculus (Mouse) OX=10090 GN=Prpf8 PE=1 SV=1	AAVMHDILDMMPEGIK;ADWWTNTAHYNR;ALDIPLVK;ALNMAIPGGPK;ANPALYVLR;ATEPQMVLFNLYDDWLK;DGPYITAEEAVAVYTTTVHWLESR;DGVWNLQNEVTK;DINLQDEDWNEFNDINK;DLILADYGK;DNPNLLFNMCGFECR;DVMDSTTTQK;EAVVNTQELLDLLVK;EELGLIEQAYDNPHEALSR;EHCPAGQPVK;ELGGLGMLSMGHVLIPQSDLR;EQSQLTATQTR;ETGYTYILPK;EVGIEFMDLYSHLVPVYDVEPLEK;FGNAFHLCR;FICISDLR;FNTGPVGK;FSPIPFPPLSYK;FTLWWSPTINR;GMLDPLEVHLLDFPNIVIK;GSELQLPFQACLK;GTYFPTWEGLFWEK;HDTKLLIL…	62	33.4	273.61	0	101.74	31862000000	440	37	9	34	31	6	10	8	6	30.3259	30.5695	31.406	29.5316	24.5587	26.1634	25.4956	24.905	5.17759	36.1918	6.41218e-05	0.0113337
Q923I7;A0A0U1RNI5;A0A0U1RNI8	Sodium/glucose cotransporter 2	Slc5a2	sp|Q923I7|SC5A2_MOUSE Sodium/glucose cotransporter 2 OS=Mus musculus (Mouse) OX=10090 GN=Slc5a2 PE=1 SV=1;tr|A0A0U1RNI5|A0A0U1RNI5_MOUSE Isoform of Q923I7, Sodium/glucose cotransporter 2 (Fragment) OS=Mus musculus (Mouse) OX=10090 GN=Slc5a2 PE=1 SV=1;tr|A0	AGCILCGYLK;AGCILCGYLKLMPMFLMVMPGMISR;CLLWFCGMSK;EQHVEAGSELGEQK;GAFWGLVGGLLMGLAR;GTVGGYFLAGR;ILYPDEVACVVPEVCK;ILYPDEVACVVPEVCKR;LEDISEDPR;LIPEFFFGSGSCVR;LIPEFFFGSGSCVRPSACPALFCR;LMPMFLMVMPGMISR;MEQHVEAGSELGEQK;PDSYHLLR;PSACPALFCR;RLEDISEDPR;RVCGTEVGCSNIAYPR;SGSGSPPPTTEEVAATTR;VCGTEVGCSNIAYPR;YLGAMTSLTVSK	20	27	73.007	0	36.73	173170000000	396	27	26	28	28	11	11	12	12	33.3231	31.5974	32.9575	32.5102	27.5389	28.6903	28.1174	28.4312	4.40258	21.1499	0.000144207	0.0113337
P34884	Macrophage migration inhibitory factor	Mif	sp|P34884|MIF_MOUSE Macrophage migration inhibitory factor OS=Mus musculus (Mouse) OX=10090 GN=Mif PE=1 SV=2	ASVPEGFLSELTQQLAQATGK;LLCGLLSDR;PMFIVNTNVPR	3	35.7	12.504	0	5.591	58961000000	62	4	5	5	5	1	1	1	1	31.4945	29.5902	31.6144	31.5949	22.9238	25.1632	24.4275	24.6885	6.77278	109.348	6.5747e-05	0.0113337
P11087;P11087-2	Collagen alpha-1(I) chain	Col1a1	sp|P11087|CO1A1_MOUSE Collagen alpha-1(I) chain OS=Mus musculus (Mouse) OX=10090 GN=Col1a1 PE=1 SV=4;sp|P11087-2|CO1A1-2_MOUSE Isoform of P11087, Isoform 2 of Collagen alpha-1(I) chain OS=Mus musculus (Mouse) OX=10090 GN=Col1a1 PE=1 SV=4	DGEAGAQGAPGPAGPAGER;GDPGPQGPR;GEAGPQGAR;GETGPAGPAGPIGPAGAR;GFPGADGVAGPK;GFSGLDGAK;GHRGFSGLQGPPGSPGSPGEQGPSGASGPAGPR;GLPGPPGAVGPAGK;GLTGSPGSPGPDGK;GPAGPQGPR;GPPGPQGAR;GPRGETGPAGR;GSEGPQGVR;GSEGPQGVRGEPGPPGPAGAAGPAGNPGADGQPGAK;GVQGPPGPAGPR;NGDRGETGPAGPAGPIGPAGAR;PGEAGLPGAK;PGERGPPGPQGAR;SAGVSVPGPMGPSGPR	19	17.1	138.03	0	21.376	53564000000	166	14	13	11	9	1	3	3	5	32.6065	30.5644	30.6996	30.9427	23.1581	25.3033	24.6099	25.1408	6.65026	100.445	6.63313e-05	0.0113337
Q9CQZ6	NADH dehydrogenase [ubiquinone] 1 beta subcomplex subunit 3	Ndufb3	sp|Q9CQZ6|NDUB3_MOUSE NADH dehydrogenase [ubiquinone] 1 beta subcomplex subunit 3 OS=Mus musculus (Mouse) OX=10090 GN=Ndufb3 PE=1 SV=1	GLRDPWAR;IEGTPLETVQK;IEGTPLETVQKK;YMGGFAGNITFPSVILK	4	35.6	11.692	0	5.8779	16339000000	63	5	4	5	3	1	1	1	2	30.6294	30.3274	29.5483	29.4917	24.9569	26.5326	25.6506	25.9424	4.2286	18.7472	7.51075e-05	0.0113337
P35700;B1AXW5;B1AXW6;B1AXW4	Peroxiredoxin-1	Prdx1	sp|P35700|PRDX1_MOUSE Peroxiredoxin-1 OS=Mus musculus (Mouse) OX=10090 GN=Prdx1 PE=1 SV=1;tr|B1AXW5|B1AXW5_MOUSE Isoform of P35700, Thioredoxin domain-containing protein (Fragment) OS=Mus musculus (Mouse) OX=10090 GN=Prdx1 PE=1 SV=8;tr|B1AXW6|B1AXW6_MOUSE	ADEGISFR;ATAVMPDGQFK;ATAVMPDGQFKDISLSEYK;DISLSEYK;GLFIIDDK;GLFIIDDKGILR;HGEVCPAGWK;HGEVCPAGWKPGSDTIK;IGYPAPNFK;KLNCQVIGASVDSHFCHLAWINTPK;KQGGLGPMNIPLISDPK;LNCQVIGASVDSHFCHLAWINTPK;LVQAFQFTDK;PGSDTIKPDVNK;QGGLGPMNIPLISDPK;QGGLGPMNIPLISDPKR;QITINDLPVGR;RTIAQDYGVLK;TIAQDYGVLK;TIAQDYGVLKADEGISFR	20	72.4	22.176	0	35.619	880140000000	338	25	21	24	22	7	9	8	9	35.4457	33.4719	35.0435	34.9449	28.315	30.0721	28.9037	29.3987	5.55413	46.9851	7.6766e-05	0.0113337
P02463;A0A1B0GSI7;A0A1B0GRC0	Collagen alpha-1(IV) chain;Arresten	Col4a1	sp|P02463|CO4A1_MOUSE Collagen alpha-1(IV) chain OS=Mus musculus (Mouse) OX=10090 GN=Col4a1 PE=1 SV=4;tr|A0A1B0GSI7|A0A1B0GSI7_MOUSE Isoform of P02463, Collagen IV NC1 domain-containing protein OS=Mus musculus (Mouse) OX=10090 GN=Col4a1 PE=1 SV=1;tr|A0A1B0	AHGQDLGTAGSCLR;FSTMPFLFCNINNVCNFASR;GDPGTPGVPGK;GFPGFPGLDMPGPK;GTCNYYANAYSFWLATIER;HSQTTDDPLCPPGTK;ILYHGYSLLYVQGNER;KFSTMPFLFCNINNVCNFASR;PGDKGDQGLAGFPGSPGEK;SAPFIECHGR	10	8.3	160.68	0	15.276	55461000000	168	13	12	11	10	3	3	5	4	31.8381	30.0307	30.6557	30.2666	24.2942	25.8184	25.887	25.7792	5.25305	38.135	8.05613e-05	0.0113337
P11438	Lysosome-associated membrane glycoprotein 1	Lamp1	sp|P11438|LAMP1_MOUSE Lysosome-associated membrane glycoprotein 1 OS=Mus musculus (Mouse) OX=10090 GN=Lamp1 PE=1 SV=2	ALQATVGNSYK;CNTEEHIFVSK;EIYTMDSTTDIK;MLSLNVFSVQVQAFK	4	12.1	43.865	0	7.4413	11477000000	81	5	5	6	6	1	1	1	1	29.2565	27.3439	28.9645	28.7604	22.4908	24.1275	23.3758	23.6571	5.16851	35.9648	0.000102081	0.0113337
Q99KC8	von Willebrand factor A domain-containing protein 5A	Vwa5a	sp|Q99KC8|VMA5A_MOUSE von Willebrand factor A domain-containing protein 5A OS=Mus musculus (Mouse) OX=10090 GN=Vwa5a PE=1 SV=2	ACGEFVFLMDR;AFGENAVVQLISLQK;ANDNFTIHR;ANLGGTEILTPLCNIYK;ASSIPGHPLQLFVFTDGEVSDTFSVIR;CFSFGIGQGASTSLIK;DVFSCNVGNLQPGAK;ELNKPVQGPLAHR;ETLLLLLK;FALQCAVDNISLSWDLPPGLSVK;FYSSFSGGFK;IVAELQDK;KTNSSTNK;LIIYAQLTGLMPQVESTGAVCLK;MLSPEQLTIFR;PVMAGSSSMR;SGSMDSPMSTENNSQLR;TSAQVSLTEGHK;VIPRPVMAGSSSMR;VPLEATFVFPMDEDSAVYSFEALVDGK;VQSNCSLSPIQYLTDDK;VSGGTAVFITGK;VTFSLQPK;YLLPAILNPR;YTQDTMEDAVK;YTQDTMEDAVKR;YVQELPLET…	27	45	87.142	0	40.117	15980000000	233	17	11	17	17	1	1	2	1	29.1162	26.8304	28.5059	28.7204	22.6408	21.9808	22.7575	20.9047	6.22229	74.6613	9.46073e-05	0.0113337
Q01853	Transitional endoplasmic reticulum ATPase	Vcp	sp|Q01853|TERA_MOUSE Transitional endoplasmic reticulum ATPase OS=Mus musculus (Mouse) OX=10090 GN=Vcp PE=1 SV=4	AHVIVMAATNRPNSIDPALR;AIANECQANFISIK;AVANETGAFFFLINGPEIMSK;DHFEEAMR;DVDLEFLAK;EAVCIVLSDDTCSDEK;EAVCIVLSDDTCSDEKIR;EDEEESLNEVGYDDIGGCR;EDEEESLNEVGYDDIGGCRK;ELQELVQYPVEHPDK;EMVELPLR;ESIESEIR;ESIESEIRR;ETVVEVPQVTWEDIGGLEDVK;ETVVEVPQVTWEDIGGLEDVKR;EVDIGIPDATGR;FDREVDIGIPDATGR;GDDLSTAILK;GGNIGDGGGAADR;GILLYGPPGTGK;GPELLTMWFGESEANVR;GVLFYGPPGCGK;IVSQLLTLMDGLK;IVSQLLTLMDGLKQR;KGDIFLVR;KYEMFAQTLQQSR;LAGES…	46	63.8	89.321	0	80.401	176490000000	693	48	43	47	49	13	18	10	11	33.0568	31.2901	33.005	33.5241	26.3782	27.9431	26.6027	27.2522	5.67495	51.0894	0.000143964	0.0113337
Q9CQH0;G3UW41	PDZK1-interacting protein 1	Pdzk1ip1	sp|Q9CQH0|PDZ1I_MOUSE PDZK1-interacting protein 1 OS=Mus musculus (Mouse) OX=10090 GN=Pdzk1ip1 PE=1 SV=1;tr|G3UW41|G3UW41_MOUSE Isoform of Q9CQH0, PDZK1-interacting protein 1 OS=Mus musculus (Mouse) OX=10090 GN=Pdzk1ip1 PE=1 SV=1	ADGVLVGMDGR;NAYENVLEEEGR;NAYENVLEEEGRVR;SSEHKNAYENVLEEEGR;YSSMASGFR	5	34.2	12.298	0	7.6879	64385000000	50	4	4	3	3	1	1	2	2	31.747	30.2898	31.7493	31.3794	26.5203	27.4405	26.538	27.6668	4.24999	19.0271	9.77779e-05	0.0113337
Q5D073	Peroxisomal membrane protein 2	Pxmp2	tr|Q5D073|Q5D073_MOUSE Isoform of P42925, Peroxisomal membrane protein 2 OS=Mus musculus (Mouse) OX=10090 GN=Pxmp2 PE=1 SV=1	ALAQYLLLLK;ALAQYLLLLKLYPVLTK;AVSSGILSALGNLLAQTIEK;AVSSGILSALGNLLAQTIEKR;DSQNLEVSGLLR;KDSQNLEVSGLLR;LRVESELGSLPK;MWTPLQFININYVPLQFR;NVSVFVAK;RALAQYLLLLK;SGFWPALQMNWR;VESELGSLPK	12	52.8	22.11	0	22.073	12078000000	162	13	12	13	11	3	5	4	5	30.3902	30.1065	29.0417	29.0275	24.6183	25.9741	25.1929	25.717	4.2659	19.2381	0.000110523	0.0113337
A0A0R4J1V0	Na(+)/H(+) exchange regulatory cofactor NHE-RF3	Pdzk1	tr|A0A0R4J1V0|A0A0R4J1V0_MOUSE Isoform of Q9JIL4, Na(+)/H(+) exchange regulatory cofactor NHE-RF3 OS=Mus musculus (Mouse) OX=10090 GN=Pdzk1 PE=1 SV=1	AGLENEDVIIEVNGENVQEEPYDR;AGLLDGDR;AGVLADDHLIEVNGENVENASHEEVVEK;DIEPGSPAEAAGLK;DTDGHLIR;EAESIYSLAR;EDDSYGFHLNAIR;EEHAQVVELVR;EGNSFGFSLK;EGPAPIPAPLEATGSEPTEDAEGHKPK;EVQQGGPADK;EVQQGGPADKAGLENEDVIIEVNGENVQEEPYDR;FSPLLYCQSQELPNGSVK;GETSAESEHDAHPAK;GETSAESEHDAHPAKDR;GGDQTTLLVLDK;GGDQTTLLVLDKEAESIYSLAR;GQIIKDIEPGSPAEAAGLK;GQPGSFVK;GSNGYGFYLR;GVYLTNIMPQGVAMK;HVTLLVCGK;IEKDTDGHLIR;IMFLLVDK;IMFLLVDKETAR;I…	42	76.9	56.497	0	74.427	291730000000	629	48	44	41	47	6	9	6	5	34.0807	31.8064	32.9942	33.8196	25.9998	28.2165	26.8108	27.1426	6.13281	70.1716	0.000118021	0.0113337
P84091;Q3TWV4	AP-2 complex subunit mu	Ap2m1	sp|P84091|AP2M1_MOUSE AP-2 complex subunit mu OS=Mus musculus (Mouse) OX=10090 GN=Ap2m1 PE=1 SV=1;tr|Q3TWV4|Q3TWV4_MOUSE Isoform of P84091, AP-2 complex subunit mu OS=Mus musculus (Mouse) OX=10090 GN=Ap2m1 PE=1 SV=1	ASENAIVWK;EEQSQITSQVTGQIGWR;ESQISAEIELLPTNDK;IPTPLNTSGVQVICMK;LNYSDHDVIK;MCDVMAAYFGK;MIGGLFIYNHK;QGKGTADETSK;QNVNAAMVFEFLYK;QSIAIDDCTFHQCVR;RSNIWLAAVTK;SISFIPPDGEFELMR;SNFKPSLLAQK;SNIWLAAVTK;SPVTNIAR;SYLSGMPECK;TFITQQGIK;WARPPISMNFEVPFAPSGLK	18	49.2	49.654	0	30.861	42056000000	266	20	18	22	21	3	4	2	4	31.6619	29.9141	30.7663	30.2408	25.4774	26.6937	24.6164	25.4086	5.09675	34.2196	0.000122136	0.0113337
Q9JLB2	MAGUK p55 subfamily member 5	Mpp5	sp|Q9JLB2|MPP5_MOUSE MAGUK p55 subfamily member 5 OS=Mus musculus (Mouse) OX=10090 GN=Mpp5 PE=1 SV=1	AHFDYDPSDDPYVPCR;DIPLGATVR;EGDEDNQPLAGLVPGK;ELGLSFQK;EMAVDCPGDLGTR;FASAVPHTTR;FIEHGEFEK;GDILHVISQEDPNWWQAYR;IHNAVTVHMSK;LINKLDTEPQWVPSTWLR;NLDLASPEEYPK;NLYGTSIDSVR;NPKPEELR;NSDLKPYIIFIAPPSQER;QAFEADIAAGK;QTIEEDKEPEK;RPIILIGPQNCGQNELR;SGLLHEGDEVLEINGIEIR;VAEQEMQLEPITDER;VYESIGHYGGETVK	20	39.3	77.229	0	32.014	13861000000	199	13	15	14	10	1	1	1	2	29.3483	27.944	29.3311	29.2752	23.831	24.4912	24.7759	25.5043	4.32406	20.0296	0.000115317	0.0113337
P21107-2;D3Z2H9;D3Z6I8;E9Q7Q3	Tropomyosin alpha-3 chain	Tpm3;Tpm3-rs7	sp|P21107-2|TPM3-2_MOUSE Isoform of P21107, Isoform 2 of Tropomyosin alpha-3 chain OS=Mus musculus (Mouse) OX=10090 GN=Tpm3 PE=1 SV=3;tr|D3Z2H9|D3Z2H9_MOUSE Tropomyosin 3, related sequence 7 OS=Mus musculus (Mouse) OX=10090 GN=Tpm3-rs7 PE=3 SV=1;tr|D3Z6I8|	AREQAEAEVASLNR;CLSAAEEK;CREMDEQIR;CTKEEHLCTQR;EDKYEEEIK;EEHLCTQR;EQAEAEVASLNRR;HIAEEADR;HIAEEADRK;IQLVEEELDR;IQLVEEELDRAQER;IQVLQQQADDAEER;KIQVLQQQADDAEER;KLVIIEGDLER;LVIIEGDLER;MELQEIQLK;RIQLVEEELDR;TIDDLEDK;TIDDLEDKLK	19	48.4	29.02	0	31.56	25661000000	202	12	12	15	16	2	1	0	1	29.8962	28.0845	29.6746	30.2557	21.5095	22.8539		22.5698	7.16669	143.678	9.32112e-05	0.0113337
Q3U1J4	DNA damage-binding protein 1	Ddb1	sp|Q3U1J4|DDB1_MOUSE DNA damage-binding protein 1 OS=Mus musculus (Mouse) OX=10090 GN=Ddb1 PE=1 SV=2	ALVSEWKEPQGK;ALYYLQIHPQELR;DLLFILTAK;EMLGGEIIPR;ETDDTLVLSFVGQTR;FLYGCQAPTICFVYQDPQGR;GDFILVGDLMR;IAVMELFR;IAVMELFRPK;ICYQEVSQCFGVLSSR;IEVQDSSGGTTALRPSASTQALSSSVSSSK;IGRPSETGIIGIIDPECR;IVVFQYSDGK;KICYQEVSQCFGVLSSR;LEELHVIDVK;LEIYVVTAEGLR;LEIYVVTAEGLRPVK;LFMLLLEK;LLASINSTVR;LPSFELLHK;LVFSNVNLK;LYEWTTEK;MQEVVANLQYDDGSGMK;PSETGIIGIIDPECR;QGQGQLVTCSGAFK;QSGESIDIITR;QSTIVCHNR;SDPGRETDDTLVLSFVGQTR;SVLLL…	38	35.7	126.85	0	58.927	44721000000	395	24	24	30	27	3	4	3	2	31.1948	29.0608	31.4224	31.7832	23.0211	23.6153	23.6319	25.3413	6.9629	124.751	0.000149032	0.0113337
Q01405;E9Q1S3	Protein transport protein Sec23A	Sec23a	sp|Q01405|SC23A_MOUSE Protein transport protein Sec23A OS=Mus musculus (Mouse) OX=10090 GN=Sec23a PE=1 SV=2;tr|E9Q1S3|E9Q1S3_MOUSE Isoform of Q01405, Protein transport protein SEC23 OS=Mus musculus (Mouse) OX=10090 GN=Sec23a PE=1 SV=1	AATTGHVIDIYACALDQTGLLEMK;AETEEGPDVLR;AVLNPLCQVDYR;DPWPVPQGK;ERPDLPPIQYEPVLCSR;FGEYHKDDPNSFR;FSETFSLYPQFMFHLR;FSWNVWPSSR;GAVQFVTQYQHSSGQR;GPCVSENEIGTGGTCQWK;GPQVQQPPPSNR;HFEALANR;HLLQAPVDDAQEILHSR;IDMNLTDLLGELQR;IDMNLTDLLGELQRDPWPVPQGK;ISGAIGPCVSLNSK;LWACNFCYQR;MGFGGTLEIK;MVQVHELGCEGISK;MVVPVAALFTPLK;NWADAQTQIQNIAASFDQEAAAILMAR;RSPFLQVFNNSPDESSYYR;SGYQDMPEYENFR;SPFLQVFNNSPDESSYYR;SSGVALSIAVGLLECTF…	28	48.8	86.161	0	40.886	21324000000	256	20	14	21	18	1	1	1	1	29.9037	27.8984	29.9802	30.0825	22.5167	23.0402	24.6503	23.3711	6.07162	67.2574	0.000136941	0.0113337
Q61171;D3Z4A4	Peroxiredoxin-2	Prdx2	sp|Q61171|PRDX2_MOUSE Peroxiredoxin-2 OS=Mus musculus (Mouse) OX=10090 GN=Prdx2 PE=1 SV=3;tr|D3Z4A4|D3Z4A4_MOUSE Isoform of Q61171, Thioredoxin domain-containing protein (Fragment) OS=Mus musculus (Mouse) OX=10090 GN=Prdx2 PE=1 SV=8	ASGNAQIGKSAPDFTATAVVDGAFK;EGGLGPLNIPLLADVTK;GLFIIDAK;KEGGLGPLNIPLLADVTK;LGCEVLGVSVDSQFTHLAWINTPR;NDEGIAYR;QITVNDLPVGR;SAPDFTATAVVDGAFK;SLSQNYGVLK	9	52.5	21.778	0	16.613	77264000000	155	10	9	12	10	5	5	3	7	31.7431	29.9413	31.6468	31.7319	25.8999	26.345	24.4359	26.3909	5.49786	45.1878	0.000133196	0.0113337
P70290;B7ZCL8;A2AN84;B7ZCL9	55 kDa erythrocyte membrane protein	Mpp1	sp|P70290|EM55_MOUSE 55 kDa erythrocyte membrane protein OS=Mus musculus (Mouse) OX=10090 GN=Mpp1 PE=1 SV=1;tr|B7ZCL8|B7ZCL8_MOUSE Isoform of P70290, 55 kDa erythrocyte membrane protein OS=Mus musculus (Mouse) OX=10090 GN=Mpp1 PE=1 SV=1;tr|A2AN84|A2AN84_MO	AQFDYDPQK;AQFDYDPQKDNLIPCK;DDSNWWQGR;ESAGLIPSPELQEWR;FAYPAPYTTRPPK;FETVHQIHK;FETVHQIHKQDK;FVTGDIIQIINK;FVTGDIIQIINKDDSNWWQGR;HSSIFDQLDVVSYEEVVR;IAILDIEPQTLK;ILHGGMIHR;ITEEPMGITLK;KTLVLIGASGVGR;LPALQMFMR;NISANEFLEFGSYQGNMFGTK;SQYAHYFDLSLVNNSVDETLK;SQYAHYFDLSLVNNSVDETLKK;SSEGEGGNSMR;TAELSPFIVFIAPTDQGTQTEALQQLQK;TALSDLYLEHLLQK;TLVLIGASGVGR;VASVAHSAPSEAPSCSPFGK;VIANQQSR	24	58.6	52.227	0	42.166	59971000000	352	25	22	24	24	3	4	3	4	31.6902	29.57	31.2304	31.1252	23.5546	25.9468	24.8881	25.4033	5.95571	62.0649	0.000140591	0.0113337
Q9CR68	Cytochrome b-c1 complex subunit Rieske, mitochondrial;Cytochrome b-c1 complex subunit 11	Uqcrfs1	sp|Q9CR68|UCRI_MOUSE Cytochrome b-c1 complex subunit Rieske, mitochondrial OS=Mus musculus (Mouse) OX=10090 GN=Uqcrfs1 PE=1 SV=1	AEVLDSTK;DPQHDLDR;EIDQEAAVEVSQLR;EIDQEAAVEVSQLRDPQHDLDR;ESLSGQAAAR;ESLSGQAAARPLVATVGLNVPASVR;GVAGALRPLLQGAVPAASEPPVLDVK;KEIDQEAAVEVSQLR;KGFSYLVTATTTVGVAYAAK;LSDIPEGK;NVVSQFVSSMSASADVLAMSK;PLLQGAVPAASEPPVLDVK;PLVATVGLNVPASVR;RAEVLDSTK;SGPFAPVLSATSR;VPDFSDYR;VPDFSDYRR	17	55.8	29.367	0	31.004	79479000000	242	15	14	20	20	5	7	6	6	32.2103	31.0987	32.1457	32.6126	27.1361	28.7785	27.753	28.1746	4.05627	16.6364	0.000142398	0.0113337
O70439;Q8BH40	Syntaxin-7	Stx7	sp|O70439|STX7_MOUSE Syntaxin-7 OS=Mus musculus (Mouse) OX=10090 GN=Stx7 PE=1 SV=3;tr|Q8BH40|Q8BH40_MOUSE Isoform of O70439, t-SNARE coiled-coil homology domain-containing protein OS=Mus musculus (Mouse) OX=10090 GN=Stx7 PE=1 SV=1	EFGSLPTTPSEQR;ITQCSVEIQR;LVAEFTTSLTNFQK;NLVSWESQTQPQVQVQDEEITEDDLR;QLEADIMDINEIFK;QQYTNQLAK;TLNQLGTPQDSPELR;VSGGFPEDSSK	8	42.9	29.82	0	14.631	50116000000	127	8	9	11	8	3	4	3	4	30.8057	28.9925	31.2074	30.0941	23.7812	25.6096	23.5936	24.8639	5.81288	56.2147	0.000139324	0.0113337
Q6P8X1;A0A1W2P701	Sorting nexin-6;Sorting nexin-6, N-terminally processed	Snx6	sp|Q6P8X1|SNX6_MOUSE Sorting nexin-6 OS=Mus musculus (Mouse) OX=10090 GN=Snx6 PE=1 SV=2;tr|A0A1W2P701|A0A1W2P701_MOUSE Isoform of Q6P8X1, Vps5 domain-containing protein OS=Mus musculus (Mouse) OX=10090 GN=Snx6 PE=1 SV=1	DVDDFFEHER;DVLQAETSQQLCCQK;EKLEDFFK;IGSSLYALGTQDSTDICK;KNLVELAELELK;LGEGEGSMTK;LGEGEGSMTKEEFTK;MEGLDDGPDFLSEEDR;MKQELEAEYLAIFK;NKDVLQAETSQQLCCQK;NLVELAELELK;QELEAEYLAIFK;QNEFSVVR;SADGVIVSGVK;SLVDYENANK;TFLLEYHNR;TVAMHEVFLCR;VAAHPILR;VSADEDLK;VSADEDLKLSDLLK	20	44.6	46.648	0	32.432	28323000000	271	19	17	15	14	2	3	1	2	30.255	28.3634	29.5688	30.6164	23.4273	25.1889	22.8632	23.5013	5.95574	62.0663	0.000151024	0.0113337
Q8BGD9;B2RWE8	Eukaryotic translation initiation factor 4B	Eif4b	sp|Q8BGD9|IF4B_MOUSE Eukaryotic translation initiation factor 4B OS=Mus musculus (Mouse) OX=10090 GN=Eif4b PE=1 SV=1;tr|B2RWE8|B2RWE8_MOUSE Isoform of Q8BGD9, RRM domain-containing protein OS=Mus musculus (Mouse) OX=10090 GN=Eif4b PE=1 SV=1	AASIFGGAK;AASIFGGAKPVDTAAR;ARPTTDSFDDYPPR;DDYSRDDYR;DGNKVDVVGATQGQAGSCSR;DSDKTDTDWR;EDDASASTSQSSR;GFGYAEFEDLDSLLSALSLNEESLGNR;GFGYAEFEDLDSLLSALSLNEESLGNRR;GLNISAVR;SAPKEDDASASTSQSSR;SILPTAPR;SPPYTAFLGNLPYDVTEDSIKDFFR;SQSSDTEQPSPTSGGGK;SRTGSESSQTGASATSGR;TGSESSQTGASATSGR;VAAVQPPEEGPSR;VAAVQPPEEGPSRK;VDVADQAQDK;VDVADQAQDKDR;VDVVGATQGQAGSCSR	21	35.4	68.839	0	34.274	24136000000	233	16	14	19	15	1	0	1	0	30.6645	28.6367	29.9499	29.8346	22.4843		22.8124		7.12308	139.399	0.000150865	0.0113337
P62315	Small nuclear ribonucleoprotein Sm D1	Snrpd1	sp|P62315|SMD1_MOUSE Small nuclear ribonucleoprotein Sm D1 OS=Mus musculus (Mouse) OX=10090 GN=Snrpd1 PE=1 SV=1	EPVQLETLSIR;LSHETVTIELK;NREPVQLETLSIR;YFILPDSLPLDTLLVDVEPK	4	37	13.281	0	7.1418	5198800000	61	5	3	5	4	1	2	1	2	28.2551	26.4382	27.5444	27.7237	22.4124	23.9167	23.0329	23.4224	4.29426	19.62	0.000157285	0.0114286
Q11136	Xaa-Pro dipeptidase	Pepd	sp|Q11136|PEPD_MOUSE Xaa-Pro dipeptidase OS=Mus musculus (Mouse) OX=10090 GN=Pepd PE=1 SV=3	AIYEAVLR;ASVPFSGQK;EASFEGISK;EYEMESLFQHYCYSR;FNVNNTILHPEIVECR;GVNTDSGSVCR;IEEDVVVTDSGMELLTCVPR;IHLEELAR;LPDSYATWMGK;NGAVQAASAVVLQGGEEMQR;NPSVLLTLR;TDMELEVLR;TVEEIEACMAGCDK;VPLALFALNR;YAVDDVQYTDEIASVLTSR;YCTDTSIIFR	16	40.2	55.028	0	27.263	19125000000	175	14	14	13	14	0	1	0	1	29.6427	29.1165	29.1044	30.2876		23.8364		23.3856	5.92678	60.8328	0.000159211	0.0114286
Q9Z1G3	V-type proton ATPase subunit C 1	Atp6v1c1	sp|Q9Z1G3|VATC1_MOUSE V-type proton ATPase subunit C 1 OS=Mus musculus (Mouse) OX=10090 GN=Atp6v1c1 PE=1 SV=4	ASAYNNLK;DFQYNEEEMK;DKVQENLLASGVDLVTYITR;EVLHELYK;GNLQNLER;GVTQIDNDLK;HLDSSAAAIIDAPMDIPGLNLSQQEYYPYVYYK;IDCNLLEFK;KDDFVLDSEYLVTLLVVVPK;KNAGSLLTR;LDAFVEGVVK;LDAFVEGVVKK;LNHNDWIK;LREVLHELYK;NAGSLLTR;NISEIIAK;NNNLAVSSK;QYETLAEMVVPR;SLAEIVKK;SSNVLSEDQDSYLCNVTLFR;TCQQTWEK;TEFWLISAPGEK;VAQYMADVLEDSK;VAQYMADVLEDSKDK;VFVESVLR;VGTLDVLVGLSDELAK;VNFSEAFIAWIHIK;VQENLLASGVDLVTYITR;YGLPVNFQAMLLQPNKK	29	78.5	43.887	0	48.879	47565000000	343	21	19	24	26	5	6	2	4	30.3902	30.4128	30.2197	31.1475	24.782	26.4768	24.8009	25.5752	5.13385	35.111	0.000177775	0.011509
Q64669	NAD(P)H dehydrogenase [quinone] 1	Nqo1	sp|Q64669|NQO1_MOUSE NAD(P)H dehydrogenase [quinone] 1 OS=Mus musculus (Mouse) OX=10090 GN=Nqo1 PE=1 SV=3	ALIVLAHSEK;EAAVEALK;EAAVEALKK;FCGFQVLEPQLVYSIGHTPPDAR;FGLSVGHHLGK;GWEVLESDLYAMNFNPIISR;LSPDIVAEHK;LSPDIVAEHKK;MQILEGWK;MQILEGWKK;NDITGELK;NDITGELKDSK;NFQYPSESSLAYK;RGWEVLESDLYAMNFNPIISR;RLETVWEETPLYFAPSSLFDLNFQAGFLMK;SIPADNQIK;TSFNYAMK	17	60.2	30.959	0	29.288	35380000000	192	20	12	12	16	1	1	1	1	31.8007	28.4514	30.5497	31.1725	21.6393	22.1998	20.8941	22.7489	8.62306	394.275	0.000216099	0.011509
Q8VBZ3	Cleft lip and palate transmembrane protein 1 homolog	Clptm1	sp|Q8VBZ3|CLPT1_MOUSE Cleft lip and palate transmembrane protein 1 homolog OS=Mus musculus (Mouse) OX=10090 GN=Clptm1 PE=1 SV=1	ALNTFIDDLFAFVIK;DKSTYIESSTK;GPSPQDQSGPGGAPR;LATVHMSR;NLLTGETEADPEMIK;NLLTGETEADPEMIKR;QSLEGLSVR;RGPSPQDQSGPGGAPR;STYIESSTK;VAGIFPCPTFK;VNEFGMSGEDVSAAASR;VSFCPLSLWR;VYDDMAFR;WQLYAAQSTK	14	19.7	75.29	0	20.451	7861300000	121	8	8	8	6	1	1	1	1	27.8997	26.3062	27.9759	27.3824	19.2046	21.6253	19.2708	20.9985	7.11623	138.739	0.000174827	0.011509
Q924B0;O55023;Q80ZJ2	Inositol monophosphatase 1	Impa1	tr|Q924B0|Q924B0_MOUSE Isoform of O55023, Inositol-1-monophosphatase OS=Mus musculus (Mouse) OX=10090 GN=Impa1 PE=1 SV=1;sp|O55023|IMPA1_MOUSE Inositol monophosphatase 1 OS=Mus musculus (Mouse) OX=10090 GN=Impa1 PE=1 SV=1;tr|Q80ZJ2|Q80ZJ2_MOUSE Isoform of	EIEIIPLQR;EMEFGIVYSCVEDK;IIAANSITLAK;IVLSNMEK;LCSIPIHGIR;LQVSQQEDITK;RIIAANSITLAK;SLLVTELGSSR;SSPADLVTVTDQK;TVFTEQPTWVIDPIDGTTNFVHR;YPCHSFIGEESVAAGEK	11	46.2	30.429	0	15.881	7442300000	92	5	5	8	7	2	3	2	2	29.1265	28.2461	29.1165	29.305	23.8779	25.683	24.4447	24.4701	4.3296	20.1067	0.000193677	0.011509
O09173	Homogentisate 1,2-dioxygenase	Hgd	sp|O09173|HGD_MOUSE Homogentisate 1,2-dioxygenase OS=Mus musculus (Mouse) OX=10090 GN=Hgd PE=1 SV=2	CFYNSDGDFLIVPQK;DFLIPVAWYEDR;DFLIPVAWYEDRR;FSVDVFEETR;GHYEAKQGGFLPGGGSLHSAMTPHGPDADCFEK;GKLLIYTEFGK;GQNNPQVCPYNLYAEQLSGSAFTCPR;GYILEVYGVHFELPDLGPIGANGLANPR;KVDFVSGLYTLCGAGDIK;LLIYTEFGK;MSLQPNEICVIQR;NCMSEFMGLIK;PFESIDQGHVTHNWDEVGPDPNQLR;PGVAIADFVIFPPR;QDVSPFNVVAWHGNYTPYK;QGGFLPGGGSLHSAMTPHGPDADCFEK;RVPGGYTVINK;SHFTPNSR;SLRPGVAIADFVIFPPR;SNNGLAVHIFLCNSSMENR;TCSCLDENYYK;TFRPPYYHR;VDFVSGLYTLCGAGDIK;…	27	78	49.959	0	47.711	207260000000	433	34	26	35	36	6	4	1	5	32.9122	31.3635	33.3197	33.1921	25.5068	25.3948	22.4452	24.9027	8.13451	281.016	0.000196154	0.011509
Q60604;Q60604-2	Adseverin	Scin	sp|Q60604|ADSV_MOUSE Adseverin OS=Mus musculus (Mouse) OX=10090 GN=Scin PE=1 SV=3;sp|Q60604-2|ADSV-2_MOUSE Isoform of Q60604, Isoform 2 of Adseverin OS=Mus musculus (Mouse) OX=10090 GN=Scin PE=1 SV=3	AGQQAGLQVWR;ASQVAIGIR;EGQAPAPPTR;ELQGYESTDFVGYFK;GAEYVADVLK;GDYQTSPLLETR;GQIIYTWQGANATR;KPELPDGDNDDDVVADISNR;LYMVSDASGSMK;SLGGQAVQVR;SQLIVVEEGSEPSELMK;TAEEFLQK	12	20.7	80.253	0	16.998	7452400000	115	8	7	8	10	1	1	0	2	28.9584	28.296	28.9831	30.3452	23.002	21.4768		22.6833	6.75832	108.257	0.000195207	0.011509
P10126;D3YZ68	Elongation factor 1-alpha 1	Eef1a1	sp|P10126|EF1A1_MOUSE Elongation factor 1-alpha 1 OS=Mus musculus (Mouse) OX=10090 GN=Eef1a1 PE=1 SV=3;tr|D3YZ68|D3YZ68_MOUSE Isoform of P10126, Tr-type G domain-containing protein (Fragment) OS=Mus musculus (Mouse) OX=10090 GN=Eef1a1 PE=1 SV=1	DFIKNMITGTSQADCAVLIVAAGVGEFEAGISK;DGSASGTTLLEALDCILPPTR;DGSASGTTLLEALDCILPPTRPTDK;EHALLAYTLGVK;EVSTYIKK;FEKEAAEMGK;FETSKYYVTIIDAPGHR;GSFKYAWVLDK;IGGIGTVPVGR;IGYNPDTVAFVPISGWNGDNMLEPSANMPWFK;KDGSASGTTLLEALDCILPPTR;KIGYNPDTVAFVPISGWNGDNMLEPSANMPWFK;LPLQDVYK;MDSTEPPYSQK;MDSTEPPYSQKR;NMITGTSQADCAVLIVAAGVGEFEAGISK;PGMVVTFAPVNVTTEVK;PLRLPLQDVYK;PMCVESFSDYPPLGR;QLIVGVNK;QTVAVGVIK;SGDAAIVDMVPGK;SGDAAIVDM…	27	60	50.113	0	42.817	444630000000	425	29	27	30	30	12	14	10	12	34.7508	32.71	34.1816	34.4531	28.5104	29.9573	28.6956	29.4664	4.86649	29.1715	0.000205091	0.011509
Q8VBW8	Tetratricopeptide repeat protein 36	Ttc36	sp|Q8VBW8|TTC36_MOUSE Tetratricopeptide repeat protein 36 OS=Mus musculus (Mouse) OX=10090 GN=Ttc36 PE=1 SV=1	AAEAGDLHTALEK;FGQAISLLPDR;LQGDVAGALEDLER;MLADMMGQLR;QSFVQSGLLAR;RLQGDVAGALEDLER;RQLVLLNPYAALCNR	7	40.3	20.132	0	11.213	8850900000	102	7	6	7	9	2	2	1	2	27.782	27.6901	27.293	29.0902	22.9446	24.4153	23.7366	23.7909	4.24198	18.9218	0.000188693	0.011509
Q9CQW2;A0A0N4SVB8	ADP-ribosylation factor-like protein 8B	Arl8b	sp|Q9CQW2|ARL8B_MOUSE ADP-ribosylation factor-like protein 8B OS=Mus musculus (Mouse) OX=10090 GN=Arl8b PE=1 SV=1;tr|A0A0N4SVB8|A0A0N4SVB8_MOUSE Isoform of Q9CQW2, ADP-ribosylation factor-like protein 8B OS=Mus musculus (Mouse) OX=10090 GN=Arl8b PE=1 SV=1	DLPNALDEK;DNIDITLQWLIQHSK;EICCYSISCK;EKDNIDITLQWLIQHSK;GVNAIVYMIDAADR;GVNAIVYMIDAADREK;IWDIGGQPR;MNLSAIQDR;NELHNLLDKPQLQGIPVLVLGNK;PQLQGIPVLVLGNKR	10	50.5	21.539	0	16.403	16971000000	111	8	5	8	7	1	1	2	2	30.0411	27.4964	29.5036	29.4016	22.224	22.7446	24.2284	23.4654	5.94511	61.6106	0.000205391	0.011509
O70325;O70325-2;O70325-3;S4R1E5	Phospholipid hydroperoxide glutathione peroxidase, mitochondrial;Glutathione peroxidase	Gpx4	sp|O70325|GPX4_MOUSE Phospholipid hydroperoxide glutathione peroxidase OS=Mus musculus (Mouse) OX=10090 GN=Gpx4 PE=1 SV=4;sp|O70325-2|GPX4-2_MOUSE Isoform of O70325, Isoform Cytoplasmic of Phospholipid hydroperoxide glutathione peroxidase OS=Mus musculus (	DIDGHMVCLDK;EFAAGYNVK;ICVNGDDAHPLWK;ILAFPCNQFGR;QEPGSNQEIK;RYGPMEEPQVIEK;SMHEFSAK;TDVNYTQLVDLHAR;YGPMEEPQVIEK	9	45.2	22.228	0	16.702	36128000000	157	11	10	12	11	2	2	2	2	30.887	28.7809	30.6392	30.8371	23.7844	25.4584	22.7615	24.0191	6.28021	77.72	0.000166559	0.011509
P00405	Cytochrome c oxidase subunit 2	Mtco2	sp|P00405|COX2_MOUSE Cytochrome c oxidase subunit 2 OS=Mus musculus (Mouse) OX=10090 GN=Mtco2 PE=1 SV=1	ILYMMDEINNPVLTVK;LLEVDNRVVLPMELPIR;LNQATVTSNR;MLISSEDVLHSWAVPSLGLK;VVLPMELPIR	5	27.8	25.976	0	9.3063	73683000000	97	7	6	7	7	2	3	2	2	32.256	29.3103	31.6884	31.7755	22.3672	25.0667	22.4241	24.1405	7.75794	216.457	0.000168664	0.011509
Q78IK2	Up-regulated during skeletal muscle growth protein 5	Usmg5	sp|Q78IK2|ATPMD_MOUSE ATP synthase membrane subunit DAPIT, mitochondrial OS=Mus musculus (Mouse) OX=10090 GN=Atp5md PE=1 SV=1	AGAESDGQFQFTGIK;AGAESDGQFQFTGIKK;KYFNSYTLTGR;YFNSYTLTGR	4	44.8	6.3814	0	7.4292	33967000000	76	5	4	6	5	2	2	3	2	30.785	29.5758	30.7675	30.6742	25.7177	27.3496	26.57	27.0369	3.78208	13.7569	0.000210567	0.011509
P48771	Cytochrome c oxidase subunit 7A2, mitochondrial	Cox7a2	sp|P48771|CX7A2_MOUSE Cytochrome c oxidase subunit 7A2, mitochondrial OS=Mus musculus (Mouse) OX=10090 GN=Cox7a2 PE=1 SV=2	ATMALTLGGTAYAIYLLAMAAFPK;GGASDALLYR;LFQEDNGMPVHLK	3	56.6	9.2908	0	5.5321	48087000000	45	3	3	3	4	1	1	1	1	31.9406	29.9833	31.28	31.3197	25.6981	27.3768	26.5473	27.1046	4.4492	21.8446	0.000209517	0.011509
Q60864	Stress-induced-phosphoprotein 1	Stip1	sp|Q60864|STIP1_MOUSE Stress-induced-phosphoprotein 1 OS=Mus musculus (Mouse) OX=10090 GN=Stip1 PE=1 SV=1	AAALEAMK;AAALEFLNR;ALDLDSSCK;ALSAGNIDDALQCYSEAIK;AMADPEVQQIMSDPAMR;CMMAQYNR;DCEECIQLEPTFIK;DPQALSEHLK;DPQALSEHLKNPVIAQK;EGLQNMEAR;EKELGNDAYK;ELDPTNMTYITNQAAVHFEK;ELGNDAYK;ELIEQLQNKPSDLGTK;FMNPFNLPNLYQK;GDYPQAMK;HDSPEDVK;HEANNLQLK;KAAALEFLNR;KFMNPFNLPNLYQK;LAYINPDLALEEK;LDPQNHVLYSNR;LILEQMQK;LLEFQLALK;LMDVGLIAIR;SLLSDPTYR;TVDLKPDWGK;YKDAIHFYNK	28	51	62.581	0	43.571	34809000000	318	18	10	24	33	1	2	2	2	29.9375	29.0054	31.1502	31.7317	22.4124	24.1308	24.0741	24.9976	6.55245	93.861	0.000214463	0.011509
Q9QXZ6;E9Q0W2	Solute carrier organic anion transporter family member 1A1	Slco1a1	sp|Q9QXZ6|SO1A1_MOUSE Solute carrier organic anion transporter family member 1A1 OS=Mus musculus (Mouse) OX=10090 GN=Slco1a1 PE=1 SV=1;tr|E9Q0W2|E9Q0W2_MOUSE Isoform of Q9QXZ6, Solute carrier organic anion transporter family member OS=Mus musculus (Mouse)	ELQDNVDVTK;ESECTDVCR;GIGETPIMPLGISYIEDFAK;GSSFLPAVFILILMRK;GVQHPLYGEK;HIYLGLPAAVR;KELQDNVDVTK;LLAGIPAPVYFGALIDR;LTEKESECTDVCR;MKVFLMSLTCAYLAK;NVLADCNTR;SENSPLYIGILEMGK;SIGVGLHAFFIR;TCLHWGTLK;VFLMSLTCAYLAK;YLEQQYGK	16	24.8	74.396	0	28.357	13657000000	197	11	13	16	11	1	3	2	3	28.6538	27.3405	29.5096	28.3766	21.8495	24.2225	23.1966	23.3791	5.30821	39.6214	0.000213934	0.011509
G3X922;D4AFX7	DnaJ heat shock protein family (Hsp40) member C13	Dnajc13	tr|G3X922|G3X922_MOUSE Isoform of D4AFX7, DnaJ heat shock protein family (Hsp40) member C13 OS=Mus musculus (Mouse) OX=10090 GN=Dnajc13 PE=1 SV=1;tr|D4AFX7|D4AFX7_MOUSE J domain-containing protein OS=Mus musculus (Mouse) OX=10090 GN=Dnajc13 PE=1 SV=1	ADTVGLACEAINR;AELLEFLESQQENMIK;AELVPYLLK;AGFLAFTQLPK;AIIEEGDR;AIIEEGDREIATK;ATVPLQSNVIEASPDMK;ATVPLQSNVIEASPDMKR;AYEFLCTK;CHEEIGPFTDTR;CLCLQALAIVYGR;CYSVAAQFEECR;DALESEMR;DLACFYTTK;DNPDVNWK;DQDNAIIRPLPR;DSLDAWKK;DSLLASLLDGVR;EFLIALLEK;EKVDLVLMHWR;ELIVGEIFVR;EMMLEHFK;ENGLEVLQEAFSR;ENINQKPVVLR;EPLEFEQYLNLR;EQSELVAQALK;EWYFGNADK;FLAAPPNGNFADAVFR;FLPSVFMDAMR;FPDWPIKDPVK;FRTDFAEGK;FSEIFLGEFDTPEAIWSSEM…	93	48.9	254.44	0	159.33	125620000000	1188	104	73	88	70	7	13	11	8	32.9794	30.4226	32.5766	32.1339	24.0399	26.4319	26.4902	25.6987	6.36296	82.3082	0.000212314	0.011509
Q9D2V6;Q60825	Sodium-dependent phosphate transport protein 2A	Slc34a1	tr|Q9D2V6|Q9D2V6_MOUSE Isoform of Q60825, Na(+)-dependent phosphate cotransporter 2A OS=Mus musculus (Mouse) OX=10090 GN=Slc34a1 PE=1 SV=1;sp|Q60825|NPT2A_MOUSE Sodium-dependent phosphate transport protein 2A OS=Mus musculus (Mouse) OX=10090 GN=Slc34a1 PE=	ATLCYARPEPR;AYPLTLGSNIGTTTTAILAALASPR;GQVANVIQK;HMVHGATFAYVPSPQVLHR;IWCHPDTTEASTSMSR;LALPAHHNATR;LAQEEEQKPEPR;LGGPAVSPLPVR;SVITSIAVGDESLR;VEAIGSLANTTMEK;VFLEELPPATPSPR;VITEPFTR;WLQTWDFLPR;WMHSLQPLDGLITR	14	29.7	68.732	0	23.955	79945000000	235	16	16	13	14	6	6	6	5	32.7295	30.9662	31.758	31.7086	26.2443	26.4348	25.9445	26.2462	5.57308	47.6062	0.000291683	0.0118464
Q07076;A0A2C9F2D2	Annexin A7	Anxa7	sp|Q07076|ANXA7_MOUSE Annexin A7 OS=Mus musculus (Mouse) OX=10090 GN=Anxa7 PE=1 SV=2;tr|A0A2C9F2D2|A0A2C9F2D2_MOUSE Isoform of Q07076, Annexin OS=Mus musculus (Mouse) OX=10090 GN=Anxa7 PE=1 SV=1	AMQGAGTQER;ATMEAYSR;CYQLEFGR;DLLSSVSR;EFSGYVESGLK;GAGTDDSTLVR;GFGTDEQAIVDVVSNR;LGTDESCFNMILATR;LLVSMCQGNR;LLVSMCQGNRDER;QMFTQMYQK;QSVNHQMAQEDAQR;SDTSGHFER;SEIDLVQIK;TILQCALNR;TILQCALNRPAFFAER;TLSTMIASDTSGDYR;TLSTMIASDTSGDYRK;VLIEILCTR	19	39.3	49.925	0	35.095	87722000000	273	19	18	23	20	4	3	4	3	32.1409	30.2518	32.5501	31.7435	25.3659	26.5045	26.181	25.6248	5.75251	53.911	0.00028202	0.0118464
Q9Z0E0;Q9Z0E0-2	Neurochondrin	Ncdn	sp|Q9Z0E0|NCDN_MOUSE Neurochondrin OS=Mus musculus (Mouse) OX=10090 GN=Ncdn PE=1 SV=1;sp|Q9Z0E0-2|NCDN-2_MOUSE Isoform of Q9Z0E0, Isoform 2 of Neurochondrin OS=Mus musculus (Mouse) OX=10090 GN=Ncdn PE=1 SV=1	DACFTSLMNTLMTSLPSLVQQQGR;EAEPDLLAVLR;EAPDGCPDHVLR;EVCQLLPFLVR;IFDAVGFTFPNR;ILGAWLAEETSSLR;IPILSTFLTAR;LLLPGWCHLTVEDGPR;LLSTSPALQGTPASR;TLYEEAEEASDISQQVANLAISPTTPGPSWPGDALR	10	22.2	78.894	0	11.419	2261600000	78	5	0	5	5	2	1	2	1	26.4929		26.9319	26.2224	23.2864	23.7843	23.1374	23.1278	3.21513	9.28645	0.000231566	0.0118464
P11983;P11983-2	T-complex protein 1 subunit alpha	Tcp1	sp|P11983|TCPA_MOUSE T-complex protein 1 subunit alpha OS=Mus musculus (Mouse) OX=10090 GN=Tcp1 PE=1 SV=3;sp|P11983-2|TCPA-2_MOUSE Isoform of P11983, Isoform 2 of T-complex protein 1 subunit alpha OS=Mus musculus (Mouse) OX=10090 GN=Tcp1 PE=1 SV=3	AFHNEAQVNPER;AFHNEAQVNPERK;ARTSASIILR;DCLINAAK;EQLAIAEFAR;EVGDGTTSVVIIAAELLK;FATEAAITILR;GANDFMCDEMER;IACLDFSLQK;ICDDELILIK;IHPTSVISGYR;IIGINGDYFANMVVDAVLAVK;ILATGANVILTTGGIDDMYLK;LGVQVVITDPEK;LGVQVVITDPEKLDQIR;LLEVEHPAAK;MLVDDIGDVTITNDGATILK;QAGVFEPTIVK;SLHDALCVVK;SLLVIPNTLAVNAAQDSTDLVAK;SQIESMLINGYALNCVVGSQGMPK;SQNVMAAASIANIVK;SSFGPVGLDK;SVVPGGGAVEAALSIYLENYATSMGSR;TSASIILR;VLCELADLQDK;VLCELADL…	32	68.5	60.448	0	55.994	54423000000	409	25	17	34	33	6	6	4	4	31.1813	29.3684	31.553	31.832	24.8768	25.8822	24.1995	24.8465	6.03242	65.4547	0.000242057	0.0118464
Q8K0H1	Multidrug and toxin extrusion protein 1	Slc47a1	sp|Q8K0H1|S47A1_MOUSE Multidrug and toxin extrusion protein 1 OS=Mus musculus (Mouse) OX=10090 GN=Slc47a1 PE=1 SV=2	ACQQAQVHANLK;CLLLPGFLEELR;DETQLDQPMNQQQALPIRPK;DLVGYIFTTDR;HVGVILQR;RACQQAQVHANLK;TEESAPGPGGADAASER;TEESAPGPGGADAASERR;VGNALGAGNIDQAK;VGNALGAGNIDQAKK	10	17.1	61.641	0	18.31	34039000000	177	13	13	13	11	4	4	4	3	30.9523	29.0115	30.4387	29.9933	25.9143	26.3944	25.2299	25.5166	4.33516	20.1843	0.000294186	0.0118464
O88569;O88569-3;O88569-2;A0A0N4SUM2	Heterogeneous nuclear ribonucleoproteins A2/B1	Hnrnpa2b1	sp|O88569|ROA2_MOUSE Heterogeneous nuclear ribonucleoproteins A2/B1 OS=Mus musculus (Mouse) OX=10090 GN=Hnrnpa2b1 PE=1 SV=2;sp|O88569-3|ROA2-3_MOUSE Isoform of O88569, Isoform 3 of Heterogeneous nuclear ribonucleoproteins A2/B1 OS=Mus musculus (Mouse) OX=1	DYFEEYGK;DYFEEYGKIDTIEIITDR;EDTEEHHLR;EESGKPGAHVTVK;GFGFVTFDDHDPVDK;GGGGNFGPGPGSNFR;GGNFGFGDSR;IDTIEIITDR;KLFIGGLSFETTEESLR;KLFVGGIK;LFIGGLSFETTEESLR;LFVGGIKEDTEEHHLR;LTDCVVMR;LTDCVVMRDPASK;NMGGPYGGGNYGPGGSGGSGGYGGR;NYYEQWGK;PGAHVTVK;QEMQEVQSSR;RGFGFVTFDDHDPVDK;TLETVPLER;YHTINGHNAEVR	21	51.8	37.402	0	35.427	81428000000	293	21	20	22	23	2	3	3	3	32.5024	29.9807	31.9089	32.2749	24.6266	25.9724	26.4728	26.3532	5.81051	56.1227	0.000283685	0.0118464
Q01149	Collagen alpha-2(I) chain	Col1a2	sp|Q01149|CO1A2_MOUSE Collagen alpha-2(I) chain OS=Mus musculus (Mouse) OX=10090 GN=Col1a2 PE=1 SV=2	GEAGAAGPSGPAGPR;GETGLRGDTGNTGR;GIPGPAGAAGATGAR;GPAGPSGPVGK;GPSGPQGIR;GSTGPAGIR;GTPGESGAAGPSGPIGSR;GVSSGPGPMGLMGPR;GVVGPQGAR;HGNRGEPGPAGSVGPVGAVGPR;PGPIGPAGPR;SGQPGPVGPAGVR	12	11.7	129.56	0	21.646	79774000000	157	11	13	10	9	6	5	6	3	33.5154	31.3235	31.065	30.9786	24.6469	26.8969	25.3305	24.8745	6.2834	77.8921	0.000238724	0.0118464
P61979-3;B2M1R6;P61979;P61979-2;H3BLL4;H3BKD0;A0A286YDM3;H3BK96;H3BKI8	Heterogeneous nuclear ribonucleoprotein K	Hnrnpk	sp|P61979-3|HNRPK-3_MOUSE Isoform of P61979, Isoform 3 of Heterogeneous nuclear ribonucleoprotein K OS=Mus musculus (Mouse) OX=10090 GN=Hnrnpk PE=1 SV=1;tr|B2M1R6|B2M1R6_MOUSE Isoform of P61979, Heterogeneous nuclear ribonucleoprotein K OS=Mus musculus (Mo	DLAGSIIGK;DYDDMSPR;GGDLMAYDR;GGDLMAYDRR;GSDFDCELR;GSYGDLGGPIITTQVTIPK;IDEPLEGSEDR;IILDLISESPIK;IIPTLEEYQHYK;IITITGTQDQIQNAQYLLQNSVK;ILSISADIETIGEILK;ILSISADIETIGEILKK;LFQECCPHSTDR;LLIHQSLAGGIIGVK;NAGAVIGK;NLPLPPPPPPR;NTDEMVELR;RPAEDMEEEQAFK;TDYNASVSVPDSSGPER;VVECIKIILDLISESPIK;VVLIGGKPDR	21	52.6	48.51	0	38.159	86896000000	360	27	23	25	27	3	7	4	8	32.734	30.0102	31.5128	32.0941	23.3439	25.3734	23.9448	26.1971	6.87299	117.213	0.000238434	0.0118464
P08122	Collagen alpha-2(IV) chain;Canstatin	Col4a2	sp|P08122|CO4A2_MOUSE Collagen alpha-2(IV) chain OS=Mus musculus (Mouse) OX=10090 GN=Col4a2 PE=1 SV=4	AHNQDLGLAGSCLAR;ATPFIECNGGR;CSVCEAPAVAIAVHSQDTSIPHCPAGWR;FSTMPFLYCNPGDVCYYASR;GDRGPPGPPPLILPGMK;GGVSAVPGFR;GITGIPGLKGFFGEK;GLDGFQGPSGPR;GTCHYFANK;HSQTDQEPMCPVGMNK;IAVQPGTLGPQGR;LDVPCGGR;LWSGYSLLYFEGQEK;SVSIGYLLVK;SYWLSTTAPLPMMPVAEEEIKPYISR;YSFWLTTIPEQNFQSTPSADTLK	16	14.5	167.32	0	26.449	43431000000	203	17	12	13	18	2	2	1	3	31.5318	28.9332	30.2106	30.745	25.2064	24.4323	22.7129	24.8017	6.06682	67.034	0.000227802	0.0118464
P62962;Q5SX49	Profilin-1;Profilin	Pfn1	sp|P62962|PROF1_MOUSE Profilin-1 OS=Mus musculus (Mouse) OX=10090 GN=Pfn1 PE=1 SV=2;tr|Q5SX49|Q5SX49_MOUSE Isoform of P62962, Profilin OS=Mus musculus (Mouse) OX=10090 GN=Pfn1 PE=1 SV=1	AGWNAYIDSLMADGTCQDAAIVGYK;CYEMASHLR;DSLLQDGEFTMDLR;DSPSVWAAVPGK;EGVHGGLINK;EGVHGGLINKK;KCYEMASHLR;SSFFVNGLTLGGQK;STGGAPTFNVTVTMTAK;TFVSITPAEVGVLVGK;TFVSITPAEVGVLVGKDR;TLVLLMGK	12	91.4	14.957	0	21.176	87898000000	220	15	15	16	15	5	6	5	7	31.9364	30.5106	31.9911	32.1949	27.1193	28.5334	27.5072	28.017	3.86404	14.561	0.000293151	0.0118464
O35643;Q5SVG5;Q5SVG4	AP-1 complex subunit beta-1	Ap1b1	sp|O35643|AP1B1_MOUSE AP-1 complex subunit beta-1 OS=Mus musculus (Mouse) OX=10090 GN=Ap1b1 PE=1 SV=2;tr|Q5SVG5|Q5SVG5_MOUSE Isoform of O35643, AP complex subunit beta OS=Mus musculus (Mouse) OX=10090 GN=Ap1b1 PE=1 SV=1;tr|Q5SVG4|Q5SVG4_MOUSE Isoform of O3	AAMIWIVGEYAER;ALQVMTDFAIQFNR;APEVSQHVYQAYETILK;AVWLPAMK;CLKDEDPYVR;CVSTLLDLIQTK;DCEDPNPLIR;DCPLNTEAASNK;DDREAQSICER;DIANENEAQFQIR;DLDYYATLLK;DLISDSNPMVVANAVAALSEIAESHPSSNLLDLNPQSINK;DRGYIYWR;DVSALFPDVVNCMQTDNLELK;DVSALFPDVVNCMQTDNLELKK;EAQSICER;EYATEVDVDFVR;GLEISGTFTR;IQPGNPSFTLSLK;ITEYLCEPLR;ITEYLCEPLRK;KGEIFELK;KLAPPLVTLLSAEPELQYVALR;KLVYLYLMNYAK;KPTETQELVQQVLSLATQDSDNPDLR;KVIASMTVGK;LAPPLVTLLS…	53	66	103.93	0	91.834	118400000000	639	46	32	42	42	7	17	8	5	32.1511	30.0004	32.2607	32.1073	25.2044	27.3834	25.9461	25.869	5.52918	46.1794	0.000274548	0.0118464
Q9D0M5;P63168	Dynein light chain 2, cytoplasmic;Dynein light chain 1, cytoplasmic	Dynll2;Dynll1	sp|Q9D0M5|DYL2_MOUSE Dynein light chain 2, cytoplasmic OS=Mus musculus (Mouse) OX=10090 GN=Dynll2 PE=1 SV=1;sp|P63168|DYL1_MOUSE Dynein light chain 1, cytoplasmic OS=Mus musculus (Mouse) OX=10090 GN=Dynll1 PE=1 SV=1	KYNPTWHCIVGR;NADMSEDMQQDAVDCATQAMEK;NFGSYVTHETK;YNIEKDIAAYIK;YNPTWHCIVGR	5	64	10.35	0	9.0022	10987000000	78	8	5	4	4	1	1	1	1	29.799	27.4892	28.9885	28.63	22.1486	24.6411	23.2069	22.9509	5.48981	44.9362	0.000247595	0.0118464
Q9EPC1;Q3UF75	Alpha-parvin	Parva	sp|Q9EPC1|PARVA_MOUSE Alpha-parvin OS=Mus musculus (Mouse) OX=10090 GN=Parva PE=1 SV=1;tr|Q3UF75|Q3UF75_MOUSE Isoform of Q9EPC1, Alpha-parvin OS=Mus musculus (Mouse) OX=10090 GN=Parva PE=1 SV=1	DAFDTLFDHAPDK;DAFDTLFDHAPDKLNVVK;DLAEDLYDGQVLQK;LNVAEVTQSEIAQK;LPDHVSIQVVVVQK;PEDIVNCDLK;QIQEEITGNTEALSGR;TLITFVNK;TMVDPNSR;VLIDWINDVLVGER;VLYNLFTK	11	33.3	42.329	0	17.175	9331200000	102	6	4	7	5	1	2	1	1	27.3705	26.2523	28.3537	28.3036	20.8466	23.2845	20.923	21.9203	5.82643	56.7452	0.000269834	0.0118464
Q8BVE3;A0A0A6YX18;A0A0A6YWP6	V-type proton ATPase subunit H	Atp6v1h	sp|Q8BVE3|VATH_MOUSE V-type proton ATPase subunit H OS=Mus musculus (Mouse) OX=10090 GN=Atp6v1h PE=1 SV=1;tr|A0A0A6YX18|A0A0A6YX18_MOUSE Isoform of Q8BVE3, V-type proton ATPase subunit H OS=Mus musculus (Mouse) OX=10090 GN=Atp6v1h PE=1 SV=1;tr|A0A0A6YWP6|A	EQTVQYILTMVDDMLQENHQR;FAWVEADGVNCIMGVLSNK;GAVDAAVPTNIIAAK;LEWSPVHK;LGESVQDLSSFDEYSSELK;LLEVSDDPQVLAVAAHDVGEYVR;LMVHNWEYLGK;QDPFTVHMAAR;QEMLQTEGSQCAK;QEYALAMIQCK;QLENLEQQK;QLENLEQQKYDDEDISEDIK;QLQSEQPQTAAAR;QLVMNHMHHEDQQVR;RVIEQLGGK;RYNIIPVLSDILQESVK;SSEDKQEMLQTEGSQCAK;STAWPYFLPMLNR;TFINLMTHISK;VIEQLGGK;VNWQSYLQGQMISAEDCEFIQR;VSIFFDYAK;VSIFFDYAKR;YDDEDISEDIK;YNALLAVQK;YNIIPVLSDILQESVK;YNIIPVLSDILQ…	27	61.5	55.854	0	49.635	70596000000	428	36	25	30	28	9	9	7	8	31.9811	29.887	31.5159	31.4105	26.4583	27.4321	25.5909	26.859	4.61356	24.4806	0.000277965	0.0118464
P63242;A0A0A0MQM0	Eukaryotic translation initiation factor 5A-1;Eukaryotic translation initiation factor 5A	Eif5a	sp|P63242|IF5A1_MOUSE Eukaryotic translation initiation factor 5A-1 OS=Mus musculus (Mouse) OX=10090 GN=Eif5a PE=1 SV=2;tr|A0A0A0MQM0|A0A0A0MQM0_MOUSE Isoform of P63242, Eukaryotic translation initiation factor 5A (Fragment) OS=Mus musculus (Mouse) OX=1009	EDLRLPEGDLGK;IVEMSTSK;KYEDICPSTHNMDVPNIK;LPEGDLGK;LPEGDLGKEIEQK;MADDLDFETGDAGASATFPMQCSALR;NDFQLIGIQDGYLSLLQDSGEVR;RNDFQLIGIQDGYLSLLQDSGEVR;VHLVGIDIFTGK;VHLVGIDIFTGKK;YEDICPSTHNMDVPNIK	11	68.2	16.832	0	20.281	29981000000	175	12	11	13	14	1	3	2	2	30.2418	27.8155	29.9015	30.6537	22.172	24.7079	23.1639	23.2352	6.3334	80.6385	0.000291379	0.0118464
Q9ET30;A0A498WGK6	Transmembrane 9 superfamily member 3	Tm9sf3	sp|Q9ET30|TM9S3_MOUSE Transmembrane 9 superfamily member 3 OS=Mus musculus (Mouse) OX=10090 GN=Tm9sf3 PE=1 SV=1;tr|A0A498WGK6|A0A498WGK6_MOUSE Isoform of Q9ET30, Transmembrane 9 superfamily member OS=Mus musculus (Mouse) OX=10090 GN=Tm9sf3 PE=1 SV=1	DAFVYAIK;DLGDEYGWK;EEEMDDMDR;EEVVLWMNTVGPYHNR;FKDDVMPGTYCEIDLDK;IQMSYSVK;NLSGQPNFPCR;YFSLPFCVGSK;YLDPSFFQHR	9	16.9	67.544	0	13.223	5406200000	81	6	6	4	6	2	2	3	2	27.8131	27.0643	27.9033	28.4581	23.9873	25.1765	25.0038	24.0471	3.25601	9.55334	0.000262669	0.0118464
E9PVY8;B1ARU4;Q9QXZ0;E9QA63;A0A571BF93;A0A571BGC6;A0A0A0MQA6;Q9QXZ0-2;Q9QXZ0-4;E9QNP1;F6Q750	Microtubule-actin cross-linking factor 1	Macf1	tr|E9PVY8|E9PVY8_MOUSE Isoform of Q9QXZ0, Microtubule-actin cross-linking factor 1 OS=Mus musculus (Mouse) OX=10090 GN=Macf1 PE=1 SV=2;tr|B1ARU4|B1ARU4_MOUSE Isoform of Q9QXZ0, Microtubule-actin cross-linking factor 1 OS=Mus musculus (Mouse) OX=10090 GN=Ma	AFLAELEQNSPK;AFSIDIIR;AFVESQQK;AGSELLESSAGDDASSLR;AILEQQVLAEELTTK;ALITEHQSFMEEMTR;ALYNQYIHFK;AMDATLSPTK;AQQEVLQALEPQVDYLR;DGHNLISLLEVLSGIK;DIEGFLEENQTK;DKWDTVCGK;DLISDWESK;DLLGWVSTLAR;DQIIELDQTGNQLK;DQVDPLQVK;DTDSLQSQIEDVR;DTQDIVHDLESPGIDPSIIK;EALAGLLK;EASSVLQWLESK;ELEEAVTSALQQETEK;ELNPEEGK;ENAAYFQFFSDAR;ENLEQAFEVAER;EPLSSEIPR;EVEQNLER;FDIEDSEAECR;FFLGNQFGDSQQLR;FHSTYEELTGWLR;FLDVLELAEK;FMETADSNS…	133	22	831.87	0	186.98	71583000000	998	58	30	89	66	6	7	8	5	31.7887	29.8679	31.9404	30.9861	26.002	25.473	27.0599	24.619	5.35733	40.9937	0.000260872	0.0118464
P29341	Polyadenylate-binding protein 1	Pabpc1	sp|P29341|PABP1_MOUSE Polyadenylate-binding protein 1 OS=Mus musculus (Mouse) OX=10090 GN=Pabpc1 PE=1 SV=2	AKEFTNVYIK;ALDTMNFDVIK;ALYDTFSAFGNILSCK;EFSPFGTITSAK;EFTNVYIK;FGPALSVK;FSPAGPILSIR;GFGFVCFSSPEEATK;GFGFVSFER;GYGFVHFETQEAAER;ITGMLLEIDNSELLHMLESPESLR;IVATKPLYVALAQR;KEFSPFGTITSAK;KSGVGNIFIK;LFPLIQAMHPSLAGK;MNGMLLNDR;NFGEDMDDER;NFGEDMDDERLK;NLDDGIDDER;NLDDGIDDERLR;PAAAAAAATPAVR;PLYVALAQR;QAHLTNQYMQR;RSLGYAYVNFQQPADAER;SGVGNIFIK;SKVDEAVAVLQAHQAK;SLGYAYVNFQQPADAER;VANTSTQTMGPR;VDEAVAVLQAHQAK;YQGVNLY…	30	44.5	70.67	0	50.681	55136000000	371	32	27	25	23	4	6	2	7	31.7704	29.4682	31.3188	31.1266	24.5879	26.4261	24.9271	26.3795	5.34084	40.5279	0.000257002	0.0118464
Q791T5;Q791T5-2;D3YXC2;A0A3Q4EC24;A0A3Q4EGL4;A0A3Q4EG99;A0A3Q4EBT8	Mitochondrial carrier homolog 1	Mtch1	sp|Q791T5|MTCH1_MOUSE Mitochondrial carrier homolog 1 OS=Mus musculus (Mouse) OX=10090 GN=Mtch1 PE=1 SV=1;sp|Q791T5-2|MTCH1-2_MOUSE Isoform of Q791T5, Isoform 2 of Mitochondrial carrier homolog 1 OS=Mus musculus (Mouse) OX=10090 GN=Mtch1 PE=1 SV=1;tr|D3YXC	AGLPPYSPVFK;CMVQFVGR;ETSYEMMMQCVSR;GGAPAGVEAR;HPRPAAQPSAR;KVLYLPSFFTYAK;LLIQVGHEPMPPTLGTNVLGR;LMSNALSTVTR;MLAHPLHVISMR;VFPPDEMEQVSNKDDMK;VLYLPSFFTYAK;YIVQVDGK;YLSVQGQLFR;YSGVLSSIGK	14	39.8	41.565	0	23.807	15696000000	158	12	11	11	11	1	2	3	3	29.6472	27.3857	28.9031	29.3471	22.1629	24.5207	23.659	23.6512	5.32234	40.0115	0.000273331	0.0118464
P27612	Phospholipase A-2-activating protein	Plaa	sp|P27612|PLAP_MOUSE Phospholipase A-2-activating protein OS=Mus musculus (Mouse) OX=10090 GN=Plaa PE=1 SV=4	AINWPEDIVFPALDILR;DFVTTAEDR;DTVCSLSSGK;EALTFDQANPTQILGK;ELSQATIDSK;ESLMSHAIELK;FGTLLSGSWDTTAK;GDQFSSHLINLLNPK;GHKDTVCSLSSGK;GKPANQLLALR;GLAILSETEFLSCANDASIR;HGECAQTIR;HPNVNENFCNEK;IGDVVGSSGANQQTSGK;ILPEQGLMLTGSADK;KEALTFDQANPTQILGK;KLTEDDLVLLEK;LPYNVSDDPWLVAYNFLQK;LSCSLPGHELDVR;LTEDDLVLLEK;LWAPDSPNR;NDLNPMFLDQVAK;TFCNCFVSQAGQK;TFLGHEDCVR;TGDLGDINAEQLPGR;TVNIYFPK;VEAYQWSVSDGR;VFTESEER;YVSVSEPAK	29	41.7	87.22	0	41.934	17434000000	256	18	12	19	16	1	3	0	1	29.2726	27.7696	29.619	30.2406	21.7554	23.4767		22.3745	6.68995	103.246	0.000291615	0.0118464
P26041	Moesin	Msn	sp|P26041|MOES_MOUSE Moesin OS=Mus musculus (Mouse) OX=10090 GN=Msn PE=1 SV=3	AKFYPEDVSEELIQDITQR;ALELEQER;ALLENEKK;ALTSELANAR;APDFVFYAPR;AQMVQEDLEK;AQQELEEQTR;AQQELEEQTRR;EALLQASR;EDAVLEYLK;EGILNDDIYCPPETAVLLASYAVQSK;ESEAVEWQQK;EVWFFGLQYQDTK;FVIKPIDK;FYPEDVSEELIQDITQR;GMLREDAVLEYLK;GSELWLGVDALGLNIYEQNDR;IAQDLEMYGVNYFSIK;IGFPWSEIR;ILALCMGNHELYMR;IQVWHEEHR;ISQLEMAR;KAPDFVFYAPR;KAQQELEEQTR;KESPLLFK;KPDTIEVQQMK;KTANDMIHAENMR;KTQEQLASEMAELTAR;LKQIEEQTK;LNKDQWEER;NISFNDKK;QLFDQ…	36	59.3	67.766	0	49.806	57063000000	420	31	26	27	30	10	9	6	9	31.288	29.8954	31.0106	31.7463	27.6309	27.2527	26.3366	26.8523	3.96692	15.6373	0.000298015	0.011856
Q5U5V2	Hydroxylysine kinase	Hykk	sp|Q5U5V2|HYKK_MOUSE Hydroxylysine kinase OS=Mus musculus (Mouse) OX=10090 GN=Hykk PE=1 SV=2	AAGFPTASVCR;ALEEFHHPK;AVEEIWFETAK;ECINHGDLNDHNILVDLSK;EIVEQVIR;ENFIWNLK;ETTDDPVEYVLK;EYLMITAK;FSQSLVMAAYSCQLYPENK;GDNTISLISIDSGSGVK;HLQQLFDMGQK;IQPLPSYEDQNFR;ISNTESSQTPELIEMQNHVIMFLR;MFKEEVMTK;MLTYLPGR;NREIVEQVIR;PVFTEAQASALVESVFGFK;QALFLLVCSR;SSGAGWQSQASAKPVFTEAQASALVESVFGFK;TKGDNTISLISIDSGSGVK;YMGALSQSR	21	64.4	42.356	0	36.611	81864000000	335	27	22	24	24	6	5	5	6	31.8813	29.9502	31.6376	31.7458	26.4848	27.4713	26.0313	27.1265	4.52523	23.0267	0.000312495	0.0118605
Q61411;Q61411-2	GTPase HRas;GTPase HRas, N-terminally processed	Hras	sp|Q61411|RASH_MOUSE GTPase HRas OS=Mus musculus (Mouse) OX=10090 GN=Hras PE=1 SV=2;sp|Q61411-2|RASH-2_MOUSE Isoform of Q61411, Isoform 2 of GTPase HRas OS=Mus musculus (Mouse) OX=10090 GN=Hras PE=1 SV=2	DSDDVPMVLVGNK;KLNPPDESGPGCMSCK;LVVVGAGGVGK;QGVEDAFYTLVR;QVVIDGETCLLDILDTAGQEEYSAMR;SALTIQLIQNHFVDEYDPTIEDSYR;SFEDIHQYR;SYGIPYIETSAK;TGEGFLCVFAINNTK;VKDSDDVPMVLVGNK	10	74.6	21.298	0	16.518	8596200000	89	4	5	7	4	1	2	1	1	28.2552	26.7648	28.5462	28.3247	22.7125	24.6556	22.862	23.6506	4.50256	22.6676	0.000310899	0.0118605
D3YVS7;Q8K353	Cysteine-rich and transmembrane domain-containing protein 1	Cystm1	tr|D3YVS7|D3YVS7_MOUSE Isoform of Q8K353, Cysteine-rich and transmembrane domain-containing protein 1 (Fragment) OS=Mus musculus (Mouse) OX=10090 GN=Cystm1 PE=1 SV=1;sp|Q8K353|CYTM1_MOUSE Cysteine-rich and transmembrane domain-containing protein 1 OS=Mus m	TTVYVVEDQR;TTVYVVEDQRR	2	13.1	9.1651	0.00024396	3.7017	2628200000	24	2	2	2	1	1	1	1	1	27.6161	26.284	27.9689	27.0932	22.5643	24.2689	23.5517	23.5381	3.75982	13.5463	0.000310176	0.0118605
Q9CR51	V-type proton ATPase subunit G 1	Atp6v1g1	sp|Q9CR51|VATG1_MOUSE V-type proton ATPase subunit G 1 OS=Mus musculus (Mouse) OX=10090 GN=Atp6v1g1 PE=1 SV=3	AKEAAALGSHGSCSSEVEK;ASQSQGIQQLLQAEK;DEVLDNLLAFVCDIR;EAAALGSHGSCSSEVEK;EAAALGSHGSCSSEVEKETR;EEAQAEIEQYR;MASQSQGIQQLLQAEK;MTVLQNYFEQNR;QAKEEAQAEIEQYR	9	66.9	13.724	0	14.8	32801000000	119	9	6	7	10	0	1	0	1	30.5922	28.355	29.7152	30.536		20.6422		19.7757	9.59068	771.052	0.000311179	0.0118605
Q8R0F8	Acylpyruvase FAHD1, mitochondrial	Fahd1	sp|Q8R0F8|FAHD1_MOUSE Acylpyruvase FAHD1, mitochondrial OS=Mus musculus (Mouse) OX=10090 GN=Fahd1 PE=1 SV=2	ENDEIEAGIDGVVSMR;GLPWTLAK;GVGPIKENDEIEAGIDGVVSMR;IITLEEGDLILTGTPK;NLHHEVELGVLLGK;RGEAIPEAAAMDYVAGYALCLDMTAR;SFTSSCPVSAFVPK;STVLSEPVLFLK;STVLSEPVLFLKPSTAYAPEGSPVLMPAYCR;TSSMIFSIPYIISYVSK	10	65.2	25.172	0	16.959	27018000000	152	10	7	13	10	4	4	4	3	29.4783	29.0577	30.8984	29.6148	24.4966	25.2622	25.1381	25.1234	4.75724	27.0441	0.000343324	0.0123223
Q80X19;B7ZNH7;K3W4R4;Q80X19-2	Collagen alpha-1(XIV) chain	Col14a1	sp|Q80X19|COEA1_MOUSE Collagen alpha-1(XIV) chain OS=Mus musculus (Mouse) OX=10090 GN=Col14a1 PE=1 SV=2;tr|B7ZNH7|B7ZNH7_MOUSE Isoform of Q80X19, Collagen alpha-1(XIV) chain OS=Mus musculus (Mouse) OX=10090 GN=Col14a1 PE=1 SV=1;tr|K3W4R4|K3W4R4_MOUSE Isofo	DALVSQPTK;DEESCPDLPR;DTLFTSDSGTR;ESGVELFAIGVK;ETLLDAIR;HVFFVDDFDAFK;IEWHLNAFNTK;IINFLYSTVGALDK;ILPDTPQEPFALWEILNK;ISNVGSNSAR;ITWDPPSGPVK;LMWIPVYGGK;MMEMFGLVEK;NFLENLVTAFNVGSEK;NLVVDDETATSLR;PGSPGPPGSPGPR;TNQMNLQNTATK;VIVVITDGR;VSEEWYNR;VSWDISDSNVEQFR;YTAILNQIPSQSSSIR	21	13.7	193.01	0	29.682	5854600000	142	6	5	9	15	1	0	1	2	27.7512	26.7116	27.2356	28.2143	20.4969		21.5781	21.9461	6.13783	70.4162	0.000340612	0.0123223
A2ARV4	Low-density lipoprotein receptor-related protein 2	Lrp2	sp|A2ARV4|LRP2_MOUSE Low-density lipoprotein receptor-related protein 2 OS=Mus musculus (Mouse) OX=10090 GN=Lrp2 PE=1 SV=1	ACSTGEFSCANGR;ADCLDASDESACPTR;AESLAVDWVSR;AFMDGSNR;AIVLDPCR;ANKYDGSDLIAMTTR;ASMDGTMR;AYLPDFESGSNNPVR;CAADGSPPLLLLPENVR;CACDPEYTLESDGR;CADGSSCINSR;CADQQCIPSR;CAPGYIREPDGK;CDGIDDCGDNSDEESCVPR;CDGVYDCK;CDHVSDCPDGSDER;CDNGYCIPASWR;CEANEWQCANK;CEANEWQCANKR;CENVIGSYICK;CGCAFGTLEDDGK;CGCAFGTLEDDGKNCATSR;CGNHHCIPLR;CIYGHQLCNGVDDCGDGSDEKEEHCR;CMHGGSCYFDENDLPK;CNQFQFTCLNGR;CQTTNICVPR;CSSGYSGEYCEIGLSR;DCLDD…	155	38.9	519.2	0	269.52	534430000000	2330	173	169	188	173	54	77	60	70	35.2474	33.4724	35.1847	34.6116	29.6186	31.3492	30.4578	30.8528	4.05946	16.6732	0.000338829	0.0123223
Q9QXI6;Q8C3K6	Sodium/glucose cotransporter 1	Slc5a1	tr|Q9QXI6|Q9QXI6_MOUSE Isoform of Q8C3K6, SGLT1 protein OS=Mus musculus (Mouse) OX=10090 GN=Slc5a1 PE=1 SV=1;sp|Q8C3K6|SC5A1_MOUSE Sodium/glucose cotransporter 1 OS=Mus musculus (Mouse) OX=10090 GN=Slc5a1 PE=1 SV=1	ADSFHIFR;AGCTLCGYLK;AGVVTMPEYLR;AYDLFCGLDQDK;AYDLFCGLDQDKGPK;DTIEIDTEAPQK;GTVGGFFLAGR;IACVLPEECQK;IDLDAGEEEDIPEDSK;IDLDAGEEEDIPEDSKDTIEIDTEAPQK;IQIYLSVLSLLLYIFTK;LLPMFLMVMPGMISR;MTDTSEKPLWR;MTKEEEEAMK;YCGTPVGCTNIAYPTLVVELMPNGLR	15	26	73.317	0	26.031	12939000000	186	10	11	12	14	2	2	3	3	29.0414	27.7439	28.922	29.4834	24.1788	24.7241	25.595	25.6358	3.76427	13.5881	0.000331518	0.0123223
P21981	Protein-glutamine gamma-glutamyltransferase 2	Tgm2	sp|P21981|TGM2_MOUSE Protein-glutamine gamma-glutamyltransferase 2 OS=Mus musculus (Mouse) OX=10090 GN=Tgm2 PE=1 SV=4	ARVDLFPTDIGLHK;CDLEIQANGR;DDREDITHTYK;DHHTADLCQEK;DLYLENPEIK;EDITHTYK;EETGVAMR;EYVLTQQGFIYQGSVK;FRLTLYFEGR;GLLIEPAANSYLLAER;GYEASVDSLTFGAVTGPDPSEEAGTK;KLVAEVSLK;LAEKEETGVAMR;LTLYFEGR;LVAEVSLK;LVVNFQCDK;NEFGELESNK;NPLSDPLYDCIFTVEGAGLTK;QEDGSVLK;SEGTYCCGPVSVR;SSPIYVGR;SVEVSDPVPAGDLVK;SVPWNFGQFEDGILDTCLMLLDMNPK;VDLFPTDIGLHK;VGDSMSMGNDFDVFAHIGNDTSETR;VVSAMVNCNDDQGVLLGR;VVTNYNSAHDQNSNLLIEYFR;WDNNYGDGI…	33	59.3	77.06	0	59.523	109050000000	524	38	34	41	36	7	8	4	7	32.7302	30.3741	32.3125	32.1078	26.2942	27.5666	24.9525	26.7057	5.50142	45.2993	0.000337028	0.0123223
Q49B93;Q49B93-2	Sodium-coupled monocarboxylate transporter 2	Slc5a12	sp|Q49B93|SC5AC_MOUSE Sodium-coupled monocarboxylate transporter 2 OS=Mus musculus (Mouse) OX=10090 GN=Slc5a12 PE=1 SV=1;sp|Q49B93-2|SC5AC-2_MOUSE Isoform of Q49B93, Isoform 2 of Sodium-coupled monocarboxylate transporter 2 OS=Mus musculus (Mouse) OX=10090	DIDPLLIR;DIDPLLIRPVCNLFCFWSK;ETEQDYLDSGSAWK;LHIVDFDVDPLR;LHIVDFDVDPLRR;QDTLAQIPGYNPK;QGVESGLQNGLK;SGITSTYEYLQLR;SYSNSVPEK;TLCWCGVQHDR	10	16.8	67.951	0	17.998	27217000000	167	15	11	12	10	3	2	2	3	30.824	28.417	30.0718	29.5622	23.902	24.9562	23.842	24.3924	5.44557	43.5793	0.000377438	0.0129147
P59017	Bcl-2-like protein 13	Bcl2l13	sp|P59017|B2L13_MOUSE Bcl-2-like protein 13 OS=Mus musculus (Mouse) OX=10090 GN=Bcl2l13 PE=1 SV=2	AEGAAQLSEER;ALQTILSQPVTYEAYR;ECTVETAVHASGWNK;SEIEEELK;TSPTPSVFVELGEEELEAVTARPEAVER;VSQDLKEPLQK;YVVLSYLGLLSQEK	7	23.7	46.719	0	10.942	3205400000	82	7	2	3	4	1	1	1	1	26.8081	26.4346	27.2872	26.0633	21.001	22.8296	21.091	22.4837	4.79696	27.7989	0.0004089	0.0129147
Q8C635	Glycerol kinase	Gykl1	tr|Q8C635|Q8C635_MOUSE Glycerol kinase OS=Mus musculus (Mouse) OX=10090 GN=Gykl1 PE=1 SV=1	AVLGPLVGAVDQGTSSTR;EGWVEQDPK;ETTIVWDK;ETTIVWDKFTGEPLYNAVVWLDLR;FHIAFAALEAVCFQTR;FTGEPLYNAVVWLDLR;GIICGLTQFTNK;TGLPISTYFSAVK;TQSTVENLSK	9	18.6	59.916	0	5.7813	6845300000	41	2	3	4	2	2	2	3	2	29.1853	26.3555	27.5017	28.401	21.4869	22.5822	22.1644	20.9713	6.05968	66.7029	0.000410745	0.0129147
P40336;P40336-2	Vacuolar protein sorting-associated protein 26A	Vps26a	sp|P40336|VP26A_MOUSE Vacuolar protein sorting-associated protein 26A OS=Mus musculus (Mouse) OX=10090 GN=Vps26a PE=1 SV=1;sp|P40336-2|VP26A-2_MOUSE Isoform of P40336, Isoform 2 of Vacuolar protein sorting-associated protein 26A OS=Mus musculus (Mouse) OX=	EITGIGPSTTTETETIAK;ELALPGELTQSR;EYDLIVHQLATYPDVNNSIK;HYLFYDGESVSGK;IEFVGQIELFNDK;LFLAGYDPTPTMR;MSFLGGFFGPICEIDVALNDGETR;MSFLGGFFGPICEIDVALNDGETRK;QQEIILWR;SNTHEFVNLVK;SYDFEFMQVEKPYESYIGANVR;YEIMDGAPVK;YEIMDGAPVKGESIPIR;YFLNLVLVDEEDR	14	56.6	38.113	0	22.513	9248700000	146	10	9	10	11	3	2	4	2	29.5163	27.4349	28.6378	28.8138	23.9933	24.701	24.9208	23.8482	4.23487	18.8287	0.000419482	0.0129147
Q8CI85;Q8K2J1;A0A0R4J0W4	Carbonic anhydrase 12	Ca12;Car12	sp|Q8CI85|CAH12_MOUSE Carbonic anhydrase 12 OS=Mus musculus (Mouse) OX=10090 GN=Ca12 PE=1 SV=1;tr|Q8K2J1|Q8K2J1_MOUSE Isoform of Q8CI85, Carbonic anhydrase OS=Mus musculus (Mouse) OX=10090 GN=Car12 PE=1 SV=1;tr|A0A0R4J0W4|A0A0R4J0W4_MOUSE Isoform of Q8CI85	AEQLHLHWGNR;GQQVLIPGFNIEELLPESPGEYYR;GVIYKPAIK;KQPSSSAPLNGSK;NPVQISQEQLLALETALYFTHMDDPTPR;SEGLAVLAVLIEIGSANPSYDK;WTYVGPAGEK;YEGSLTTPPCYPTVLWTVFR	8	38.7	39.695	0	11.218	2242400000	63	3	3	5	4	1	1	1	1	24.9902	25.0999	26.3613	26.5277	17.9573	20.8411	19.8684	20.2252	6.02175	64.972	0.000397003	0.0129147
Q99K70	Ras-related GTP-binding protein C	Rragc	sp|Q99K70|RRAGC_MOUSE Ras-related GTP-binding protein C OS=Mus musculus (Mouse) OX=10090 GN=Rragc PE=1 SV=1	AFLFDVVSK;AIHEVFEVGVTSHR;ANDDLADAGLEK;EDGSGSAYDKESMAIIK;FLALVCILR;GLIDYNFHCFR;GTGALIYVIDAQDDYMEALTR;KGLIDYNFHCFR;LNNTTVLYLK;MSPNETLFLESTNK;SCSHQTSAPSLK;VDGLSDDHK;VDGLSDDHKIETQR;VNPDMNFEVFIHK	14	39.4	44.12	0	24.871	8053700000	153	8	9	11	9	1	1	2	2	29.4359	27.2245	28.5033	28.2878	23.7103	20.8128	21.3498	20.7569	6.70544	104.361	0.000411688	0.0129147
Q8VI59;Q8VI59-2;F7DCB1	Pecanex-like protein 3	Pcnxl3	sp|Q8VI59|PCX3_MOUSE Pecanex-like protein 3 OS=Mus musculus (Mouse) OX=10090 GN=Pcnx3 PE=1 SV=2;sp|Q8VI59-2|PCX3-2_MOUSE Isoform of Q8VI59, Isoform 2 of Pecanex-like protein 3 OS=Mus musculus (Mouse) OX=10090 GN=Pcnx3 PE=1 SV=2;tr|F7DCB1|F7DCB1_MOUSE Isofo	DPGVEMTVFR;GAAQVMWFEK;LALLALLDR;RGPAANQPGWR	4	2	221.57	0.0017014	2.7287	509710000	25	3	1	2	2	1	0	1	1	26.0044	25.033	25.5786	25.0414	22.4702		21.844	21.5283	3.46688	11.057	0.000420483	0.0129147
Q80T06;A0A0R4J1E2;P57776;P57776-3;Q91VK2;E9QN08;D3YY68	Elongation factor 1-delta	Eef1d	tr|Q80T06|Q80T06_MOUSE Isoform of P57776, Elongation factor 1-delta OS=Mus musculus (Mouse) OX=10090 GN=Eef1d PE=1 SV=1;tr|A0A0R4J1E2|A0A0R4J1E2_MOUSE Isoform of P57776, Elongation factor 1-delta OS=Mus musculus (Mouse) OX=10090 GN=Eef1d PE=1 SV=1;sp|P5777	ATAPQTQHVSPMR;FEEHVQSVDIAAFNK;GVVQDLQQAISK;ITSLEVENQNLR;LQIQCVVEDDK;LVPVGYGIR;SIQLDGLVWGASK;SLAGSSGPGASSGPGGDHSELIVR;SSILLDVKPWDDETDMAQLETCVR;VGTDLLEEEITK	10	51.6	31.292	0	18.185	41476000000	136	10	10	10	10	2	2	1	1	31.0475	28.547	30.6788	31.3161	23.7127	25.3025	24.8826	23.5656	6.03152	65.4135	0.000400103	0.0129147
Q68FH0;Q68FH0-2;A2AS45;A2AS47;A2AS44	Plakophilin-4	Pkp4	sp|Q68FH0|PKP4_MOUSE Plakophilin-4 OS=Mus musculus (Mouse) OX=10090 GN=Pkp4 PE=1 SV=1;sp|Q68FH0-2|PKP4-2_MOUSE Isoform of Q68FH0, Isoform 2 of Plakophilin-4 OS=Mus musculus (Mouse) OX=10090 GN=Pkp4 PE=1 SV=1;tr|A2AS45|A2AS45_MOUSE Isoform of Q68FH0, Plakop	AAAQVLNTLWQYR;AASPYSQRPASPTAVR;AEGQTLVQPSVANR;AQSPSYVTSTGVSPSR;DGWNQNHFITPVSTLER;EKGLPILVELLR;ELVTGVLWNLSSCDAVK;FQTSLVLR;GLPILVELLR;HLVDLLDHR;LELEVPQAR;LGAESPSIASTSSTEK;LLGLNELDDLLGK;LQHQQLYYQDDSTR;LQHTGPADDGATR;MVPPRPDSLTGLR;NLSSAGEEAR;NNYALNTAATYAEPYRPVQYR;NVGGIPALLR;SAVSPDLHITPIYEGR;SGMTAVPQHLGPSLQR;SPNHGTVELQGSQTALYR;SPSIDSIQK;SSYASQHSQLGQELR;STTNYVDFYSTK;SYEDPYCDDR;TGSVGIGNLQR;TPQEDQWDGVGPIP…	35	37.6	131.55	0	57.408	15569000000	338	19	14	29	19	4	4	3	4	29.7725	27.767	29.953	28.777	23.9618	25.4492	23.9764	23.5947	4.82182	28.2821	0.000374367	0.0129147
Q9DBH5	Vesicular integral-membrane protein VIP36	Lman2	sp|Q9DBH5|LMAN2_MOUSE Vesicular integral-membrane protein VIP36 OS=Mus musculus (Mouse) OX=10090 GN=Lman2 PE=1 SV=2	DHDTFLAVR;DNFHGLAIFLDTYPNDETTER;DNVDDPTGNFR;DRLVPGPVFGSK;EGSIWNHQPCFLK;IEPGVNFLK;LFQLTVER;LPTGYYFGASAGTGDLSDNHDIISIK;LTVMTDLEDK;LTVMTDLEDKNEWK;LVPGPVFGSK;NCIDITGVR;NLHGDGIALWYTR;NRDHDTFLAVR;TPEEESIDWTK;WSELAGCTADFR	16	47.5	40.429	0	28.681	20871000000	200	12	13	12	14	4	5	4	6	29.7512	28.1978	29.5761	29.7185	25.5046	26.4484	25.0349	26.1091	3.5367	11.6052	0.000397542	0.0129147
P21271;G5E8G6;G3X9Y9;P21271-3	Unconventional myosin-Vb	Myo5b	sp|P21271|MYO5B_MOUSE Unconventional myosin-Vb OS=Mus musculus (Mouse) OX=10090 GN=Myo5b PE=1 SV=2;tr|G5E8G6|G5E8G6_MOUSE Isoform of P21271, Unconventional myosin-Vb OS=Mus musculus (Mouse) OX=10090 GN=Myo5b PE=1 SV=1;tr|G3X9Y9|G3X9Y9_MOUSE Isoform of P212	AAMDMTVFLK;AATLSLQR;ACGVLETIR;AESSQSSVEENLLMK;AGQVAYLEK;ATVIIQSFTR;DAAIVIQCAFR;DACSWSTGMQLR;DSHQISIFK;DTVYEEQINILK;ELAHYQQNQEADTSLQLQEEVQSLR;EYSQLEQR;FIEIGFDK;FIEIGFDKK;FPLVADLFHDDK;HADYTNDDLK;HVDQEDAIEAYHGVCQTNR;ILNLYTPLNEFEER;ISAAGYPSR;KEEVLILR;KLVTTSETYVK;LANEELEVR;LGILDLLDEECK;LGILDLLDEECKVPK;LNVGMENK;LTNENLDFK;LVTTSETYVK;NDPQQLLLDSK;NFDLTEYR;NLHQSGAVQTMEPLIQAAQLLQLK;NMEPNINAR;NQSIIVSGESGAGK;…	50	31.4	210.57	0	79.566	32101000000	507	44	35	35	36	6	2	2	4	31.1364	28.3756	30.0152	30.5445	25.1955	22.4259	23.0607	24.4249	6.24121	75.6468	0.000367076	0.0129147
P61027	Ras-related protein Rab-10	Rab10	sp|P61027|RAB10_MOUSE Ras-related protein Rab-10 OS=Mus musculus (Mouse) OX=10090 GN=Rab10 PE=1 SV=1	AFLTLAEDILR;AFLTLAEDILRK;EPNSENVDISSGGGVTGWK;FHTITTSYYR;GAMGIMLVYDITNGK;IKLQIWDTAGQER;LLLIGDSGVGK;LQIWDTAGQER;NIDEHANEDVER;TPVKEPNSENVDISSGGGVTGWK	10	48	22.541	0	12.3	9233500000	103	6	6	8	7	2	3	4	3	29.1075	27.763	28.8068	28.5802	25.0157	26.4007	25.6516	25.6688	2.88016	7.36234	0.000383482	0.0129147
P17742;A0A1L1SST0	Peptidyl-prolyl cis-trans isomerase A;Peptidyl-prolyl cis-trans isomerase A, N-terminally processed	Ppia	sp|P17742|PPIA_MOUSE Peptidyl-prolyl cis-trans isomerase A OS=Mus musculus (Mouse) OX=10090 GN=Ppia PE=1 SV=2;tr|A0A1L1SST0|A0A1L1SST0_MOUSE Isoform of P17742, Peptidyl-prolyl cis-trans isomerase OS=Mus musculus (Mouse) OX=10090 GN=Ppia PE=1 SV=1	EGMNIVEAMER;FEDENFILK;HTGPGILSMANAGPNTNGSQFFICTAK;IIPGFMCQGGDFTR;MVNPTVFFDITADDEPLGR;SIYGEKFEDENFILK;VKEGMNIVEAMER;VNPTVFFDITADDEPLGR;VSFELFADK;VSFELFADKVPK	10	61	17.971	0	18.564	53200000000	160	12	12	11	13	4	4	3	2	31.4768	29.3222	31.6748	32.6994	26.0363	24.9546	23.0518	23.9725	6.78951	110.623	0.00041086	0.0129147
Q9JLQ0;A0A3B2W812	CD2-associated protein	Cd2ap	sp|Q9JLQ0|CD2AP_MOUSE CD2-associated protein OS=Mus musculus (Mouse) OX=10090 GN=Cd2ap PE=1 SV=3;tr|A0A3B2W812|A0A3B2W812_MOUSE Isoform of Q9JLQ0, CD2-associated protein OS=Mus musculus (Mouse) OX=10090 GN=Cd2ap PE=1 SV=1	AQIIELLCIVDALK;AQIIELLCIVDALKK;EGEIIHLISK;GIGFGDIFK;GMFPDNFVK;GPAPKPDLSAAEK;IDTEPVSKPK;INGEVSIISSK;LDPEQLPVRPK;LGLFPSNFVK;QGNVASLVQR;SNLEVEIAK;SSLSTPSSASK;SVDLDAFVAR;TQNVEVTKPDVDGK;VNTAAFLTPLELK	16	25.9	70.449	0	27.322	9100500000	201	16	12	17	10	0	2	1	1	29.488	26.9751	29.008	28.0589		23.2693	22.1638	22.3853	5.77637	54.8101	0.000422407	0.0129147
Q9QY76;Q8BH80	Vesicle-associated membrane protein-associated protein B	Vapb	sp|Q9QY76|VAPB_MOUSE Vesicle-associated membrane protein-associated protein B OS=Mus musculus (Mouse) OX=10090 GN=Vapb PE=1 SV=3;tr|Q8BH80|Q8BH80_MOUSE Isoform of Q9QY76, MSP domain-containing protein OS=Mus musculus (Mouse) OX=10090 GN=Vapb PE=1 SV=1	AMPSNSPVAALAATGK;EAKPEDLMDSK;FRGPFTDVVTTNLK;GPFTDVVTTNLK;QLKEEDGLR;SLTSPLDDTEVK;SLTSPLDDTEVKK;VEQVLSLEPQHELK	8	31.7	26.946	0	11.513	8391100000	80	2	4	7	4	0	0	1	1	28.0176	26.852	28.8239	28.297			21.3694	22.0019	6.31201	79.452	0.000397526	0.0129147
Q91WK2	Eukaryotic translation initiation factor 3 subunit H	Eif3h	sp|Q91WK2|EIF3H_MOUSE Eukaryotic translation initiation factor 3 subunit H OS=Mus musculus (Mouse) OX=10090 GN=Eif3h PE=1 SV=1	ASITFEHMFEEVPIVIK;DFSPEALK;EFTAQNLGK;EGTGSTATSSGSAGGAVGK;KEGTGSTATSSGSAGGAVGK;LFKPHQAPAR;NSHLINVLMWELEK;QVQIDGLVVLK;SAVADKHELLSLASSNHLGK;SLQLLMDR;TAQGSLSLK;VDEMSQDIIK	12	38.6	39.832	0	16.546	6386500000	106	7	6	8	7	0	2	0	1	29.2023	26.2013	27.5639	27.3418		19.6847		19.1944	8.13775	281.649	0.000375266	0.0129147
A2AH25	Rho GTPase-activating protein 1	Arhgap1	tr|A2AH25|A2AH25_MOUSE Isoform of Q5FWK3, Rho GTPase-activating protein 1 OS=Mus musculus (Mouse) OX=10090 GN=Arhgap1 PE=1 SV=1	AINPINTFTK;ALYIVHPTMFIK;AMDPLSELQDDLTLDDTSQALNQLK;ELPEPLLTFDLYPHVVGFLNIDESQR;ETVAYLQAHALTTEGIFR;HQIVEVAGDDK;HQIVEVAGDDKYGR;IFYVNYLSELSEHVK;IIVFSACR;KIFYVNYLSELSEHVK;LEQLGIPR;MPPSHQLDHSK;MTNTNLAVVFGPNLLWAK;SPGQDPIPIVLR;SSSPEPVTHLK;TLLILFKPLISFK;WDDPYYDIAR;YNMGLPVDFDQYNELHLPAVILK	18	49.1	54.437	0	32.739	36652000000	227	13	15	20	15	2	3	2	2	30.5786	28.3318	30.593	30.0561	23.8354	24.4466	24.2833	23.4041	5.89752	59.6114	0.00046514	0.0131528
P40142;A0A286YE28	Transketolase	Tkt	sp|P40142|TKT_MOUSE Transketolase OS=Mus musculus (Mouse) OX=10090 GN=Tkt PE=1 SV=1;tr|A0A286YE28|A0A286YE28_MOUSE Isoform of P40142, Transket_pyr domain-containing protein (Fragment) OS=Mus musculus (Mouse) OX=10090 GN=Tkt PE=1 SV=1	AVELAANTK;AYGLALAK;EAWHGKPLPK;FIECYIAEQNMVSIAVGCATR;GHAAPILYAVWAEAGFLPEAELLNLR;GITGIEDK;HQPTAIIAK;IIALDGDTK;ILATPPQEDAPSVDIANIR;ILTVEDHYYEGGIGEAVSAAVVGEPGVTVTR;ISSDLDGHPVPK;ISSDLDGHPVPKQAFTDVATGSLGQGLGAACGMAYTGK;KAYGLALAK;KILATPPQEDAPSVDIANIR;KISSDLDGHPVPK;KLILDSAR;LAVSQVPR;LDNLVAIFDINR;LGQSDPAPLQHQVDIYQK;MFGIDKDAIVQAVK;MPTPPSYK;NMAEQIIQEIYSQVQSK;NSTFSELFK;QAFTDVATGSLGQGLGAACGMAYTGK;SGKPAELLK;SVP…	29	57.8	67.63	0	51.408	133960000000	416	31	23	35	32	2	0	1	2	32.2527	29.6142	32.5214	32.596	21.9043		21.3194	21.6865	10.1094	1104.64	0.000470026	0.0131528
P19783;M0QWX7	Cytochrome c oxidase subunit 4 isoform 1, mitochondrial	Cox4i1	sp|P19783|COX41_MOUSE Cytochrome c oxidase subunit 4 isoform 1, mitochondrial OS=Mus musculus (Mouse) OX=10090 GN=Cox4i1 PE=1 SV=2;tr|M0QWX7|M0QWX7_MOUSE Isoform of P19783, Cytochrome c oxidase subunit 4 isoform 1, mitochondrial (Fragment) OS=Mus musculus	ADWSSLSR;ANPIQGFSAK;DWVAMQTK;DYPLPDVAHVTMLSASQK;EKADWSSLSR;IQFNESFAEMNR;RDYPLPDVAHVTMLSASQK;SEDYAFPTYADR;SEDYAFPTYADRR;SYVYGPIPHTFDR;SYVYGPIPHTFDRDWVAMQTK;WDYDKNEWK	12	55	19.53	0	21.107	155770000000	224	14	16	15	15	6	9	7	10	32.5603	31.7713	33.1201	32.8836	29.2938	30.1568	29.8063	30.126	2.73812	6.67202	0.000457693	0.0131528
P16331	Phenylalanine-4-hydroxylase	Pah	sp|P16331|PH4H_MOUSE Phenylalanine-4-hydroxylase OS=Mus musculus (Mouse) OX=10090 GN=Pah PE=1 SV=4	AYGAGLLSSFGELQYCLSDKPK;DEYEFFTYLDK;DEYEFFTYLDKR;DFLGGLAFR;DFLGGLAFRVFHCTQYIR;EDNIPQLEDVSQFLQTCTGFR;EEVGALAK;FANQILSYGAELDADHPGFK;FANQILSYGAELDADHPGFKDPVYR;ILADSINSEVGILCHALQK;KLSDFGQETSYIEDNSNQNGAVSLIFSLK;KQFADIAYNYR;KTWGTVFR;LATIYWFTVEFGLCK;LFEENEINLTHIESR;LFEENEINLTHIESRPSR;LLPLELEK;LNKDEYEFFTYLDK;LRPVAGLLSSR;LSDFGQETSYIEDNSNQNGAVSLIFSLK;NDIGATVHELSR;NTVPWFPR;QFADIAYNYR;SFAQFSQEIGLASLGAPDEYIEK;…	35	79.9	51.899	0	61.84	498950000000	608	40	39	45	43	14	19	15	15	34.4675	32.4458	34.4464	34.2608	29.4635	30.3772	29.3407	28.562	4.46927	22.1506	0.000466774	0.0131528
Q9CQI6	Coactosin-like protein	Cotl1	sp|Q9CQI6|COTL1_MOUSE Coactosin-like protein OS=Mus musculus (Mouse) OX=10090 GN=Cotl1 PE=1 SV=3	DDGSAVIWVTFR;EFVISDRK;ELEEDFIR;EVVQNFAK;FALITWIGEDVSGLQR;FTTGDAMSK;KELEEDFIR;SKFALITWIGEDVSGLQR;YDGATIVPGDQGADYQHFIQQCTDDVR	9	63.4	15.944	0	15.779	27030000000	137	8	8	8	10	4	5	3	3	29.7383	28.1715	29.6594	30.2912	24.9869	26.3707	24.9129	24.9766	4.15335	17.7944	0.000462933	0.0131528
Q96LX3;B2RT89;Q3V3G0;E9PVA5	Solute carrier family 22, member 30	Slc22a30;Slc22a28	tr|Q96LX3|Q96LX3_MOUSE MFS domain-containing protein OS=Mus musculus (Mouse) OX=10090 GN=Slc22a30 PE=2 SV=1;tr|B2RT89|B2RT89_MOUSE MFS domain-containing protein OS=Mus musculus (Mouse) OX=10090 GN=Slc22a28 PE=2 SV=1;tr|Q3V3G0|Q3V3G0_MOUSE Isoform of Q96LX3	AFQELLNQVGSLGR;DLFHTPILR;GIFMLTAVFVPQEMQTLR;ICVLSFMR;ILSQDDLLR;ISIPLDSNLR;ITQLVLMSLR;NQPLPDSIHDVGNDWK;NSGNTLTMEVVEASMK;SNFLSTIVTEWDLVCESQALNSVAK;WLIVTNKPQK	11	26.3	62.14	0	15.5	18180000000	130	10	8	8	9	1	3	2	2	28.8846	27.0772	28.9688	28.8576	24.335	25.2379	23.6525	23.7277	4.2088	18.4916	0.000452753	0.0131528
E9Q0S6;A0A087WQS0;A0A1D5RM59;A0A087WQM0;A0A6I8MWZ2;A0A087WRU0;A0A087WQ94	Tensin-1	Tns1	tr|E9Q0S6|E9Q0S6_MOUSE Tensin 1 OS=Mus musculus (Mouse) OX=10090 GN=Tns1 PE=1 SV=1;tr|A0A087WQS0|A0A087WQS0_MOUSE Isoform of E9Q0S6, Tensin 1 OS=Mus musculus (Mouse) OX=10090 GN=Tns1 PE=1 SV=1;tr|A0A1D5RM59|A0A1D5RM59_MOUSE Isoform of E9Q0S6, Tensin 1 OS=M	AASDGQYENQSPEATSPR;AMEDSCELDLVYVTER;ATSETLAADPTPAATIVHFK;AVNPTMAAPGSPSLSHR;DQEPGAFIIR;DSLNGSSGPVTTAR;DSSGPANSTTDLLK;EAFEEMEGTSPSSPPHSVAR;EQAIALLK;EQAIALLKDQEPGAFIIR;ERQPAEPPGPLR;HAAYGGYSTPEDR;HFLIETGPR;HGGNYLLFNLSEQRPDITK;HLGGSGSVVPGSPSLDR;HYPLNTVTFCDLDPQER;IIAVSFPSTANEENFR;IQGMEHLENGPSVSVDYNTSDPLIR;IVPIGQPSQR;LLSGFGVDR;LVIPSRDPTDESK;NLEEGGSMR;NVVDVGEGDCR;QGAACNVLFVNSVDMESLTGPQAISK;QPAEPPGPLR;RAA…	48	33.5	201.38	0	84.514	48553000000	472	35	27	29	31	2	4	3	2	31.4778	28.6285	30.2159	30.3988	22.2479	24.8823	25.1158	23.4366	6.25961	76.6178	0.000447212	0.0131528
P60766	Cell division control protein 42 homolog	Cdc42	sp|P60766|CDC42_MOUSE Cell division control protein 42 homolog OS=Mus musculus (Mouse) OX=10090 GN=Cdc42 PE=1 SV=2	CVVVGDGAVGK;DDPSTIEK;EKWVPEITHHCPK;LRPLSYPQTDVFLVCFSVVSPSSFENVK;NVFDEAILAALEPPEPK;PITPETAEK;QKPITPETAEK;TCLLISYTTNK;TPFLLVGTQIDLR;TPFLLVGTQIDLRDDPSTIEK;WVPEITHHCPK;YVECSALTQK	12	63.9	21.258	0	20.239	72700000000	195	13	12	12	14	6	8	5	6	31.7163	29.756	31.3044	31.6352	26.0007	27.9078	26.6163	26.8687	4.25463	19.0884	0.000454668	0.0131528
P62821;Q5SW88;Q5SW87	Ras-related protein Rab-1A	Rab1A;Rab1	sp|P62821|RAB1A_MOUSE Ras-related protein Rab-1A OS=Mus musculus (Mouse) OX=10090 GN=Rab1A PE=1 SV=3;tr|Q5SW88|Q5SW88_MOUSE Isoform of P62821, RAB1A, member RAS oncogene family OS=Mus musculus (Mouse) OX=10090 GN=Rab1a PE=1 SV=1;tr|Q5SW87|Q5SW87_MOUSE Isof	EFADSLGIPFLETSAK;FADDTYTESYISTIGVDFK;GAHGIIVVYDVTDQESFNNVK;IRTIELDGK;KVVDYTTAK;LLLIGDSGVGK;LQIWDTAGQER;MGPGATAGGAEK;MSSMNPEYDYLFK;NATNVEQSFMTMAAEIK;NATNVEQSFMTMAAEIKK;QWLQEIDR;RMGPGATAGGAEK;SNVKIQSTPVK;SSMNPEYDYLFKLLLIGDSGVGK;TIKLQIWDTAGQER;TITSSYYR;VVDYTTAK;VVDYTTAKEFADSLGIPFLETSAK;YASENVNK	20	86.8	22.677	0	31.424	96170000000	236	15	15	20	15	4	4	7	7	32.5496	30.4446	32.3514	32.5017	26.3589	26.9666	28.4125	27.4061	4.67581	25.5598	0.000467568	0.0131528
Q9R0P5	Destrin	Dstn	sp|Q9R0P5|DEST_MOUSE Destrin OS=Mus musculus (Mouse) OX=10090 GN=Dstn PE=1 SV=3	AVIFCLSADK;AVIFCLSADKK;CIVVEEGK;CIVVEEGKEILVGDVGATITDPFK;CSTPEEIK;EELMFFLWAPEQAPLK;EILVGDVGATITDPFK;HEYQANGPEDLNR;HFVGMLPEK;HFVGMLPEKDCR;KCSTPEEIK;KEELMFFLWAPEQAPLK;YALYDASFETK	13	58.8	18.521	0	21.64	22204000000	197	16	14	16	14	2	2	1	1	30.6855	27.9864	29.5418	30.0018	25.4394	23.9208	24.3869	22.9058	5.39065	41.9514	0.00046081	0.0131528
P50518	V-type proton ATPase subunit E 1	Atp6v1e1	sp|P50518|VATE1_MOUSE V-type proton ATPase subunit E 1 OS=Mus musculus (Mouse) OX=10090 GN=Atp6v1e1 PE=1 SV=2	AEEEFNIEK;AEEIDAKAEEEFNIEK;ARDDLITDLLNEAK;DDLITDLLNEAK;DTTRYQVLLDGLVLQGLYQLLEPR;GALFGANANR;GALFGANANRK;HMMAFIEQEANEK;HMMAFIEQEANEKAEEIDAK;IKVSNTLESR;IQMSNLMNQAR;KIQMSNLMNQAR;KQDFPLVK;LDLIAQQMMPEVR;VSNTLESR;YQVLLDGLVLQGLYQLLEPR	16	53.5	26.157	0	29.114	109700000000	229	14	14	14	17	3	5	6	4	32.0199	29.8915	31.7297	32.206	25.7474	26.9627	26.6542	25.7908	5.17302	36.0773	0.000476012	0.0132083
Q3TNA1	Xylulose kinase	Xylb	sp|Q3TNA1|XYLB_MOUSE Xylulose kinase OS=Mus musculus (Mouse) OX=10090 GN=Xylb PE=1 SV=1	AFHGLAGGTGVAFSEVVK;ALIEGQFMAK;CCLGWDFSTQQVK;DESASCSWNK;DILQVLADVFGAPVYVIDTTSSACVGSAYR;DLPEFGTQGGVHVHK;FNAENMEVSAFPGDVEIR;FTGNQIAK;IHAEGLGYR;ILATGGASHNK;IRDESASCSWNK;LGSPVPSCSVVGTISSYYVQR;LTVTSPVLMWVQALDLILGK;NPEAYSHSER;RCCLGWDFSTQQVK;RIHAEGLGYR;SAPQPSLAATPNPGASQVYAALLPR;SSGFDFSQVLALSGAGQQHGSVYWK;STAMGNNGNLGFYFDVMEITPEIIGR;TKILATGGASHNK;VVAFSGDNPASLAGMR;VVAVDAELNVFYEDSVHFDR;VWSQACLDVCAPHLEEK;YGFPP…	24	61	59.543	0	42.003	55075000000	327	27	18	22	21	4	5	4	5	31.6531	29.1672	31.0913	31.0019	24.6979	26.261	25.9156	26.508	4.88275	29.5023	0.000497911	0.0133207
Q9D6Y7;Q9D6Y7-2;Q9D6Y7-3;Q9D6Y7-4;A0A1B0GT40	Mitochondrial peptide methionine sulfoxide reductase	Msra	sp|Q9D6Y7|MSRA_MOUSE Mitochondrial peptide methionine sulfoxide reductase OS=Mus musculus (Mouse) OX=10090 GN=Msra PE=1 SV=1;sp|Q9D6Y7-2|MSRA-2_MOUSE Isoform of Q9D6Y7, Isoform 2 of Mitochondrial peptide methionine sulfoxide reductase OS=Mus musculus (Mous	ALQLLSSANPVR;EGQVFYYAEDYHQQYLSK;GVYSTQVGFAGGHTR;HNFGPITTDIR;MGDSASKVISAEEALPGR;NPDGYCGLGGTGVSCPMAIK;QGNDFGTQYR;SAVYPTSAVQMEAALR;TEPIPVTAK;TVEPFPEGTQMAVFGMGCFWGAER;VFWENHDPTQGMR;VISAEEALPGR;VISAEEALPGRTEPIPVTAK;VVYRPEHISFEELLK	14	77.7	25.988	0	23.691	82921000000	226	16	16	17	15	5	4	1	3	32.1457	29.9147	31.787	31.9185	26.3447	26.7861	23.8666	25.4097	5.8397	57.2698	0.000495276	0.0133207
P10639	Thioredoxin	Txn	sp|P10639|THIO_MOUSE Thioredoxin OS=Mus musculus (Mouse) OX=10090 GN=Txn PE=1 SV=3	CMPTFQFYK;EAFQEALAAAGDK;LVVVDFSATWCGPCK;MIKPFFHSLCDK;PFFHSLCDK;VGEFSGANK;VGEFSGANKEK	7	57.1	11.675	0	12.95	70093000000	113	8	6	11	8	1	2	2	3	31.6188	29.4086	31.1914	32.1715	23.4209	25.9045	25.0269	26.2788	5.93979	61.3841	0.000500233	0.0133207
Q8VHE0	Translocation protein SEC63 homolog	Sec63	sp|Q8VHE0|SEC63_MOUSE Translocation protein SEC63 homolog OS=Mus musculus (Mouse) OX=10090 GN=Sec63 PE=1 SV=4	AYAALTDEESR;DQNAEQIR;DSTSRPTDNILIPQLIR;ERALLETK;ITHPVYSLYFPEEK;LSQMAVQGLQQFK;PTDNILIPQLIR;SPLLQLPHIEEDNLR;SQVLDDEDSNNITVGSLVTVLVK;TIQDLVSLK;YHPDKGGDEVMFMR;YSGDQILIR	12	18.6	87.869	0	19.587	8981600000	118	7	6	8	8	1	1	0	1	27.4232	25.8255	27.4923	27.0893	23.1024	22.6766		21.8385	4.4184	21.3832	0.000485928	0.0133207
Q7TQI3;D3YWF6;D3Z7K0	Ubiquitin thioesterase OTUB1	Otub1	sp|Q7TQI3|OTUB1_MOUSE Ubiquitin thioesterase OTUB1 OS=Mus musculus (Mouse) OX=10090 GN=Otub1 PE=1 SV=2;tr|D3YWF6|D3YWF6_MOUSE Isoform of Q7TQI3, Ubiquitinyl hydrolase 1 OS=Mus musculus (Mouse) OX=10090 GN=Otub1 PE=1 SV=1;tr|D3Z7K0|D3Z7K0_MOUSE Isoform of Q	AFGFSHLEALLDDSK;AFGFSHLEALLDDSKELQR;EFCQQEVEPMCK;EYAEDDNIYQQK;FFEHFIEGGR;GEGGTTNPHVFPEGSEPK;IQQEIAVQNPLVSER;LELSVLYK;LLTSGYLQR;TRPDGNCFYR;VYLLYRPGHYDILYK	11	47.2	31.27	0	19.967	18151000000	160	9	10	12	12	0	1	3	1	29.0752	26.9617	29.3428	29.4617		22.5715	23.4798	22.3091	5.92358	60.6982	0.000492545	0.0133207
B1AZ46;Q8BKX1;Q8BKX1-2;Q8BKX1-3;Q8BKX1-4	Brain-specific angiogenesis inhibitor 1-associated protein 2	Baiap2	tr|B1AZ46|B1AZ46_MOUSE Isoform of Q8BKX1, Brain-specific angiogenesis inhibitor 1-associated protein 2 OS=Mus musculus (Mouse) OX=10090 GN=Baiap2 PE=1 SV=1;sp|Q8BKX1|BAIP2_MOUSE Brain-specific angiogenesis inhibitor 1-associated protein 2 OS=Mus musculus (	AFPTQTAGTFK;AIFSHAAGDNSTLLSFK;ALAGVTFAAK;DGWHYGESEK;EGDLITLLVPEAR;ELGDVLFQMAEVHR;GWFPFSYTR;GYFDALVK;LHMSLQQGK;LPLWQQACADPNKIPDR;LSDSYSNTLPVR;MGELASESQGSK;PLPVPPELAPFVGR;QGELENYVSDGYK;QIQNQLEETLK;SFHNELLTQLEQK;SSSMAAGLER;SVSSADVEVAR;TIMEQFNPSLR;YSDKELQYIDAISNK	20	46.1	57.681	0	34.615	23856000000	240	21	16	15	12	1	1	0	0	30.7235	27.7794	29.0404	28.7926	22.2577	21.6122			7.14904	141.93	0.000505807	0.0133614
Q9JLB4	Cubilin	Cubn	sp|Q9JLB4|CUBN_MOUSE Cubilin OS=Mus musculus (Mouse) OX=10090 GN=Cubn PE=1 SV=3	ADYQVACGGELR;ANTECSWIIQVEK;AVPGGCGGIFQVSR;CDCTPDTYGPQCASK;DFQSLQQNVER;DFVEILDGR;DGANSNAPVLSK;DGPFHHDPILGK;DSSCSQGDYLVLR;ETIGPQQGCGGYLTEDSK;EYNQAFGNLK;FCGSTLPQVIK;FCSLSAPR;FCTSLSTPPLQTTGPAAR;FEDFNLQSSPGCAK;FHTEGGSGYMGFK;FQSGSSSQSR;FVSDGSGTGMGFQAR;FVTDGSVTDSGFR;GCSHTFIEVGDHESLLR;GFMAMFSSEK;HGICEDLQR;HWEISFDSNFR;IATPFWPGNYPLNSNYR;ICEWTINVHEGR;IHFHSDSETSDK;IKLNDDDLGECLHQIQR;IPSSDSQCR;ISLFFYWFQLEDSR;I…	63	21.9	399.09	0	105.12	35311000000	635	33	42	42	45	7	14	8	12	30.0106	29.2449	30.833	31.2727	25.4272	27.1858	25.5701	26.5517	4.15661	17.8346	0.000514623	0.0134864
P63017;Q504P4	Heat shock cognate 71 kDa protein	Hspa8	sp|P63017|HSP7C_MOUSE Heat shock cognate 71 kDa protein OS=Mus musculus (Mouse) OX=10090 GN=Hspa8 PE=1 SV=1;tr|Q504P4|Q504P4_MOUSE Isoform of P63017, Heat shock cognate 71 kDa protein OS=Mus musculus (Mouse) OX=10090 GN=Hspa8 PE=1 SV=1	ARFEELNADLFR;CNEIISWLDK;DAGTIAGLNVLR;EIAEAYLGK;FDDAVVQSDMK;FEELNADLFR;FELTGIPPAPR;GPAVGIDLGTTYSCVGVFQHGK;GTLDPVEK;HWPFMVVNDAGR;HWPFMVVNDAGRPK;IINEPTAAAIAYGLDK;IINEPTAAAIAYGLDKK;ILDKCNEIISWLDK;INDEDKQK;ITITNDKGR;LDKSQIHDIVLVGGSTR;LLQDFFNGK;LSKEDIER;MKEIAEAYLGK;MVNHFIAEFK;NQTAEKEEFEHQQK;NQVAMNPTNTVFDAK;NSLESYAFNMK;QTQTFTTYSDNQPGVLIQVYEGER;RFDDAVVQSDMK;RNTTIPTK;SFYPEEVSSMVLTK;SINPDEAVAYGAAVQAAILSGDK…	36	58.7	70.87	0	64.984	341140000000	645	46	42	45	45	12	16	11	16	33.8417	31.6264	33.3735	34.0011	27.3944	29.0709	27.9755	28.8778	4.881	29.4665	0.00052817	0.0137324
P97384;D3Z7U0	Annexin A11;Annexin	Anxa11	sp|P97384|ANX11_MOUSE Annexin A11 OS=Mus musculus (Mouse) OX=10090 GN=Anxa11 PE=1 SV=2;tr|D3Z7U0|D3Z7U0_MOUSE Isoform of P97384, Annexin OS=Mus musculus (Mouse) OX=10090 GN=Anxa11 PE=1 SV=1	AHLVAVFNEYQR;DESTNVDMSLVQR;DVQELYAAGENR;EAIKGAGTDEACLIEIFASR;EMSGDLEQGMLAVVK;FNAILCSR;GAGTDEACLIEIFASR;GFGTDEQAIIDCLGSR;GTITAASGFDPLR;GTITAASGFDPLRDAEVLR;LLISLSQGNR;LLISLSQGNRDESTNVDMSLVQR;NTPAFFAER;QQILLSFK;SDTSGHFQR;SELDLLDIR;SELSGNFEK;SLYHDITGDTSGDYR;SLYHDITGDTSGDYRK;TPVLFDVYEIK	20	39	54.079	0	37.176	61006000000	305	22	24	25	23	4	4	3	5	31.4117	29.0489	31.7469	31.4729	23.8995	25.0289	23.9138	24.129	6.6773	102.345	0.00057361	0.0137546
Q8BRT1;E9Q8N5;Q08EB6;F7DCH5	CLIP-associating protein 2	Clasp2	sp|Q8BRT1|CLAP2_MOUSE CLIP-associating protein 2 OS=Mus musculus (Mouse) OX=10090 GN=Clasp2 PE=1 SV=1;tr|E9Q8N5|E9Q8N5_MOUSE Isoform of Q8BRT1, CLIP-associating protein 2 OS=Mus musculus (Mouse) OX=10090 GN=Clasp2 PE=1 SV=1;tr|Q08EB6|Q08EB6_MOUSE Isoform o	AFTDVPSVQIYSSR;AGGDAADGSQPALDNK;EGLLGLQNLLK;FTVDQTQTPSLK;GVTEAIQNFSFR;LIPLITSNCTSK;MVSQSQPGSR;SDIDVNAAAGAK;SLLVAGAAQYDCFFQHLR;VLCPIIQTADYPINLAAIK;VLVNSASAQK;VMATSGCAAIR	12	12.2	140.74	0	14.093	5566200000	86	5	3	8	4	1	1	1	1	27.2633	27.0067	27.7777	28.8909	21.4403	20.8457	18.8289	22.2441	6.89487	119.004	0.000542263	0.0137546
P60335	Poly(rC)-binding protein 1	Pcbp1	sp|P60335|PCBP1_MOUSE Poly(rC)-binding protein 1 OS=Mus musculus (Mouse) OX=10090 GN=Pcbp1 PE=1 SV=1	AFAMIIDK;AITIAGVPQSVTECVK;ESTGAQVQVAGDMLPNSTER;EVGSIIGK;IANPVEGSSGR;IANPVEGSSGRQVTITGSAASISLAQYLINAR;IITLTGPTNAIFK;INISEGNCPER;LEEDINSSMTNSTAASRPPVTLR;LVVPATQCGSLIGK;MDAGVTESGLNVTLTIR;QGANINEIR;QICLVMLETLSQSPQGR;QMSGAQIK;QQSHFAMMHGGTGFAGIDSSSPEVK;QVTITGSAASISLAQYLINAR;VMTIPYQPMPASSPVICAGGQDR	17	68.5	37.497	0	29.403	96949000000	241	16	14	18	15	5	4	4	3	32.1523	29.9715	31.8962	31.3497	26.1181	27.4777	26.7841	26.7928	4.54923	23.4129	0.000575789	0.0137546
Q9CQ91;D3Z670	NADH dehydrogenase [ubiquinone] 1 alpha subcomplex subunit 3	Ndufa3	sp|Q9CQ91|NDUA3_MOUSE NADH dehydrogenase [ubiquinone] 1 alpha subcomplex subunit 3 OS=Mus musculus (Mouse) OX=10090 GN=Ndufa3 PE=1 SV=1;tr|D3Z670|D3Z670_MOUSE Isoform of Q9CQ91, Complex I-B9 OS=Mus musculus (Mouse) OX=10090 GN=Ndufa3 PE=1 SV=1	ATPYNYPVPVR;DDGNMPDVPSHPQDPLGPSLDWLK	2	41.7	9.3308	0.00024301	3.6895	6954000000	28	2	2	2	2	1	1	1	1	29.211	27.2575	28.5172	28.4983	24.1161	25.1488	24.2484	24.816	3.78866	13.8197	0.000543451	0.0137546
P50516;P50516-2	V-type proton ATPase catalytic subunit A	Atp6v1a	sp|P50516|VATA_MOUSE V-type proton ATPase catalytic subunit A OS=Mus musculus (Mouse) OX=10090 GN=Atp6v1a PE=1 SV=2;sp|P50516-2|VATA-2_MOUSE Isoform of P50516, Isoform 2 of V-type proton ATPase catalytic subunit A OS=Mus musculus (Mouse) OX=10090 GN=Atp6v1	ADYAQLLEDMQNAFR;AKEILQEEEDLAEIVQLVGK;ALDEYYDK;ALDEYYDKHFTEFVPLR;ASLAETDKITLEVAK;AVETTAQSDNK;DDFLQQNGYTPYDR;DFPELTMEVDGK;DFPELTMEVDGKVESIMK;DIKWEFIPSK;DMGYHVSMMADSTSR;EASIYTGITLSEYFR;EGSVSIVGAVSPPGGDFSDPVTSATLGIVQVFWGLDK;EGSVSIVGAVSPPGGDFSDPVTSATLGIVQVFWGLDKK;EHMGEILYK;EILQEEEDLAEIVQLVGK;ESTFGYVHGVSGPVVTACDMAGAAMYELVR;FSMVQVWPVR;GNEMSEVLR;GNEMSEVLRDFPELTMEVDGK;GSVTYIAPPGNYDASDVVLELEFEGVK;GSVTYIAPP…	44	82.7	68.325	0	78.318	373370000000	817	58	47	60	56	17	20	14	20	34.119	31.799	33.8138	33.9136	28.0621	29.5653	28.0425	28.6173	4.83952	28.6314	0.000575597	0.0137546
O70572	Sphingomyelin phosphodiesterase 2	Smpd2	sp|O70572|NSMA_MOUSE Sphingomyelin phosphodiesterase 2 OS=Mus musculus (Mouse) OX=10090 GN=Smpd2 PE=1 SV=1	AQAEMLHVLTR;AVSEFHVCCETLK;EWTGLHDAFVETEDFK;GSDDGCTMVPK;HSPPQEDPCTACGPLER;LSLTYPDAHYFR;NADVVLLCGDLNMHPK;NCYVSQQDLGPFPSGIR;SDLISVLR;SGMIGSGLCVFSK;SVGLLVLR;TELGLGIAK;VAQAWELAQFIHHTSK;VFNLNCWDIPYLSK	14	43.2	47.466	0	23.496	10437000000	161	11	10	10	9	2	2	1	1	29.1924	26.8628	28.5714	28.5735	23.3788	24.8553	23.4355	23.7707	4.43993	21.7047	0.000579008	0.0137546
Q9ES64;D6RIM8;E9PYX1;E9QMN1;Q9ES64-2	Harmonin	Ush1c	sp|Q9ES64|USH1C_MOUSE Harmonin OS=Mus musculus (Mouse) OX=10090 GN=Ush1c PE=1 SV=1;tr|D6RIM8|D6RIM8_MOUSE Isoform of Q9ES64, Harmonin OS=Mus musculus (Mouse) OX=10090 GN=Ush1c PE=1 SV=1;tr|E9PYX1|E9PYX1_MOUSE Isoform of Q9ES64, Harmonin OS=Mus musculus (Mo	DYLYDVLR;EGSLDLALEGGVDSPVGK;EMEQISEEEEK;EMEQISEEEEKFK;GGLEFGCGLFISHLIK;GGQADSVGLQVGDEIVR;GLGCSISSGPIQK;HIGLIPVK;HQVEYDQLTPR;ILQEQQEMER;IVTDYTLAEAEAALQK;KVFISLVGSR;LHPEGLGLSVR;LPLFDAIR;LPLFDAIRPLIPLK;LVINEPNR;MVVYQTAFR;MYHQTMDVAVLVGDLK;SLTISIVAGAGR;TITAEVHPVPLR;VFISLVGSR;VVVSAVYEGGAAER;WQYVDQFVSESGGVR;YDSLQDLR	24	28.5	102.28	0	40.184	28722000000	274	25	18	20	17	1	1	0	1	30.7966	28.9642	29.625	29.3449	23.8499	24.7544		25.3535	5.03007	32.674	0.000560497	0.0137546
Q9JLZ8;Q9JLZ8-2	Single Ig IL-1-related receptor	Sigirr	sp|Q9JLZ8|SIGIR_MOUSE Single Ig IL-1-related receptor OS=Mus musculus (Mouse) OX=10090 GN=Sigirr PE=1 SV=2;sp|Q9JLZ8-2|SIGIR-2_MOUSE Isoform of Q9JLZ8, Isoform 2 of Single Ig IL-1-related receptor OS=Mus musculus (Mouse) OX=10090 GN=Sigirr PE=1 SV=2	AEPSADLLVNLSR;AGVCDMAPNFLSPSEDQALGLALGR;ELQLALPR;FVNFILKPQLER;GMESELDPDPEGDLGVR;GPVFGEPPTPLQETR;HLVTLVLWKPGSVTPSSDFWK;ICIGESHGSEMDVSDLGSR;LFLEDRDLLPR;LIVVLSDAFLSR;LIVVLSDAFLSRPWCSQSFR;LQDDKDPMLIVR;MAGVCDMAPNFLSPSEDQALGLALGR;PQCPQPSVQWLK;PVEGDPQTR;REPIHPALR;RPIFITFEGQR;VQYRPVEGDPQTR	18	53.5	46.158	0	28.362	15995000000	168	12	13	12	11	2	1	0	3	29.4984	27.2004	29.2498	28.5941	23.3931	22.7513		23.5477	5.40499	42.3705	0.000555998	0.0137546
A0A0R4J140;Q5SW19;Z4YLI8;Q5SW19-3;Q5SW19-2	Clustered mitochondria protein homolog	Cluh	tr|A0A0R4J140|A0A0R4J140_MOUSE Isoform of Q5SW19, Clustered mitochondria protein homolog OS=Mus musculus (Mouse) OX=10090 GN=Cluh PE=1 SV=1;sp|Q5SW19|CLU_MOUSE Clustered mitochondria protein homolog OS=Mus musculus (Mouse) OX=10090 GN=Cluh PE=1 SV=2;tr|Z4Y	AEDAYTSR;AEEQPMAPEPEPEPER;ASDAFHFFQSGQAK;AVEDMGSPQTAK;AVGSISSTAFDIR;CLTQQAVALQR;DAAAFLLSCQIPGLVK;DCTEYAVLPMDGATLAEVMR;DEEVELCSSVECK;DKAEEQPMAPEPEPEPER;DQEQSVIYGSIDFGK;DQLDHIYK;DWKPLQCLK;DWNEELQTTR;EEGTSEPPR;ELAETIASDDGTVDPR;ERPLCPLQPQNR;FLENALAVTTK;FLSHSLVELLNQISPTFK;FNPDIFSPGVR;FPESCQDEVR;FTAPSMTSVLEQLNVINGILFIPLSQK;GAMAVIDGNVMAINPSEETK;GFYLNQSTAYHFNPK;GIIGNDGR;HKPAFTEEDVLNIFPVVK;HYILDLLR;IGIGEL…	46	45.8	151.83	0	72.157	35204000000	468	40	26	34	29	2	3	2	6	31.3459	28.5062	30.421	30.3089	23.9318	25.0271	24.2455	26.2205	5.28926	39.1045	0.000562939	0.0137546
Q91V41;Q50HX3	Ras-related protein Rab-14	Rab14	sp|Q91V41|RAB14_MOUSE Ras-related protein Rab-14 OS=Mus musculus (Mouse) OX=10090 GN=Rab14 PE=1 SV=3;tr|Q50HX3|Q50HX3_MOUSE Isoform of Q91V41, RAB14 protein variant OS=Mus musculus (Mouse) OX=10090 GN=Rab14 PE=1 SV=1	DVTYEEAK;FMADCPHTIGVEFGTR;GAAGALMVYDITR;IIEVSGQK;IKLQIWDTAGQER;IYQNIQDGSLDLNAAESGVQHK;IYQNIQDGSLDLNAAESGVQHKPSAPQGGR;KFMADCPHTIGVEFGTR;LQIWDTAGQER;LTSEPQPQR;NLTNPNTVIILIGNK;QFAEENGLLFLEASAK;RSTYNHLSSWLTDAR;SCLLHQFTEK;STYNHLSSWLTDAR;TGENVEDAFLEAAK;TGENVEDAFLEAAKK;YIIIGDMGVGK	18	83.7	23.897	0	31.179	92165000000	299	23	19	22	18	6	8	5	5	32.1618	30.228	32.1205	31.7082	26.7708	28.3343	26.4288	27.8182	4.21662	18.5921	0.00056564	0.0137546
Q8BK08;E9Q933	Transmembrane protein 11, mitochondrial	Tmem11	sp|Q8BK08|TMM11_MOUSE Transmembrane protein 11, mitochondrial OS=Mus musculus (Mouse) OX=10090 GN=Tmem11 PE=1 SV=1;tr|E9Q933|E9Q933_MOUSE Isoform of Q8BK08, Transmembrane protein 11, mitochondrial OS=Mus musculus (Mouse) OX=10090 GN=Tmem11 PE=1 SV=1	LHNTIALAALVYCVK;LPLHTLTSSTPVVLVR;WITVGNCLHK;YIVIEPTR;YQVEYDAYK	5	30.5	21.311	0	9.2885	4146000000	58	6	5	5	3	1	1	1	0	29.5603	26.7524	27.6153	27.736	21.9239	21.1003	22.7989		5.97496	62.8986	0.000560358	0.0137546
O88533;Q5SUV9	Aromatic-L-amino-acid decarboxylase	Ddc	sp|O88533|DDC_MOUSE Aromatic-L-amino-acid decarboxylase OS=Mus musculus (Mouse) OX=10090 GN=Ddc PE=1 SV=1;tr|Q5SUV9|Q5SUV9_MOUSE Isoform of O88533, Aromatic-L-amino-acid decarboxylase (Fragment) OS=Mus musculus (Mouse) OX=10090 GN=Ddc PE=1 SV=1	AGEGGGVIQGSASEATLVALLAAR;AGLIGGIK;AVPSDGNFSMR;EMVDYIADYLDGIEGR;GKEMVDYIADYLDGIEGR;GSNELNETLLQR;HSHQDSGFITDYR;HVELSHEFESLVR;HWQIPLGR;LKGSNELNETLLQR;LVAYTSDQAHSSVER;MLELPEAFLAGR;QLQAASPEFTQAAIMEK;TDLTGAFNMDPVYLK;YLLNGVEFADSFNFNPHK	15	38.8	53.873	0	24.842	10238000000	173	14	11	12	13	1	1	1	0	29.4895	26.801	28.2147	29.3928	23.0131	22.4891	21.4658		6.15179	71.1006	0.000545813	0.0137546
Q9JKW0;A0A0U1RPY6	ADP-ribosylation factor-like protein 6-interacting protein 1	Arl6ip1	sp|Q9JKW0|AR6P1_MOUSE ADP-ribosylation factor-like protein 6-interacting protein 1 OS=Mus musculus (Mouse) OX=10090 GN=Arl6ip1 PE=1 SV=1;tr|A0A0U1RPY6|A0A0U1RPY6_MOUSE Isoform of Q9JKW0, ADP-ribosylation factor-like protein 6-interacting protein 1 (Fragmen	FHEICSNLVK;SSNLLAVETASLEEQLQGWGEVMLMADK;WTTEQQQR	3	22.7	23.437	0	5.47	8527500000	48	3	3	3	3	2	2	2	2	28.1781	28.073	28.665	28.2331	23.6954	24.433	23.2746	24.9293	4.20424	18.4333	0.000614553	0.0140792
Q8BML9;D3Z158	Glutamine--tRNA ligase	Qars	sp|Q8BML9|SYQ_MOUSE Glutamine--tRNA ligase OS=Mus musculus (Mouse) OX=10090 GN=Qars1 PE=1 SV=1;tr|D3Z158|D3Z158_MOUSE Isoform of Q8BML9, Glutaminyl-tRNA synthetase OS=Mus musculus (Mouse) OX=10090 GN=Qars PE=1 SV=2	AFIHWVSQPLVCEIR;AINFNFGYAK;AMAVLEPLQVVITNFPAPK;AMAVLEPLQVVITNFPAPKPLDIR;ATGVLLYDLVSR;DFEQECGVGVVVTPEQIEEAVESTINK;DVLNDAAPR;EAATQAHQILGSTIDK;EESLLLFEAMR;ETLKNEALSTQLR;FAEGEATLR;FDDTNPEK;FDDTNPEKEEAK;FFTAIYDMVTWLGYTPYK;FHKPGENYK;FNMGLLMGEAR;GEVAGQTLSLMEQLR;HQLQLLAER;HTGYVIELQNIVR;IHTGLQLSAALEYVR;ILQLVAAGAVR;KILQLVAAGAVR;LASGQPVGLR;LFTLTALR;LGYFSVDPDSHQGQIVFNR;LNLHYAVVSK;LYECLFQHK;MATPDSLALFTGLGLSEN…	38	53.7	87.676	0	55.579	23033000000	373	34	20	29	24	2	4	3	4	30.7504	30.0229	29.9699	30.1299	23.6617	25.9774	24.1416	24.5026	5.64743	50.124	0.000600976	0.0140792
Q62418;Q62418-3;Q62418-2	Drebrin-like protein	Dbnl	sp|Q62418|DBNL_MOUSE Drebrin-like protein OS=Mus musculus (Mouse) OX=10090 GN=Dbnl PE=1 SV=2;sp|Q62418-3|DBNL-3_MOUSE Isoform of Q62418, Isoform 3 of Drebrin-like protein OS=Mus musculus (Mouse) OX=10090 GN=Dbnl PE=1 SV=2;sp|Q62418-2|DBNL-2_MOUSE Isoform o	AEEDVEPECIMEK;AMSTTSVTSSQPGK;EPTAPVSR;ESTSFQDVGPQAPVGSVYQK;FVLINWTGEGVNDVR;FVLINWTGEGVNDVRK;NGPALQEAYVR;QEWESAGQQAPHPR;QLTQPETSYGR;TGEPEQEAVSR;TRQEWESAGQQAPHPR;VAGTGEGGLEELVEELNSGK;VKDPNSGLPK	13	34.4	48.699	0	18.761	8930800000	132	11	10	9	7	1	0	1	1	29.1106	26.7133	28.7703	28.2504	22.6509		22.5031	23.3262	5.38442	41.7707	0.000622522	0.0140792
Q8CGA3	Large neutral amino acids transporter small subunit 4	Slc43a2	sp|Q8CGA3|LAT4_MOUSE Large neutral amino acids transporter small subunit 4 OS=Mus musculus (Mouse) OX=10090 GN=Slc43a2 PE=1 SV=1	APTLATAHR;ECEDTSEEPEEK;FSWLGFDHK;LCLSTVDLEVK;LKECEDTSEEPEEK;LSVGSSMR;STFIALMIGSYASSAVTFPGIK	7	12.9	62.43	0	10.526	7212500000	102	8	5	8	7	2	3	3	3	28.1926	26.9495	28.6144	28.2096	24.1488	25.4843	24.6954	25.1414	3.12404	8.71826	0.000621828	0.0140792
Q61768;E9QAK5	Kinesin-1 heavy chain;Kinesin-like protein	Kif5b	sp|Q61768|KINH_MOUSE Kinesin-1 heavy chain OS=Mus musculus (Mouse) OX=10090 GN=Kif5b PE=1 SV=3;tr|E9QAK5|E9QAK5_MOUSE Isoform of Q61768, Kinesin-like protein (Fragment) OS=Mus musculus (Mouse) OX=10090 GN=Kif5b PE=1 SV=1	AAEMMASLLK;CKQLESTQTESNK;DIAITSDK;DLAEIGIAVGNNDVK;DQDNMQAELNR;EVLQALEELAVNYDQK;EYELLSDELNQK;FQGEDTVMIASK;FQGEDTVMIASKPYAFDR;FRPLNESEVNR;FVCSPDEVMDTIDEGK;GGGSFVQNNQPVGLR;HVAVTNMNEHSSR;ILQDSLGGNCR;IRDLLDVSK;ISFLENNLEQLTK;KLFVQDLATR;KSAEVDSDDTGGSAAQK;LFVQDLATR;LHDPEGMGIIPR;LQAENDASKEEVK;LYLVDLAGSEK;NGETVPIDEQFDK;NGETVPIDEQFDKEK;NTIQWLENELNR;NTVCVNVELTAEQWK;PLNESEVNR;QAVEQQIQSHR;QLDDKDEEINQQSQLVEK;QL…	47	52.2	109.55	0	76.956	35582000000	506	28	27	38	30	4	4	2	1	29.9124	27.7528	30.4903	29.8054	24.0804	25.7412	23.5702	23.7435	5.20636	36.9208	0.000618957	0.0140792
Q91WV7	Neutral and basic amino acid transport protein rBAT	Slc3a1	sp|Q91WV7|SLC31_MOUSE Neutral and basic amino acid transport protein rBAT OS=Mus musculus (Mouse) OX=10090 GN=Slc3a1 PE=1 SV=1	AISLEKGEGLVLEHSTK;APLHQQAAFR;AVRPYAGMPK;CLDWWQAGPIYQIYPR;DDSHSVVYTR;DFENLVAAIHDK;DPIQMSLK;DTPQPNAVSIPAPEEPHLK;EIDPIFGTMK;EIDPIFGTMKDFENLVAAIHDK;EIITFWLSK;EQPDLNFR;EVLFQFSGQAR;FMGAEASAESIER;GEGLVLEHSTK;GVDGFSFDAVK;HPWFQSSR;LDYITALNIK;LIIDFIPNHTSDK;LYQDLSLLHATELVLSR;NPAVQEEIK;NPAVQEEIKEIITFWLSK;QCYFHQFLK;QTMNQYSR;TLWITSFYK;TMMYYGLPFIQEADFPFNK;TNNGFVQNEDIPEQDPDPGSR;TQPSSALR;WPNWMTGGPETPR;YAVEDFKEIDP…	31	50.1	78.117	0	50.612	65330000000	432	33	29	30	31	4	10	4	9	31.8011	29.5291	31.0668	31.593	25.725	27.6708	25.9459	26.6298	4.50463	22.7001	0.000604388	0.0140792
Q8C8R3;Q8C8R3-5;S4R2F3;S4R2R5;Q8C8R3-2;Q8C8R3-4;S4R2T7;S4R1J9	Ankyrin-2	Ank2	sp|Q8C8R3|ANK2_MOUSE Ankyrin-2 OS=Mus musculus (Mouse) OX=10090 GN=Ank2 PE=1 SV=2;sp|Q8C8R3-5|ANK2-5_MOUSE Isoform of Q8C8R3, Isoform 5 of Ankyrin-2 OS=Mus musculus (Mouse) OX=10090 GN=Ank2 PE=1 SV=2;tr|S4R2F3|S4R2F3_MOUSE Isoform of Q8C8R3, Ankyrin-2 OS=M	DFPQYFAVVSR;EGHVGLVQELLGR;EIICVPYMAK;GAAVDFTAR;GETALHMAAR;HTPGSPSGK;KGFTPLHVAAK;KTSTDFSEVIK;LGYISVVDTLK;QKEESSQSSEEK;RLGYISVVDTLK;SGHDQVVELLLER;VRDTTQEPCGR;VVTEEVTTTTTTITEK	14	3.8	426.26	0	8.1445	3542800000	45	3	0	4	5	1	2	0	2	26.4016		25.9566	26.3745	24.5265	24.1397		24.0484	2.00599	4.01664	0.000617739	0.0140792
P63094;Q6R0H7;Z4YKV1;P63094-2;Q6R0H7-4;A0A571BEI3;P63094-3;A0A571BEM2	Guanine nucleotide-binding protein G(s) subunit alpha isoforms short;Guanine nucleotide-binding protein G(s) subunit alpha isoforms XLas	Gnas	sp|P63094|GNAS2_MOUSE Isoform of Q6R0H7, Guanine nucleotide-binding protein G(s) subunit alpha isoforms short OS=Mus musculus (Mouse) OX=10090 GN=Gnas PE=1 SV=1;sp|Q6R0H7|GNAS1_MOUSE Guanine nucleotide-binding protein G(s) subunit alpha isoforms XLas OS=Mu	ALWEDEGVR;EAIETIVAAMSNLVPPVELANPENQFR;HYCYPHFTCAVDTENIR;IEDYFPEFAR;LLLLGAGESGK;LQEALNLFK;QADYVPSDQDLLR;SKIEDYFPEFAR;SNEYQLIDCAQYFLDK;SNEYQLIDCAQYFLDKIDVIK;TISVILFLNK;TISVILFLNKQDLLAEK;VLTSGIFETK;VNFHMFDVGGQR;YFIRDEFLR;YTTPEDATPEPGEDPR	16	46.4	45.663	0	27.51	21971000000	220	13	14	18	18	3	2	2	3	29.598	27.6146	30.2404	30.1638	23.6982	24.0575	22.889	24.508	5.61604	49.0451	0.000654781	0.0146376
Q64310;E0CXD9	Surfeit locus protein 4	Surf4	sp|Q64310|SURF4_MOUSE Surfeit locus protein 4 OS=Mus musculus (Mouse) OX=10090 GN=Surf4 PE=1 SV=1;tr|E0CXD9|E0CXD9_MOUSE Isoform of Q64310, Surfeit locus protein 4 OS=Mus musculus (Mouse) OX=10090 GN=Surf4 PE=1 SV=1	GQNDLMGTAEDFADQFLR;LCLISTFLEDGIR;MGQNDLMGTAEDFADQFLR;MWFQWSEQR;NLALGGGLLLLLAESR;QYMQLGGR;SMFAGVPTMR	7	27.9	30.381	0	11.789	11970000000	138	10	8	10	10	5	4	4	5	28.6438	26.7268	28.5061	28.432	23.8129	25.0468	24.357	23.5729	3.87975	14.7204	0.000656076	0.0146376
P58735;G5E8U1	Sulfate anion transporter 1	Slc26a1	sp|P58735|S26A1_MOUSE Sulfate anion transporter 1 OS=Mus musculus (Mouse) OX=10090 GN=Slc26a1 PE=1 SV=1;tr|G5E8U1|G5E8U1_MOUSE Isoform of P58735, Sulfate anion transporter 1 OS=Mus musculus (Mouse) OX=10090 GN=Slc26a1 PE=1 SV=1	ALDITLLLACCSPSVR;DQGPEVGVSNR;ELQLAGFDPSQDSLGPK;FTGPLYYANK;HMLGVQIPR;HVNVGIFSLLCLMVGQVVDR;KDQGPEVGVSNR;LTGLDAGHSATR;VAGNIPTGFVAPQVPDPK	9	16.2	75.787	0	13.136	10806000000	93	4	6	8	4	1	1	1	1	27.9113	26.1889	28.5746	26.4663	22.106	21.4299	22.0166	23.7549	4.9584	31.0904	0.000662185	0.0146747
P35278;Q8C266	Ras-related protein Rab-5C	Rab5c	sp|P35278|RAB5C_MOUSE Ras-related protein Rab-5C OS=Mus musculus (Mouse) OX=10090 GN=Rab5c PE=1 SV=2;tr|Q8C266|Q8C266_MOUSE Isoform of P35278, Ras-related protein Rab-5C OS=Mus musculus (Mouse) OX=10090 GN=Rab5c PE=1 SV=1	AVEFQEAQAYADDNSLLFMETSAK;FEIWDTAGQER;GAQAAIVVYDITNTDTFAR;GGAARPNGPAAGNK;GQFHEYQESTIGAAFLTQTVCLDDTTVK;GVDLQESNPASR;LVLLGESAVGK;NEPQNAAGAPGR;PNGPAAGNK;QASPNIVIALAGNK;RAVEFQEAQAYADDNSLLFMETSAK;TAMNVNEIFMAIAK;YHSLAPMYYR	13	78.7	23.412	0	22.59	74555000000	207	13	13	13	14	7	7	6	7	31.9084	30.1779	31.7658	31.4893	27.3557	28.6551	27.6618	28.1466	3.3806	10.4151	0.000669542	0.0147388
O88343-2;O88343;E9Q8N8	Electrogenic sodium bicarbonate cotransporter 1;Anion exchange protein	Slc4a4	sp|O88343-2|S4A4-2_MOUSE Isoform of O88343, Isoform 2 of Electrogenic sodium bicarbonate cotransporter 1 OS=Mus musculus (Mouse) OX=10090 GN=Slc4a4 PE=1 SV=2;sp|O88343|S4A4_MOUSE Electrogenic sodium bicarbonate cotransporter 1 OS=Mus musculus (Mouse) OX=10	AIATLMSDEVFHDIAYK;DAEASNVLVGEVDFLDTPFIAFVR;DHNFDYLEFR;DKVTYTLLR;FILGEEDDSPAPPQLFTELDELLAVDGQEMEWK;FLFILLGPK;GMDYLFSQHDLSFLDDVIPEK;GSLDSDNDDSDCPYSEK;HDLIAGIDEFLDEVIVLPPGEWDPTIR;HQPDFIYLR;IPMDIMEQQPFLSDNKPLDR;KGSLDSDNDDSDCPYSEK;LADYYPINSDFK;LIVPSEFK;LIVPSEFKPTSPNR;LQQAVMLGALTEVPVPTR;METETSAPGEQPK;MFSNPDNGSPAMTHR;MSTENVEGKPNNLGER;NLTSSSLNDISDKPEK;STENVEGKPNNLGER;VFQPMFNHSIFTSAVSPAAER	22	31.1	116.18	0	38.915	65427000000	306	21	15	23	24	4	4	4	5	31.2256	29.0826	31.0637	31.128	25.2867	26.9583	26.0407	26.6657	4.38715	20.9249	0.000682649	0.0149279
A0A0R4IZY2	Cytochrome P450 2D26	Cyp2d26	tr|A0A0R4IZY2|A0A0R4IZY2_MOUSE Isoform of Q8CIM7, Cytochrome P450 2D26 OS=Mus musculus (Mouse) OX=10090 GN=Cyp2d26 PE=1 SV=1	AVSNVIASLIYAR;DLTDAFLAEVEK;EAEHPFNPSPLLSK;FADIVPTNLPHMTSR;FEYEDPFFNR;FQDFFIPK;FSFSVPDGQPR;FYPEHFLDAQGHFVK;GNPESSFNDK;GTTLIPNLSSVLK;GVILAPYGPEWR;HEAFMPFSAGR;HPEMADQAR;LNSFIALVNK;MELFLFFTCLLQR;MLIEHDSTWDPAQPPR;MPYTNAVIHEVQR;RFEYEDPFFNR;SCLGEPLAR;SLEQWVTEEAGHLCDAFTK;VHQEIDEVIGHVR	21	49.4	56.949	0	36.715	18703000000	230	16	10	13	14	2	2	2	4	28.8192	27.7909	28.3015	28.2454	24.109	21.8029	22.4484	23.4811	5.32883	40.1919	0.000690476	0.0149997
Q9DBT9	Dimethylglycine dehydrogenase, mitochondrial	Dmgdh	sp|Q9DBT9|M2GD_MOUSE Dimethylglycine dehydrogenase, mitochondrial OS=Mus musculus (Mouse) OX=10090 GN=Dmgdh PE=1 SV=1	AWGSEMNCDTNPLEAGLEYFVK;DGLLFGPYESQEK;DLEGSYYLR;DSTQLLDHLFANVIPK;EDSATLYER;EGQESPASPPEWK;ELFESDLDR;ESYGFNNIVGYPK;ESYGFNNIVGYPKEER;FLSDWILHGEPPFDLIELDPNR;GGYDVEIQNITDEFGVLGVAGPYAR;IHELFPLLNMNK;ILAGLYNPGDGHIDPYSLTMALAAGAR;IMSAGQEEGIGDFGTYALNALR;ISDHLEAAMEMIPVLK;ISYTGELGWELYHR;IVNAAGFWAR;LATTPVRVDEFK;LEEETGQVVGFHQPGSIR;LNKPADFIGK;LTSEDLSDDAFK;LVCLTVATDDVDPEGNESIWYK;NYPATIIQEPLVLTEPAR;NYWVATGFGYGIIHAG…	37	59.6	97.254	0	62.153	40899000000	393	32	10	36	30	4	4	1	2	31.6014	28.7243	31.1722	30.825	23.9313	24.8903	23.9181	23.6772	6.47649	89.0469	0.000706309	0.0150473
Q9QYC0;Q9QYC0-2;F8WHZ9;F8WGR0;E9Q1K3	Alpha-adducin	Add1	sp|Q9QYC0|ADDA_MOUSE Alpha-adducin OS=Mus musculus (Mouse) OX=10090 GN=Add1 PE=1 SV=2;sp|Q9QYC0-2|ADDA-2_MOUSE Isoform of Q9QYC0, Isoform 2 of Alpha-adducin OS=Mus musculus (Mouse) OX=10090 GN=Add1 PE=1 SV=2;tr|F8WHZ9|F8WHZ9_MOUSE Isoform of Q9QYC0, Aldola	AAVVTSPPPTTAPHK;EYQPHVIVSTTGPNPFNTLTDR;GSDSIAYDK;GSDSIAYDKGEK;GSEENLDETR;IREQNLQDIK;LADLFGWSQLIYNHITTR;LEEDLPQEPTSR;MLDNLGYR;QDFNMMEQK;QKGSEENLDETR;SLVQGELVTASK;SPGTPAGEGSGSPPK;SRSPGTPAGEGSGSPPK;TAGPQSQVLCGVMMDR;TLASAGGPDNLVLLDPGK;TSTSAVPNLFVPLNTNPK;VDENNPEYLR;VNLQGDIVDR;VNSEQEHFLIVPFGLLYSEVTASSLVK;VSMILQSPAFCEELESMIQEQFK;VSMILQSPAFCEELESMIQEQFKK;WQIGEQEFEALMR;YFDRVDENNPEYLR;YSDVEVPASVTGHSFASDGDS…	25	42.9	80.646	0	43.01	17229000000	283	18	14	23	19	2	4	3	2	29.5494	27.4694	30.0069	29.6849	23.9707	25.6227	23.6201	24.025	4.86802	29.2025	0.000707774	0.0150473
P62835;A0A0G2JDL9;A0A0G2JE52	Ras-related protein Rap-1A	Rap1a	sp|P62835|RAP1A_MOUSE Ras-related protein Rap-1A OS=Mus musculus (Mouse) OX=10090 GN=Rap1a PE=1 SV=1;tr|A0A0G2JDL9|A0A0G2JDL9_MOUSE Isoform of P62835, Ras-related protein Rap-1A OS=Mus musculus (Mouse) OX=10090 GN=Rap1a PE=1 SV=1;tr|A0A0G2JE52|A0A0G2JE52_M	CDLEDERVVGK;DTEDVPMILVGNK;EQGQNLAR;INVNEIFYDLVR;LVVLGSGGVGK;QWCNCAFLESSAK;SALTVQFVQGIFVEK;SKINVNEIFYDLVR;VKDTEDVPMILVGNK;YDPTIEDSYR;YDPTIEDSYRK	11	53.3	20.987	0	19.718	29913000000	210	16	12	16	13	5	9	5	6	30.7035	28.691	30.4143	30.2328	25.6436	27.1249	25.4521	26.4738	3.83676	14.2883	0.000712285	0.0150473
Q99J27	Acetyl-coenzyme A transporter 1	Slc33a1	sp|Q99J27|ACATN_MOUSE Acetyl-coenzyme A transporter 1 OS=Mus musculus (Mouse) OX=10090 GN=Slc33a1 PE=1 SV=1	DSVGGEGDREVLLGDAGPGDLPK;ECVGASNQNCR;EETQGITDTYK;EHLALLAVPMVPLQIILPLLISK;EVLLGDAGPGDLPK;IGFSAADAVTGLK;LLWAPLVDAVYFK;LQDEGPSSWK;LVEEGVPK;RDSVGGEGDR;SGMFSHALDMK;TPDAIELCK;YTAGPQPLNIFYK	13	26.5	61.075	0	22.469	7730400000	134	10	8	9	10	1	2	2	2	28.7098	26.2557	28.2204	28.9378	21.0179	23.0097	23.61	23.1244	5.34043	40.5163	0.000707538	0.0150473
E9Q3Y4;Q9ESE1;A0A0A6YXL6;Q9ESE1-2;A0A0A6YXX3;Q9ESE1-3;A0A1D5RM41	Lipopolysaccharide-responsive and beige-like anchor protein	Lrba	tr|E9Q3Y4|E9Q3Y4_MOUSE Isoform of Q9ESE1, Lipopolysaccharide-responsive and beige-like anchor protein OS=Mus musculus (Mouse) OX=10090 GN=Lrba PE=1 SV=1;sp|Q9ESE1|LRBA_MOUSE Lipopolysaccharide-responsive and beige-like anchor protein OS=Mus musculus (Mouse	AFLLMFIK;AFLSDMIK;AMALSFDQR;APSRPPTGDDGGGGGK;ASSIDSASNTELQTHDMSSDEK;ASTSTEAPQPQR;ATDAQLCLESSPK;ATNLAGETESVSDCADNVSEAPATSEQK;AVLELCLAFSK;CFLGSSETADANR;DATLLLWYWNGK;DGQYLLTGGDNGVVIVR;DHVTATQLIQK;DILEPQDER;DLENLAGPVSLSTPAQLVAPSVVVK;DLSKPIGALNPK;EAVEAQIR;EEPDMCGHGCEVQVEAPITK;EIFVDFAPFLSR;EISNFEYLMFLNTIAGR;ENLANIFR;FAVLTGLVEVGEVSNR;FESWEDDQVPK;FKAESDLFLAEHHK;GFLVIGYSLEK;GLDGPRPNQK;GLGYSAHFVGGCLIITSIK;…	85	37.3	316.81	0	139.5	69393000000	917	71	49	65	57	4	11	7	15	32.121	29.4969	31.3197	31.1624	24.3984	26.816	25.2975	26.8322	5.189	36.4793	0.000720012	0.0150473
Q91YH5;E9PYT3;A0A494BAX8;A0A494BAU1	Atlastin-3	Atl3	sp|Q91YH5|ATLA3_MOUSE Atlastin-3 OS=Mus musculus (Mouse) OX=10090 GN=Atl3 PE=1 SV=1;tr|E9PYT3|E9PYT3_MOUSE Isoform of Q91YH5, GB1/RHD3-type G domain-containing protein OS=Mus musculus (Mouse) OX=10090 GN=Atl3 PE=1 SV=1;tr|A0A494BAX8|A0A494BAX8_MOUSE Isofor	ALASVLLQDHIR;DLDVVVVSVAGAFR;EGGHSDWLGDPEEPLTGFSWR;EHQHEEIQNVR;ELYENFCK;EQHSFELEER;GGSDPETTGIQIWSEVFTVK;IYQGEDLPHPK;KVAVVLMDTQGAFDSQSTVK;LAMDEIFQKPFQTLMFLIR;PGPVQVVLVHK;SFILDFMLR;YQQELEEEIKELYENFCK	13	32.5	60.574	0	21.852	3784800000	92	4	2	6	2	0	1	1	1	26.8837	24.2282	26.8352	26.0833		19.7497	21.1781	19.8725	5.74083	53.4762	0.000718336	0.0150473
Q920R6	V-type proton ATPase 116 kDa subunit a isoform 4	Atp6v0a4	sp|Q920R6|VPP4_MOUSE V-type proton ATPase 116 kDa subunit a isoform 4 OS=Mus musculus (Mouse) OX=10090 GN=Atp6v0a4 PE=1 SV=1	ALEQGMELSGSSMIPIMTEVETK;ATIYPCPEHAAER;DAETPLPR;DLNANVNSFQR;EMITLETTLEK;EMLTSVNVR;FLEDEMQNEILIQVPEK;FLEDEMQNEILIQVPEKDAETPLPR;FSEMDTLLEDPVTK;FTAGFQNIVDAYGVGSYR;KALEQGMELSGSSMIPIMTEVETK;KNIFIIFYQGEQLR;KSFLELTELK;KTQDFFETETNLGEDFFVEDTSGLLELR;LEDLITVITQTESHR;LEGELQEANQSHQALK;LEGELQEANQSHQALKK;LGFTAGVINR;LHWVEFQNK;LLQEAAANWHSWVIK;LTFLNSYK;NIFIIFYQGEQLR;REMLTSVNVR;SFLELTELK;SFLELTELKYLLK;SFNIFGSSWSVQPM…	30	37.3	95.604	0	51.624	116360000000	402	32	24	28	25	7	5	8	6	32.6234	30.5661	32.4439	32.4842	26.2122	26.7017	26.906	26.9343	5.34087	40.5287	0.000743044	0.0153211
Q9WU78	Programmed cell death 6-interacting protein	Pdcd6ip	sp|Q9WU78|PDC6I_MOUSE Programmed cell death 6-interacting protein OS=Mus musculus (Mouse) OX=10090 GN=Pdcd6ip PE=1 SV=3	ATLVKPTPVNVPVSQK;CSDIVFAR;DAFDKGSLFGGSVK;DELLKDLQQSIAR;DLQQSIAR;DNDFIYHDR;DTIALLCKPEPELNAAIPSANPAK;DTVLSALSR;EATTLANGVLASLNLPAAIEDVSGDTVPQSILTK;ELPELLQR;ESLENDLK;EVFPTLAAK;FIQQTYPSGGEEQAQYCR;FPFSENQICLTFTWK;FYNELTEILVR;HEGALETLLR;IYGGLTSK;KDNDFIYHDR;KFGEEIAR;LALASLGYEK;LANQAADYFGDAFK;LLDEEEATDNDLR;MVPVSVQQSLAVFSQR;NIQVSHQEFSK;NLATAYDNFVELVANLK;NREILEESLR;PLDKHEGALETLLR;PTPVNVPVSQK;QCIMQANAEYHQSIL…	42	56.2	96.023	0	70.708	80407000000	597	42	31	52	49	5	2	3	3	31.638	28.9719	32.3425	32.2204	24.7957	23.6414	23.205	23.3133	7.55438	187.973	0.00075167	0.0153211
Q91ZJ5	UTP--glucose-1-phosphate uridylyltransferase	Ugp2	sp|Q91ZJ5|UGPA_MOUSE UTP--glucose-1-phosphate uridylyltransferase OS=Mus musculus (Mouse) OX=10090 GN=Ugp2 PE=1 SV=3	AMSQDGASQFQEVILQELELSVK;CEFVMEVTNK;EFPTVPLVK;ESLLPIAK;FKIFNTNNLWISLGAVK;GGTLTQYEGK;GLPDNISSVLNK;GPSVDWGK;GTVIIIANHGDR;IDIPPGAVLENK;IFNTNNLWISLGAVK;IFNTNNLWISLGAVKR;ILTTAASHEFEHTK;ILTTAASHEFEHTKK;INKESLLPIAK;IQRPPEDSIQPYEK;IYTFNQSR;LNGGLGTSMGCK;LQEQNAIDMEIIVNPK;LVEIAQVPK;NENTFLDLTVQQIEHLNK;RCEFVMEVTNK;REFPTVPLVK;SFENSLGINVPR;TLDGGLNVIQLETAVGAAIK;TTSDLLLVMSNLYSLNAGSLTMSEK;TYNTDVPLVLMNSFNTDEDTKK	27	58.7	56.979	0	43.247	26914000000	271	15	12	19	16	3	3	1	3	29.6114	27.3166	29.7041	29.5367	23.9154	25.2949	23.1269	24.5607	4.81769	28.2012	0.000745396	0.0153211
Q9CQI3;A0A2I3BPS1;A0A2I3BR94	Glia maturation factor beta	Gmfb	sp|Q9CQI3|GMFB_MOUSE Glia maturation factor beta OS=Mus musculus (Mouse) OX=10090 GN=Gmfb PE=1 SV=3;tr|A0A2I3BPS1|A0A2I3BPS1_MOUSE Isoform of Q9CQI3, ADF-H domain-containing protein (Fragment) OS=Mus musculus (Mouse) OX=10090 GN=Gmfb PE=1 SV=1;tr|A0A2I3BR9	ETHNAAIIMK;LVQTAELTK;LVVLDEELEGVSPDELKDELPER;NTEDLTEEWLR;SESLVVCDVAEDLVEK	5	48.6	16.723	0	8.5186	5068100000	51	5	4	2	3	1	1	0	1	28.6935	26.9117	26.7011	27.7074	23.8302	22.6896		22.5483	4.48074	22.3273	0.000747722	0.0153211
Q9ERG0;Q9ERG0-2	LIM domain and actin-binding protein 1	Lima1	sp|Q9ERG0|LIMA1_MOUSE LIM domain and actin-binding protein 1 OS=Mus musculus (Mouse) OX=10090 GN=Lima1 PE=1 SV=3;sp|Q9ERG0-2|LIMA1-2_MOUSE Isoform of Q9ERG0, Isoform Alpha of LIM domain and actin-binding protein 1 OS=Mus musculus (Mouse) OX=10090 GN=Lima1	AAEEANMER;ELSVEEQIK;FGSRPEAVIQSR;GNYDEGFGHK;HEAEKPETSENTETSGK;IAWPPPAELGGSGSALEEGIK;KGWSESEQSEEFGGGIATMER;LLANQQVFHISCFR;LSLGTYASLHGR;MENCLGDSR;NNPESLPQHFR;SDNEETLGR;SRPFTVAASFR;SSAIVEIFSK;TEAPEDVDLDLK;TEAPEDVDLDLKK;TSSLPESSPSK;VGVLAASMEAK;WQGEEVPR	19	29	84.059	0	29.909	9499800000	162	14	11	13	10	1	0	0	1	29.2899	26.7919	29.016	28.8754	20.3367			21.2497	7.70012	207.954	0.000756465	0.0153242
Q62261;A0A0A0MQG2;Q62261-2	Spectrin beta chain, non-erythrocytic 1	Sptbn1	sp|Q62261|SPTB2_MOUSE Spectrin beta chain, non-erythrocytic 1 OS=Mus musculus (Mouse) OX=10090 GN=Sptbn1 PE=1 SV=2;tr|A0A0A0MQG2|A0A0A0MQG2_MOUSE Isoform of Q62261, Spectrin beta chain, non-erythrocytic 1 (Fragment) OS=Mus musculus (Mouse) OX=10090 GN=Sptb	AELFTQSCADLDK;AFEDEMSGR;AKDEQSAVSMLK;ALVADSHPESER;AQTLPTSVVTITSESSPGK;AQTLPTSVVTITSESSPGKR;CKEMAELTR;DALLLWCQMK;DALLSALSIQNYHLECNETK;DASVAEAWLLGQEPYLSSR;DDEEMNTWIQAISSAISSDK;DEQSAVSMLK;DGLNEAWADLLELIDTR;DGMAFNALIHK;DLDDFQSWLSR;DLMLWMEDVIR;DLTSVNILLK;DLVAIEAK;DMGEMVTQGQTDAQYMFLR;DQNTVETLQR;DVAEEITNYR;DVEDEILWVGER;DVSSVELLMNNHQGIK;EAASELLMR;EAEKLESEHPDQAQAILSR;EAICEVALDYK;EAICEVALDYKK;EASLGEASK;EGE…	133	65.6	274.22	0	238.98	365400000000	1997	128	108	166	157	15	22	17	21	33.4887	31.662	34.4118	34.3899	27.0136	28.8993	27.7735	28.189	5.51925	45.8626	0.000780341	0.0156479
P39447;B9EHJ3;A0A0U1RPW2	Tight junction protein ZO-1	Tjp1	sp|P39447|ZO1_MOUSE Tight junction protein ZO-1 OS=Mus musculus (Mouse) OX=10090 GN=Tjp1 PE=1 SV=2;tr|B9EHJ3|B9EHJ3_MOUSE Isoform of P39447, Tight junction protein ZO-1 OS=Mus musculus (Mouse) OX=10090 GN=Tjp1 PE=1 SV=1;tr|A0A0U1RPW2|A0A0U1RPW2_MOUSE Isofo	ADGATSDDLDLHDDR;AEQLASVQYTLPK;AVPVSPSAVEEDEDEDGHTVVATAR;DGNIQEGDVVLK;DLEQPSYR;DNSILPPLDK;EAGFLRPVTIFGPIADVAR;EDLSAQPVQTK;EEAVLFLLDLPK;EEPDIYQIAK;EGLEEGDQILR;GEEVTILAQK;GGPAEGQLQENDR;HALLDVTPNAVDR;HEEQPAPAYEVHNR;IVESDVGDSFYIR;LAGGNDVGIFVAGVLEDSPAAK;LGSWLAIR;LNYAQWYPIVVFLNPDSK;SVASSQPAKPTK;TITPVYNR;VNNVDFTNIIR;YEVSSYTDQFSR	23	17.2	194.74	0	33.2	9799200000	188	14	8	8	11	1	1	1	1	28.2914	26.6808	28.8207	29.0998	22.0869	23.2094	19.5201	22.08	6.4991	90.4531	0.000781919	0.0156479
Q9DAS9;A0A0N4SW28;A0A0N4SVT3	Guanine nucleotide-binding protein G(I)/G(S)/G(O) subunit gamma-12	Gng12	sp|Q9DAS9|GBG12_MOUSE Guanine nucleotide-binding protein G(I)/G(S)/G(O) subunit gamma-12 OS=Mus musculus (Mouse) OX=10090 GN=Gng12 PE=1 SV=3;tr|A0A0N4SW28|A0A0N4SW28_MOUSE Isoform of Q9DAS9, Guanine nucleotide-binding protein subunit gamma OS=Mus musculus	ASADLMSYCEEHAR;SDPLLMGIPTSENPFK;SDPLLMGIPTSENPFKDK;TASTNSIAQAR	4	59.7	7.9972	0	7.426	18932000000	74	5	5	6	4	2	1	2	1	29.8417	27.935	30.4149	29.4925	24.7361	25.6937	25.7118	23.7966	4.43645	21.6524	0.000787343	0.0156615
O35609;E9Q855;Q3UXS0	Secretory carrier-associated membrane protein 3	Scamp3	sp|O35609|SCAM3_MOUSE Secretory carrier-associated membrane protein 3 OS=Mus musculus (Mouse) OX=10090 GN=Scamp3 PE=1 SV=3;tr|E9Q855|E9Q855_MOUSE Isoform of O35609, Secretory carrier-associated membrane protein OS=Mus musculus (Mouse) OX=10090 GN=Scamp3 PE	AQQEFAAGVFSNPAVR;ELQHVALGGAGTR;ERELQHVALGGAGTR;KLSPTEPR;QTGASFQK;QTGASFQKAQQEFAAGVFSNPAVR;TAAANAAAGAAENAFR	7	18.1	38.458	0	9.2504	11120000000	116	10	11	9	9	0	1	0	1	29.5682	27.5862	29.3554	28.7989		22.6661		22.7233	6.13247	70.1547	0.000793594	0.0156913
P46460	Vesicle-fusing ATPase	Nsf	sp|P46460|NSF_MOUSE Vesicle-fusing ATPase OS=Mus musculus (Mouse) OX=10090 GN=Nsf PE=1 SV=2	AENSSLNLIGK;AESLQVTR;CPTDELSLSNCAVVNEK;DFQSGQHVMVR;DIEAMDPSILK;FSNLVLQALLVLLKK;GHQLLSADVDIK;GILLYGPPGCGK;IAEESNFPFIK;KLLIIGTTSR;LGANSGLHIIIFDEIDAICK;LLDYVPIGPR;LLIIGTTSR;LQILHIHTAR;MEIGLPDEK;MGIGGLDK;MGIGGLDKEFSDIFR;MIGFSETAK;NFSGAELEGLVR;NIDSNPYDTDK;QSIINPDWNFEK;SQLSCVVVDDIER;THPSVVPGCIAFSLPQR;TPLVSVLLEGPPHSGK;TTIAQQVK;VLDDGELLVQQTK;VVNGPEILNK;YVGESEANIR	28	42.1	82.613	0	48.257	30564000000	333	20	22	23	24	2	3	2	0	30.3252	28.1359	30.3989	30.2578	24.2497	25.3637	24.8696		4.95175	30.9474	0.000809198	0.0159046
A7YY80;Q9WV92-3;Q9WV92;A0A5F8MPR1;Q9WV92-6;Q9WV92-2;Q9WV92-4;Q9WV92-5;A0A5F8MPE1;A0A286YD84	Band 4.1-like protein 3;Band 4.1-like protein 3, N-terminally processed	Epb4.1l3;Epb41l3	tr|A7YY80|A7YY80_MOUSE Isoform of Q9WV92, FERM domain-containing protein OS=Mus musculus (Mouse) OX=10090 GN=Epb41l3 PE=1 SV=1;sp|Q9WV92-3|E41L3-3_MOUSE Isoform of Q9WV92, Isoform 3 of Band 4.1-like protein 3 OS=Mus musculus (Mouse) OX=10090 GN=Epb41l3 PE=	AEEATPVTALR;AEEERVEEEDR;ASALIDRPAPYFER;DEVDAAESTPTDR;DEVDAAESTPTDRR;DFAAAAAK;DSVSAAEVGTGQYATTK;DYFGLTYR;EGSSVTEAAK;EQHPDMSVTK;GEEVDQSAPEQEQPATVSHEEEQASTIR;GISQTNLITTVTPEK;GISQTNLITTVTPEKK;GMTPAEAEMHFLENAK;HQTNISELK;HQTNISELKR;HVMSVHASGDASHTAR;INRFAWPK;IRPGEFEQFESTIGFK;IVITGDADIDHDQALAQAIK;KAEEATPVTALR;KLSMYGVDLHHAK;LLLPEAPPK;LLLPEAPPKK;LSMYGVDLHHAK;QEDAPMIEPLVPEEK;SGAWHFSFNVK;SHFESSTVR;SLDGASVSEN…	39	49	97.596	0	60.269	30644000000	379	29	28	22	24	7	7	3	5	31.0933	28.8983	30.0936	30.0602	26.6987	26.6902	24.7111	25.3549	4.17261	18.0335	0.000823611	0.0160921
Q99PT1	Rho GDP-dissociation inhibitor 1	Arhgdia	sp|Q99PT1|GDIR1_MOUSE Rho GDP-dissociation inhibitor 1 OS=Mus musculus (Mouse) OX=10090 GN=Arhgdia PE=1 SV=3	AEEYEFLTPMEEAPK;IDKTDYMVGSYGPR;LTLVCSTAPGPLELDLTGDLESFK;LTLVCSTAPGPLELDLTGDLESFKK;SIQEIQELDK;SIQEIQELDKDDESLR;TDYMVGSYGPR;VAVSADPNVPNVIVTR;YKEALLGR	9	46.1	23.407	0	16.421	23042000000	117	9	6	10	9	2	1	1	2	29.6801	27.6082	30.2167	30.0347	23.8634	24.0089	23.2939	25.9145	5.11474	34.6489	0.000843455	0.0163829
Q62167	ATP-dependent RNA helicase DDX3X	Ddx3x	sp|Q62167|DDX3X_MOUSE ATP-dependent RNA helicase DDX3X OS=Mus musculus (Mouse) OX=10090 GN=Ddx3x PE=1 SV=3	DAYSSFGSR;DFLDEYIFLAVGR;DKDAYSSFGSR;DLLDLLVEAK;DLMACAQTGSGK;DREEALHQFR;DSLTLVFVETK;ELAVQIYEEAR;ELAVQIYEEARK;FSGGFGAR;GCHLLVATPGR;GDYDGIGGR;GFYDKDSSGWSSSK;GLDISNVK;GRGDYDGIGGR;HAIPIIKEK;HTMMFSATFPK;HVINFDLPSDIEEYVHR;IVEQDTMPPK;KQYPISLVLAPTR;LEQELFSGGNTGINFEK;MLDMGFEPQIR;QEVPSWLENMAFEHHYK;QSSGASSSSFSSSR;QYPISLVLAPTR;SDEDDWSKPLPPSER;SFLLDLLNATGK;SPILVATAVAAR;TAAFLLPILSQIYADGPGEALR;VGNLGLATSFFNER;VGS…	36	57.6	73.101	0	62.791	118730000000	504	35	30	38	31	7	11	10	8	33.4317	29.9897	32.3311	32.1246	24.5917	26.3331	25.5593	25.6058	6.44678	87.2317	0.000872491	0.0166708
Q8C025	Cholinephosphotransferase 1	Chpt1	sp|Q8C025|CHPT1_MOUSE Cholinephosphotransferase 1 OS=Mus musculus (Mouse) OX=10090 GN=Chpt1 PE=1 SV=1	ALGEPLSAAQLR;HPCLYTLMFGCVFAK;SATNMFEK;TSCQQAPEQVYK	4	11.8	44.607	0	6.6457	7395500000	64	5	3	5	4	1	2	2	3	28.8023	27.2072	27.7244	28.0622	25.5186	25.4613	24.491	25.4906	2.70866	6.53714	0.000865192	0.0166708
Q99MN1;Q8R2P8	Lysine--tRNA ligase	Kars	sp|Q99MN1|SYK_MOUSE Lysine--tRNA ligase OS=Mus musculus (Mouse) OX=10090 GN=Kars1 PE=1 SV=1;tr|Q8R2P8|Q8R2P8_MOUSE Isoform of Q99MN1, Lysine--tRNA ligase OS=Mus musculus (Mouse) OX=10090 GN=Kars PE=1 SV=1	AVECPPPR;EICNAYTELNDPVR;GDIIGVEGNPGK;GDIIGVEGNPGKTK;ILDDICVAK;ISMVEELEK;ITYHPDGPEGQAYEVDFTPPFR;LPETSLFETEETR;LPETSLFETEETRK;LQVMANSR;LTMFLTDSNNIK;MLVVGGIDR;RGDIIGVEGNPGK;SEEEFVHINNK;SQAVQQLK;YLDLILNDFVR	16	25.2	67.839	0	19.627	36380000000	149	15	4	9	11	4	3	1	5	29.9708	29.9708	28.464	31.4214	24.2765	24.2083	22.1567	25.6591	5.88157	58.9563	0.000873425	0.0166708
Q9QXN5	Inositol oxygenase	Miox	sp|Q9QXN5|MIOX_MOUSE Inositol oxygenase OS=Mus musculus (Mouse) OX=10090 GN=Miox PE=1 SV=2	AHPDKDWFHLVGLLHDLGK;CPDLPDVESLRPYYQGLIDK;DWFHLVGLLHDLGK;FHSFYPWHTGGDYR;FNKFSLPSEAFYMIR;FSLPSEAFYMIR;IMALWGEPQWAVVGDTFPVGCR;IQYGSFSYK;KMTIMEAVGMLDDLVDESDPDVDFPNSFHAFQTAEGIR;LMHTHQTVDFVSR;MTIMEAVGMLDDLVDESDPDVDFPNSFHAFQTAEGIR;NYTSGPLLDR;PQASVVFCDSTFQDNPDLQDPR;PYYQGLIDK;QLCSQQDLDMLPWVQEFNK;QLCSQQDLDMLPWVQEFNKFDLYTK;VDVGPDPSLVYR;VDVGPDPSLVYRPDVDPEMAK	18	80	33.163	0	31.365	124590000000	256	19	18	19	22	3	2	1	2	32.511	30.2144	32.6522	32.9004	25.63	26.5609	25.4674	25.9558	6.16598	71.8034	0.0008862	0.0168174
P47757-2;A2AMW0;P47757-4;P47757;F7CAZ6	F-actin-capping protein subunit beta	Capzb	sp|P47757-2|CAPZB-2_MOUSE Isoform of P47757, Isoform 2 of F-actin-capping protein subunit beta OS=Mus musculus (Mouse) OX=10090 GN=Capzb PE=1 SV=3;tr|A2AMW0|A2AMW0_MOUSE Isoform of P47757, F-actin-capping protein subunit beta OS=Mus musculus (Mouse) OX=100	DETVSDCSPHIANIGR;DYLLCDYNR;GCWDSIHVVEVQEK;KLEVEANNAFDQYR;LEVEANNAFDQYR;LPPQQIEK;LTSTVMLWLQTNK;NDLVEALK;NDLVEALKR;NLSDLIDLVPSLCEDLLSSVDQPLK;QMEKDETVSDCSPHIANIGR;RLPPQQIEK;SGSGTMNLGGSLTR;SPWSNKYDPPLEDGAMPSAR;STLNEIYFGK;SVQTFADK;YDPPLEDGAMPSAR	17	60.7	30.628	0	28.458	20639000000	201	12	10	14	14	2	2	2	2	29.5542	28.1511	29.5448	29.8498	22.9474	25.607	25.0593	23.8689	4.90433	29.9469	0.000893024	0.0168501
Q91V76;A0A1L1SSF8	Ester hydrolase C11orf54 homolog	Ck054	sp|Q91V76|CK054_MOUSE Ester hydrolase C11orf54 homolog OS=Mus musculus (Mouse) OX=10090 GN=MGI:1918234 PE=1 SV=1;tr|A0A1L1SSF8|A0A1L1SSF8_MOUSE Isoform of Q91V76, RIKEN cDNA 4931406C07 gene OS=Mus musculus (Mouse) OX=10090 GN=4931406C07Rik PE=1 SV=1	ACSEFSFHMPSLEELAEVLQK;AHIMPAEFSSCPLNSDEAVNK;APLVCLPVFVSK;EPFTFPVR;GLTDNFADVQVSVVDCPDLTK;GLTDNFADVQVSVVDCPDLTKEPFTFPVR;IAEVGGVPYLLPLVNK;IAEVGGVPYLLPLVNKK;KVYDLNEIAK;MACSEFSFHMPSLEELAEVLQK;NPADGACLLEK;QTLEEHYGDKPVGMGGTFIVQK;RTGELNFVSCMR;TGELNFVSCMR;VYDLNEIAK;WLHFYEMK;YHDFGCALLANLFASEGQPGK	17	58.7	34.995	0	29.917	172030000000	287	20	16	25	23	2	1	0	3	32.1279	29.7616	33.2386	33.2806	21.3508	20.5759		23.8208	10.1863	1165.19	0.000917229	0.0169486
P97479;A0A0R4J113;Q5MJ56;P97479-2;A0A0U1RPX7	Unconventional myosin-VIIa	Myo7a	sp|P97479|MYO7A_MOUSE Unconventional myosin-VIIa OS=Mus musculus (Mouse) OX=10090 GN=Myo7a PE=1 SV=2;tr|A0A0R4J113|A0A0R4J113_MOUSE Isoform of P97479, Unconventional myosin-VIIa OS=Mus musculus (Mouse) OX=10090 GN=Myo7a PE=1 SV=1;tr|Q5MJ56|Q5MJ56_MOUSE Iso	AEPLKDEAYVQILK;DHHDMLLEVER;DILTTHPFTK;DLVVTFLEGLR;DQCCIISGESGAGK;DTLHGDIIQLVHSSR;EEVLQLGALIYR;ELQALQGEGETQLPEGQK;ELVPQDLIR;FKWPLLFSR;FMGDLPEPK;FSGPPLPK;GDEYTFTSSNAEDIR;IEQYLLEK;KPIMLPVTFMDGTTK;LFVWIVEK;LGDLNEAGILR;LKSAATLIQR;LLCETSLGYK;LLSLVPTYIPDR;LNANYVPPKNSHETQFGINHFAGVVYYESQGFLEK;MDDLLTSYISQMLTAMSK;MMAPSFTLATIK;NFIHGGPPGYAPYCEER;QTTEPNFPEILLIAINK;SGQEFDVPIGAVVK;SSEGFSLFVK;SVNELTDQIFEWALK;TLLT…	39	22.8	254.94	0	49.692	9214600000	269	25	11	18	13	2	1	1	2	30.1077	27.5053	28.2231	27.0678	22.2091	21.8144	23.6176	23.8039	5.36473	41.2046	0.000923907	0.0169486
Q8BL66	Early endosome antigen 1	Eea1	sp|Q8BL66|EEA1_MOUSE Early endosome antigen 1 OS=Mus musculus (Mouse) OX=10090 GN=Eea1 PE=1 SV=2	AALEQEKESQQLMR;AAQLATEIADIK;ADLQNHLDTAQHALQDK;AKTELLLSAEAAK;DALLAELSTTK;DLDCQQLQAR;DLDYTHLEEK;EAQNDLEQVLR;EKDEQQLQGTINQLK;ELQEQEEVVSCTK;ELVQVQTLMDNMTLER;EQALQSLQQQR;EQQVADLQLK;ESELLATR;GEIAVLEATVQNNQDER;GEVSQAQNTLK;GPQEVAVYVQEIQK;GSINELTQK;HQLQVQAESALK;IQAGEGETAVLNQLQEK;IQNLEALLQK;KEEENVVLK;KHEENEAK;KLDNTTAAVQELGR;KLEADALEVK;LAEMEEIK;LDNTTAAVQELGR;LEADALEVK;LKGSINELTQK;LQQQSSQAAQELAAEK;LQSEHAHLEA…	59	47.4	160.91	0	96.368	68407000000	596	43	37	45	30	0	3	2	1	31.1919	29.3673	32.2425	31.3967		25.0935	25.4165	23.3956	6.41442	85.297	0.000921122	0.0169486
P84084	ADP-ribosylation factor 5	Arf5	sp|P84084|ARF5_MOUSE ADP-ribosylation factor 5 OS=Mus musculus (Mouse) OX=10090 GN=Arf5 PE=1 SV=2	DAVLLVFANK;HYFQNTQGLIFVVDSNDR;HYFQNTQGLIFVVDSNDRER;ILMVGLDAAGK;ILMVGLDAAGKTTILYK;LGEIVTTIPTIGFNVETVEYK;LKLGEIVTTIPTIGFNVETVEYK;MLQEDELR;MLQEDELRDAVLLVFANK;NICFTVWDVGGQDK;QDMPNAMPVSELTDK;VQESADELQK	12	65	20.529	0	21.546	68650000000	152	9	10	9	11	5	6	6	3	31.678	29.5624	31.224	31.3435	26.056	27.9904	27.1959	27.271	3.82363	14.1588	0.00092055	0.0169486
Q9EP89;A0A1L1SVF9	Serine beta-lactamase-like protein LACTB, mitochondrial	Lactb	sp|Q9EP89|LACTB_MOUSE Serine beta-lactamase-like protein LACTB, mitochondrial OS=Mus musculus (Mouse) OX=10090 GN=Lactb PE=1 SV=1;tr|A0A1L1SVF9|A0A1L1SVF9_MOUSE Isoform of Q9EP89, Beta-lactamase domain-containing protein OS=Mus musculus (Mouse) OX=10090 GN	EVWSEGLGYADVENR;FENSIESLR;FGNAMLYGYQVGQFK;GIIVSIICNMQSVGLNSTALK;IALEFDKDR;IFHDLDMLTTVQEENEPVIYNR;IKDEVGAPGIVVGVSVDGK;KNDFEQGELYLK;LDLDLPVQHYVPEFPEK;LLISHLSGIR;LLSSVTAR;LVNTPYVDNSYK;NDFEQGELYLK;SLTMVALAK;VPCKPETVMR;WAGGGFLSTVGDLLK;YAMAWGVVEK	17	38.7	60.705	0	28.237	23296000000	213	17	7	16	17	2	2	2	3	30.2372	28.036	30.0729	30.1653	22.9823	24.5261	25.4797	25.6307	4.97316	31.4103	0.000903749	0.0169486
P51863	V-type proton ATPase subunit d 1	Atp6v0d1	sp|P51863|VA0D1_MOUSE V-type proton ATPase subunit d 1 OS=Mus musculus (Mouse) OX=10090 GN=Atp6v0d1 PE=1 SV=2	ADDYEQVK;AFIITINSFGTELSK;AFIITINSFGTELSKEDR;AGVLSQADYLNLVQCETLEDLK;AYLESFYK;FCTLLGGTTADAMCPILEFEADR;FCTLLGGTTADAMCPILEFEADRR;LAFLNQFHFGVFYAFVK;LHLQSTDYGNFLANEASPLTVSVIDDK;LLFEGAGSNPGDK;LLFEGAGSNPGDKTLEDR;LYPEGLAQLAR;NIVWIAECIAQR;NVADYYPEYK;SFFPELYFNVDNGYLEGLVR;SIAELVPK	16	57.8	40.301	0	28.848	78780000000	210	14	13	15	14	6	6	7	5	31.9232	29.2703	31.488	31.5236	25.0715	26.6328	25.9166	25.9138	5.16758	35.9416	0.000938846	0.0170357
Q9DBG3;Q9DBG3-2;H3BIY9;H3BKM0	AP-2 complex subunit beta;AP complex subunit beta	Ap2b1	sp|Q9DBG3|AP2B1_MOUSE AP-2 complex subunit beta OS=Mus musculus (Mouse) OX=10090 GN=Ap2b1 PE=1 SV=1;sp|Q9DBG3-2|AP2B1-2_MOUSE Isoform of Q9DBG3, Isoform 2 of AP-2 complex subunit beta OS=Mus musculus (Mouse) OX=10090 GN=Ap2b1 PE=1 SV=1;tr|H3BIY9|H3BIY9_MOU	AAMIWIVGEYAER;ALQHMTDFAIQFNK;APEVSQYIYQVYDSILK;AVWLPAVK;CLKDEDPYVR;CVSTLLDLIQTK;DCEDPNPLIR;DDREAQSICER;DIPNENELQFQIK;DRGYIYWR;DSDYYNMLLK;DVSSLFPDVVNCMQTDNLELKK;EAQSICER;ECHLNADTVSSK;EYATEVDVDFVR;GLEISGTFTHR;IQPGNPNYTLSLK;ITEYLCEPLR;ITEYLCEPLRK;KGEIFELK;KLAPPLVTLLSGEPEVQYVALR;KLVYLYLMNYAK;KPSETQELVQQVLSLATQDSDNPDLR;KVIAAMTVGK;LAPPLVTLLSGEPEVQYVALR;LASQANIAQVLAELK;LASQANIAQVLAELKEYATEVDVDFVR;LHDINA…	47	52.5	104.58	0	43.933	31810000000	305	24	18	25	16	2	1	2	2	30.5256	28.0835	30.4886	29.7365	23.4369	23.4317	22.8448	26.0712	5.76241	54.2823	0.000938978	0.0170357
Q8VCA8	Secernin-2	Scrn2	sp|Q8VCA8|SCRN2_MOUSE Secernin-2 OS=Mus musculus (Mouse) OX=10090 GN=Scrn2 PE=1 SV=1	AGCEMLQR;DEVQEVVFIPAGTHVPGSR;DKESGICMDSGGFR;EDPEPFCYHNTFLLADR;EPVGQGEALLGMDLLR;ESGICMDSGGFR;GHQAALGLMEDEQEQAQQLR;GLLTGEQTPPAQGLGSLFQAFVER;HQGNITAEVMMGILR;LEQEGLEALR;LQCTYIEVEQVGK;NISNQLSIGTDISAEHPELR;PCVHFLTATPDPSR;SSTAQEAVHVIAGLLDR;SVFKPFIFEVGVSQSPQVLSPTFGAQDPVR;TEAWVLETAGSLWAAQR;THAVILSR	17	61.6	46.6	0	29.915	36924000000	275	23	12	22	22	5	3	2	4	30.8917	27.9846	31.1069	30.8088	24.7488	24.6368	21.5308	24.3198	6.38897	83.8051	0.000966902	0.0174465
Q9CY64	Biliverdin reductase A	Blvra	sp|Q9CY64|BIEA_MOUSE Biliverdin reductase A OS=Mus musculus (Mouse) OX=10090 GN=Blvra PE=1 SV=1	DPHSSAFLNLIGYVSR;DQDIFIQK;ELGSLDNVR;FGFPAFSGISR;FGVVVVGVGR;FTASPLEEEK;FTASPLEEEKFGFPAFSGISR;HVLVEYPMALSFAAAQELWELAAQK;ILHCLELASDIQR;LLGQVSAEDLAAEK;MTVQLETQNK;QISLEDALR;RELGSLDNVR;SGSLEEVPNVGVNK;SPLSWIEEK;SQEVDVAYICTESSSHEDYIR	16	61	33.524	0	27.524	28445000000	213	15	15	16	14	3	10	5	7	29.2959	28.2601	29.3287	30.1208	24.3587	26.5417	25.1874	25.9418	3.74397	13.3982	0.000985441	0.0176844
P62281;A0A1B0GRR3;A0A1B0GSE8	40S ribosomal protein S11	Rps11	sp|P62281|RS11_MOUSE 40S ribosomal protein S11 OS=Mus musculus (Mouse) OX=10090 GN=Rps11 PE=1 SV=3;tr|A0A1B0GRR3|A0A1B0GRR3_MOUSE Isoform of P62281, Ribosomal_S17_N domain-containing protein OS=Mus musculus (Mouse) OX=10090 GN=Rps11 PE=1 SV=1;tr|A0A1B0GSE8	CPFTGNVSIR;DVQIGDIVTVGECR;DVQIGDIVTVGECRPLSK;EAIEGTYIDK;EAIEGTYIDKK;ILSGVVTK;NMSVHLSPCFR;QPTIFQNK;RDYLHYIR;RVLLGETGK;VLLGETGK	11	52.5	18.431	0	19.465	40937000000	144	12	11	10	10	3	3	2	3	32.497	29.6779	30.2871	30.6343	25.2876	27.1591	25.2245	26.3109	4.77853	27.4461	0.00100076	0.0178622
Q9CQD1	Ras-related protein Rab-5A	Rab5a	sp|Q9CQD1|RAB5A_MOUSE Ras-related protein Rab-5A OS=Mus musculus (Mouse) OX=10090 GN=Rab5a PE=1 SV=1	FEIWDTAGQER;GAQAAIVVYDITNEESFAR;GVDLTEPAQPAR;LVLLGESAVGK;NEPQNPGANSAR;QASPNIVIALSGNK;TSMNVNEIFMAIAK;YHSLAPMYYR	8	47.9	23.598	0	9.1967	7253000000	68	6	4	5	4	0	1	0	1	28.389	27.222	28.2937	27.6214		22.4031		21.8111	5.77443	54.7363	0.00104551	0.0178693
Q91YR7	Pre-mRNA-processing factor 6	Prpf6	sp|Q91YR7|PRP6_MOUSE Pre-mRNA-processing factor 6 OS=Mus musculus (Mouse) OX=10090 GN=Prpf6 PE=1 SV=1	AEVLWLMGAK;EQWIQDAEECDR;ESLEALLQR;GQIEEQGELMEK;IDSDLGDAWAFFYK;IGEILVLVAAR;KIGEILVLVAAR;LESENNEYER;NPGLWLESVR;PKIQQQFSDLK;SEDVWLEAAR	11	11.7	106.72	0	12.238	3720900000	56	3	0	5	4	1	2	1	1	26.6539		26.6776	26.425	23.6118	22.5968	21.9254	22.7886	3.85485	14.4686	0.00106238	0.0178693
Q91WR5;A0A1Y7VLH1	Aldo-keto reductase family 1 member C21	Akr1c21	sp|Q91WR5|AK1CL_MOUSE Aldo-keto reductase family 1 member C21 OS=Mus musculus (Mouse) OX=10090 GN=Akr1c21 PE=1 SV=2;tr|A0A1Y7VLH1|A0A1Y7VLH1_MOUSE Isoform of Q91WR5, Aldo_ket_red domain-containing protein OS=Mus musculus (Mouse) OX=10090 GN=Akr1c21 PE=1 SV	CHCVILNDGNFIPVLGFGTALPLECPK;CKDAGLTK;DIVLVAYGVLGTQR;EDIFYTSK;EDIFYTSKVWCTSLHPELVR;ENMQVFEFQLSSEDMK;GIVVLNTSLK;GIVVLNTSLKEER;IAIDAGFHHFDSASVYNTEDHVGEAIR;IKENMQVFEFQLSSEDMK;LIFDRVDLCATWEAMEK;PGEENFPVDEHGK;PVCNQVECHPYLNQMK;QLEMILNKPGLK;REDIFYTSK;SIGVSNFNYR;SKDIVLVAYGVLGTQR;TPALIALR;TPALIALRYQLQR;VDLCATWEAMEK;VWCTSLHPELVR;YGGWVDQNSPVLLDEPVLGSMAK;YIPAAIFK;YKPVCNQVECHPYLNQMK	24	75.5	36.876	0	41.712	517240000000	476	32	28	30	34	15	14	16	15	34.7687	32.502	33.759	34.73	28.6689	29.9848	29.4366	29.6269	4.51062	22.7946	0.00102848	0.0178693
Q3U4I7;A0A494BA58	Pyridine nucleotide-disulfide oxidoreductase domain-containing protein 2	Pyroxd2	sp|Q3U4I7|PYRD2_MOUSE Pyridine nucleotide-disulfide oxidoreductase domain-containing protein 2 OS=Mus musculus (Mouse) OX=10090 GN=Pyroxd2 PE=1 SV=3;tr|A0A494BA58|A0A494BA58_MOUSE Isoform of Q3U4I7, Amino_oxidase domain-containing protein OS=Mus musculus (	ALSTLKPLLK;AQGVTLQDGEEVR;ASYLLSLLR;DILTPPDLER;HVIGGAAVTEEIIPGFK;LGVNTAVFER;LPGGNIFHGAMSLDQLYFAR;LVLAIDPLLDAAPVDTTAFQHGSLLQR;NAAHVVFR;PVPQHSDYR;RISQLDTQSPVTK;SLLLGTDMAANQK;TLGAQLPQYYEVLTAPISK;VFDCIEAYAPGFK;VQVNSEGR;VVLSCASPQVTFLELTPQEWLPGAFVK	16	38.9	62.939	0	24.876	22418000000	159	15	3	13	14	2	2	2	2	29.8021	27.2645	30.063	29.2626	24.4112	22.8217	24.0008	23.9168	5.31045	39.6829	0.00102412	0.0178693
O08983;E9PYL0;E9Q045;A0A0R4J062;Q3U309	Hermansky-Pudlak syndrome 1 protein homolog	Hps1	sp|O08983|HPS1_MOUSE Hermansky-Pudlak syndrome 1 protein homolog OS=Mus musculus (Mouse) OX=10090 GN=Hps1 PE=2 SV=2;tr|E9PYL0|E9PYL0_MOUSE Isoform of O08983, Hermansky-Pudlak syndrome 1 protein homolog OS=Mus musculus (Mouse) OX=10090 GN=Hps1 PE=1 SV=1;tr|	GPLAAFVK;SQPFVADLR	2	2.4	79.852	0.0034694	2.4484	134280000000	33	0	3	1	4	2	3	1	1		34.0008	34.8848	34.1122	25.1616	25.9687	21.5496	24.3751	10.0689	1074.06	0.00106946	0.0178693
A0A1B0GSU0;Q571I9;D3Z0B9	Aldehyde dehydrogenase family 16 member A1	Aldh16a1	tr|A0A1B0GSU0|A0A1B0GSU0_MOUSE Isoform of Q571I9, Aldehyde dehydrogenase family 16 member A1 OS=Mus musculus (Mouse) OX=10090 GN=Aldh16a1 PE=1 SV=1;sp|Q571I9|A16A1_MOUSE Aldehyde dehydrogenase family 16 member A1 OS=Mus musculus (Mouse) OX=10090 GN=Aldh16a	AGLLWALAAALER;ARAGLLWALAAALER;AWDVEVQGAGQELSLHAAR;AWSQLPGAAR;DPAVPTGGCK;EALALANGTPR;FQSPGTQSSR;FQSPGTQSSRPIQDSSGK;GAVEAAHQAAPGWGAQSPR;GGSASVWSER;GLDGAVDMGAR;IEVELSVR;KPVLTSQLER;LLIQESVWDEAMR;LLWTLESLVTGR;NPAPCQDPITGENLASCLQAEAEDIAAAVEAAK;VAFCGAVEEGR;VQDQGQTLQVTGLR;VSSYVAEGGAK	19	29.3	84.797	0	32.312	45668000000	232	21	11	17	14	3	4	2	2	33.2143	31.0931	29.6352	28.7648	22.8574	24.4262	21.2733	23.324	7.70662	208.893	0.00100931	0.0178693
Q3U9G9	Lamin-B receptor	Lbr	sp|Q3U9G9|LBR_MOUSE Delta(14)-sterol reductase LBR OS=Mus musculus (Mouse) OX=10090 GN=Lbr PE=1 SV=2	AKEIESEEQNLVTK;EELSPASSGNAVYDFFIGR;EIESEEQNLVTK;ESDIKPLK;FVEGEVVR;GPAPLGTFQVTTPQR;SLLVSGWWGFVR;VAEGTPLVDGR	8	13.9	71.439	0	13.224	4982700000	79	6	6	5	6	1	2	2	2	28.7002	26.8003	27.7594	27.5379	23.1748	24.4311	23.3872	21.6446	4.54003	23.2641	0.00101517	0.0178693
P61514;A0A1D5RL86	60S ribosomal protein L37a	Rpl37a	sp|P61514|RL37A_MOUSE 60S ribosomal protein L37a OS=Mus musculus (Mouse) OX=10090 GN=Rpl37a PE=1 SV=2;tr|A0A1D5RL86|A0A1D5RL86_MOUSE Isoform of P61514, 60S ribosomal protein L37a (Fragment) OS=Mus musculus (Mouse) OX=10090 GN=Rpl37a PE=1 SV=1	AVGIWHCGSCMK;IEISQHAK;KIEISQHAK;RAVGIWHCGSCMK;TVAGGAWTYNTTSAVTVK;YTCSFCGK	6	52.2	10.275	0	10.304	18359000000	97	8	6	7	6	1	2	1	2	30.9429	27.3369	29.662	28.8467	22.2689	24.9367	22.6254	23.3657	5.89799	59.631	0.00104624	0.0178693
P46471;Q8BVQ9	26S protease regulatory subunit 7	Psmc2	sp|P46471|PRS7_MOUSE 26S proteasome regulatory subunit 7 OS=Mus musculus (Mouse) OX=10090 GN=Psmc2 PE=1 SV=5;tr|Q8BVQ9|Q8BVQ9_MOUSE Isoform of P46471, 26S proteasome AAA-ATPase subunit RPT1 OS=Mus musculus (Mouse) OX=10090 GN=Psmc2 PE=1 SV=1	ACLIFFDEIDAIGGAR;ALDEGDIALLK;CTKIINADSEDPK;DFLEAVNK;ESDTGLAPPALWDLAADK;EVVETPLLHPER;FDDGAGGDNEVQR;FVNLGIEPPK;GVLLFGPPGTGK;IATEKDFLEAVNK;IDPTVTMMQVEEKPDVTYSDVGGCK;IEFSLPDLEGR;INELTGIK;KACLIFFDEIDAIGGAR;KIEFSLPDLEGR;KINELTGIK;LCPNSTGAEIR;LREVVETPLLHPER;PDYLGADQR;QTLQSEQPLQVAR;QVEDDIQQLLK;SVCTEAGMFAIR;TMLELINQLDGFDPR;TYGQSTYSR;VIGSELVQK;YQIHIPLPPK	26	61.4	48.647	0	44.087	23811000000	294	21	15	19	22	3	4	2	2	30.1298	27.3516	29.9306	30.4912	23.3229	25.5586	23.5162	22.9525	5.63824	49.8056	0.00103369	0.0178693
Q9D2R0	Acetoacetyl-CoA synthetase	Aacs	sp|Q9D2R0|AACS_MOUSE Acetoacetyl-CoA synthetase OS=Mus musculus (Mouse) OX=10090 GN=Aacs PE=1 SV=1	AAVGTACGLALGNYNDLYHWSVR;AQSYEYVYR;AVWGASGELVCTK;CMVHSAGGTLIQHLK;DMKPVETHNLHTLHTILSTGSPLK;EEIMECQVMWEPDSK;EGREEIVK;FGSSEIYNIVEAFDEVEDSLCVPQYNR;FPGVWAHGDYCR;FSGIVYSR;GAFSNPETLDLYR;GIADVPEWFR;HVPSLILETR;IGITILGTGAK;LEREEIMECQVMWEPDSK;LIFSVEAVVYNGK;LNYAENLLR;MASGHTFQPDLVK;MASGHTFQPDLVKR;NLGMAVEAWDEEGK;QQVALFAAAMR;SDGTLNPNGVR;SSVLLGSISGGTDIISCFMGQNSSIPVYK;SYMDFWAEFWK;TGGIIMLGR;VVLIPYVLPR;WLSVLEEK	27	50.6	75.199	0	45.744	50961000000	301	27	13	25	22	4	6	3	5	32.3555	29.2542	31.7832	31.2748	24.548	26.2973	27.2042	25.3407	5.31933	39.928	0.00105837	0.0178693
Q91VB8;P01942	Hemoglobin subunit alpha	haemaglobin alpha 2;Hba	tr|Q91VB8|Q91VB8_MOUSE Isoform of P01942, GLOBIN domain-containing protein OS=Mus musculus (Mouse) OX=10090 GN=Hba-a1 PE=1 SV=1;sp|P01942|HBA_MOUSE Hemoglobin subunit alpha OS=Mus musculus (Mouse) OX=10090 GN=Hba PE=1 SV=2	FLASVSTVLTSK;IGGHGAEYGAEALER;LRVDPVNFK;MFASFPTTK;TYFPHFDVSHGSAQVK;VADALANAAGHLDDLPGALSALSDLHAHK;VLSGEDKSNIK	7	71.1	15.112	0	13.022	173190000000	148	11	9	11	12	2	6	4	2	33.0728	31.2327	33.1612	34.2893	26.3724	28.8131	27.9731	28.5597	5.00943	32.2098	0.00105119	0.0178693
Q9CQ54;A0A0U1RPJ5	NADH dehydrogenase [ubiquinone] 1 subunit C2	Ndufc2	sp|Q9CQ54|NDUC2_MOUSE NADH dehydrogenase [ubiquinone] 1 subunit C2 OS=Mus musculus (Mouse) OX=10090 GN=Ndufc2 PE=1 SV=1;tr|A0A0U1RPJ5|A0A0U1RPJ5_MOUSE Isoform of Q9CQ54, NADH dehydrogenase [ubiquinone] 1 subunit C2 OS=Mus musculus (Mouse) OX=10090 GN=Ndufc	DHDMFGYIK;KTYAEILEPFHPVR;LHPEDFPEK;LHPEDFPEKEK;LVYMGLLGYCTGLMDNMLR;QNYLYAVK;TYAEILEPFHPVR	7	50.8	14.164	0	11.422	46437000000	144	12	11	12	10	1	2	2	2	33.1549	30.4416	30.694	30.6221	23.5726	26.8557	26.0064	25.7838	5.67353	51.039	0.00102049	0.0178693
P03930	ATP synthase protein 8	Mtatp8	sp|P03930|ATP8_MOUSE ATP synthase protein 8 OS=Mus musculus (Mouse) OX=10090 GN=Mtatp8 PE=1 SV=1	TPWELKWTK;VKTPWELK;VSSQTFPLAPSPK	3	35.8	7.7662	0	5.1684	8354800000	33	2	2	3	2	0	1	1	1	28.572	25.9133	27.9745	27.6167		23.3155	21.8848	22.8488	4.83608	28.5632	0.00107151	0.0178693
P58660;E9PUV9	Caspase recruitment domain-containing protein 10	Card10	sp|P58660|CAR10_MOUSE Caspase recruitment domain-containing protein 10 OS=Mus musculus (Mouse) OX=10090 GN=Card10 PE=1 SV=1;tr|E9PUV9|E9PUV9_MOUSE Isoform of P58660, CARD domain-containing protein OS=Mus musculus (Mouse) OX=10090 GN=Card10 PE=1 SV=1	AMLEAQLQR;GCGLDFLNR;ILLDILEHDWR;IRAIQESVGK;NLLDLPSSR;PLLVSALR;VLSGPGSAR	7	6.4	114.41	0	6.8109	39760000000	48	4	3	4	4	0	1	2	1	30.5901	28.3734	31.114	31.4555		22.3135	22.485	22.1298	8.07382	269.44	0.00114783	0.0181158
Q64105	Sepiapterin reductase	Spr	sp|Q64105|SPRE_MOUSE Sepiapterin reductase OS=Mus musculus (Mouse) OX=10090 GN=Spr PE=1 SV=1	ALAPQLAR;DMLYQVLAAEEPSVR;EELGAQQPDLK;ELPRPEGLQR;ETSKDPELR;GWGLYCAGK;LKSDGALVDCGTSAQK;LLLINNAATLGDVSK;LLSPGSVMLVSAR;MEADGLGCAVCVLTGASR;QLKEELGAQQPDLK;SDGALVDCGTSAQK;TVVNISSLCALQPYK;VLSYAPGPLDNDMQQLAR;VVLAAADLGTEAGVQR	15	67.4	27.883	0	27.666	147580000000	329	22	20	27	26	8	7	4	7	31.7525	30.0767	33.0395	32.9896	26.1042	26.9062	25.2614	25.9188	5.91692	60.4186	0.0011211	0.0181158
Q6ZWY3;D6RH49;D3YYB0	40S ribosomal protein S27-like;40S ribosomal protein S27	Rps27l	sp|Q6ZWY3|RS27L_MOUSE 40S ribosomal protein S27-like OS=Mus musculus (Mouse) OX=10090 GN=Rps27l PE=1 SV=3;tr|D6RH49|D6RH49_MOUSE Isoform of Q6ZWY3, 40S ribosomal protein S27 OS=Mus musculus (Mouse) OX=10090 GN=Rps27l PE=1 SV=1;tr|D3YYB0|D3YYB0_MOUSE Isofor	DLLHPSLEEEK;LTEGCSFR;LVQSPNSYFMDVK	3	38.1	9.4771	0	5.5743	18566000000	69	6	6	5	5	1	1	1	1	30.3251	27.9624	29.3805	29.809	24.4935	25.8267	25.324	25.5993	4.05836	16.6605	0.00113906	0.0181158
P35802	Neuronal membrane glycoprotein M6-a	Gpm6a	sp|P35802|GPM6A_MOUSE Neuronal membrane glycoprotein M6-a OS=Mus musculus (Mouse) OX=10090 GN=Gpm6a PE=1 SV=1	EEQELHDIHSTR;GCFECCIK;ICTASENFLR;KICTASENFLR;QFGIVTIGEEK;QFGIVTIGEEKK;SKEEQELHDIHSTR;TAGDTLDVFTMIDIFK	8	21.6	31.149	0	12.918	10793000000	88	5	6	6	4	1	2	1	2	28.8718	27.5805	28.6571	27.8307	22.8021	25.2043	23.5304	24.5551	4.21205	18.5334	0.00117349	0.0181158
P57780;A0A1L1SV25	Alpha-actinin-4	Actn4	sp|P57780|ACTN4_MOUSE Alpha-actinin-4 OS=Mus musculus (Mouse) OX=10090 GN=Actn4 PE=1 SV=1;tr|A0A1L1SV25|A0A1L1SV25_MOUSE Isoform of P57780, Alpha-actinin-4 OS=Mus musculus (Mouse) OX=10090 GN=Actn4 PE=1 SV=1	ACLISLGYDVENDR;ACLISLGYDVENDRQGDAEFNR;AGTQIENIDEDFR;AGTQIENIDEDFRDGLK;AIMTYVSSFYHAFSGAQK;ALDFIASK;ASFNHFDK;ASFNHFDKDHGGALGPEEFK;ASIHEAWTDGK;CQLEINFNTLQTK;DDPVTNLNNAFEVAEK;DGLAFNALIHR;DHALLEEQSK;DHGGALGPEEFK;DLLLDPAWEK;DYETATLSDIK;EAILAIHK;EGLLLWCQR;ELPPDQAEYCIAR;ETTDTDTADQVIASFK;FAIQDISVEETSAK;GISQEQMQEFR;GVKLVSIGAEEIVDGNAK;GYEEWLLNEIR;GYEEWLLNEIRR;HEAFESDLAAHQDR;HRPELIEYDK;HTNYTMEHIR;IAESNHIK;IC…	67	72.6	104.98	0	119.16	613250000000	1254	90	73	101	96	20	22	17	25	34.4308	32.3115	35.1533	34.9275	28.0277	29.5333	29.0075	29.9097	5.08623	33.9711	0.00112802	0.0181158
Q8BGS1-2;Q8BGS1;Q8BGS1-3	Band 4.1-like protein 5	Epb41l5	sp|Q8BGS1-2|E41L5-2_MOUSE Isoform of Q8BGS1, Isoform 2 of Band 4.1-like protein 5 OS=Mus musculus (Mouse) OX=10090 GN=Epb41l5 PE=1 SV=1;sp|Q8BGS1|E41L5_MOUSE Band 4.1-like protein 5 OS=Mus musculus (Mouse) OX=10090 GN=Epb41l5 PE=1 SV=1;sp|Q8BGS1-3|E41L5-3_	AATHIPAAGDAK;ALPPPQTAYR;ASTTQPEDLGVLNASAQK;CAVEHHAFFR;DGNDYSLGLTPTGVLVFEGETK;FMDSAQVAHWLDGTK;FVPIQTEEMELAIFEK;FYSSEPNNLR;FYSSEPNNLREELTR;GGNQWNPR;GQTPAQAETNYLNK;IGLFFWPK;IGSPYCLHLR;NAGAHHDAQLSGR;TLQMKASTTQPEDLGVLNASAQK;VSLLDGTDVSVDLPK;VSLLDGTDVSVDLPKK;WLEMYGVDMHVVK;YLFVLQLK	19	42.3	57.633	0	29.043	14000000000	191	18	13	13	10	2	3	1	2	29.9401	27.5257	29.0754	28.4344	23.4009	23.3681	20.2462	23.4121	6.13709	70.38	0.00112041	0.0181158
Q8R1G2;A0A2I3BPJ4	Carboxymethylenebutenolidase homolog	Cmbl	sp|Q8R1G2|CMBL_MOUSE Carboxymethylenebutenolidase homolog OS=Mus musculus (Mouse) OX=10090 GN=Cmbl PE=1 SV=1;tr|A0A2I3BPJ4|A0A2I3BPJ4_MOUSE Isoform of Q8R1G2, Carboxymethylenebutenolidase homolog (Fragment) OS=Mus musculus (Mouse) OX=10090 GN=Cmbl PE=1 SV=	AGVSVYGIIR;ANEANPCPCDIGHK;AVIVVQDIFGWQLPNTR;DSEDVYNLK;EDCSPADKPYIEEAR;EHCIVNYQVK;LEYGGMGHEVQVEHIK;LKEHCIVNYQVK;NLIEWLNK;NPTLFIFAENDTVIPLEQVSTLTQK;RNLIEWLNK;TFSGQTHGFVHR;YMADMIAR	13	60	27.902	0	23.536	46227000000	237	16	12	18	17	4	4	2	4	31.0526	28.4372	30.7674	31.0396	24.4978	26.3522	25.0509	25.8081	4.89694	29.7939	0.00116077	0.0181158
Q7M6Y3-5;Q7M6Y3-6;Q7M6Y3;Q7M6Y3-3;Q7M6Y3-2;Q7M6Y3-4;A0A140LHQ8	Phosphatidylinositol-binding clathrin assembly protein	Picalm	sp|Q7M6Y3-5|PICAL-5_MOUSE Isoform of Q7M6Y3, Isoform 5 of Phosphatidylinositol-binding clathrin assembly protein OS=Mus musculus (Mouse) OX=10090 GN=Picalm PE=1 SV=1;sp|Q7M6Y3-6|PICAL-6_MOUSE Isoform of Q7M6Y3, Isoform 6 of Phosphatidylinositol-binding cla	ATTHEIMGPK;ATTLSNAVSSLASTGLSLTK;EGLDIYKK;EKQAALEEEQAR;FIQYLASR;GDIPDLSQAPSSLLDALEQHLASLEGK;HLDYLIQCTNEMNVNIPQLADSLFER;ITAAQHSVTGSAVSK;KLTGGSNWQPK;LFAAYNEGIINLLEK;LTGGSNWQPK;LVSDDLDSSLANLVGNLGIGNGTTK;NDVSWSQPGEK;NTLFNLSNFLDK;PTVASQNQSLPVAK;QAALEEEQAR;QVAFDFTK;SGLQGYDMSTFIR;SLITTHHLMVYGNER;SSGDVHLPIASDVSTFTTR;STNVAVDSGGGLLKPTVASQNQSLPVAK;TTNSSWVVVFK;VAEQVGIDR	23	46.3	70.981	0	39.688	46686000000	314	23	18	23	21	2	6	5	6	30.8026	29.2098	31.1813	31.1752	23.3051	26.0862	24.5353	26.3699	5.51806	45.825	0.00115847	0.0181158
Q9CQX2	Cytochrome b5 type B	Cyb5b	sp|Q9CQX2|CYB5B_MOUSE Cytochrome b5 type B OS=Mus musculus (Mouse) OX=10090 GN=Cyb5b PE=1 SV=1	ATPEASGSGEKVEGSEPSVTYYR;FLSEHPGGEEVLLEQAGADATESFEDVGHSPDAR;MATPEASGSGEKVEGSEPSVTYYR;NSAEETWMVIHGR;QYYIGDVHPSDLKPK;RNSAEETWMVIHGR;VEGSEPSVTYYR	7	59.6	16.318	0	11.739	22751000000	104	5	6	8	6	2	2	2	3	29.4754	28.1064	29.8571	29.957	25.4455	26.8127	25.7858	26.2849	3.26674	9.62467	0.001167	0.0181158
Q60866;A2AUR3;Q60866-2	Phosphotriesterase-related protein	Pter	sp|Q60866|PTER_MOUSE Phosphotriesterase-related protein OS=Mus musculus (Mouse) OX=10090 GN=Pter PE=1 SV=1;tr|A2AUR3|A2AUR3_MOUSE Isoform of Q60866, Parathion hydrolase-related protein (Fragment) OS=Mus musculus (Mouse) OX=10090 GN=Pter PE=1 SV=2;sp|Q60866	AKGGGALVENTTTGLSR;AMSVEQLTDVLINEILHGADGTSIK;CGVIGEIGCSWPLTDSER;ENLQLNQEVGAIR;ENLQLNQEVGAIREELLYFK;GGGALVENTTTGLSR;ILEATAHAQAQLGCPVIIHPGR;ILMAHDIHTK;ILQEAGADISK;KILEATAHAQAQLGCPVIIHPGR;NPGAPFQIIR;RVHFLVDEGYEDR;TVMSHLDR;VHFLVDEGYEDR;VQTVLGLVEPSQLGR;WLAEQTGVHIIAGAGFYVDATHSAATR;YGGHGYSHILTNIVPK	17	61	39.218	0	29.705	59736000000	243	21	13	18	18	1	1	1	2	32.0613	28.6583	31.3665	31.9851	22.9819	23.345	19.834	24.9915	8.2297	300.183	0.00115824	0.0181158
Q04736	Tyrosine-protein kinase Yes	Yes1	sp|Q04736|YES_MOUSE Tyrosine-protein kinase Yes OS=Mus musculus (Mouse) OX=10090 GN=Yes1 PE=1 SV=3	AANILVGENLICK;AQFDTLQK;EVLEQVER;FQIINNTEGDWWEAR;GRVPYPGMVNR;GSLLDFLK;HYTEHADGLCHK;IADFGLAR;LDNGGYYITTR;LIEDNEYTAR;LLLNPGNQR;LPQLVDMAAQIADGMAYIER;LTTVCPTVKPQTQGLAK;SDVWSFGILQTELVTK;SGYIPSNYVVPADSIQAEEWYFGK;TLKPGTMMPEAFLQEAQIMK;TTEDLSFK;VPYPGMVNR;WTAPEAALYGR	19	42.3	60.629	0	30.589	15062000000	181	14	12	13	10	4	1	1	1	29.6908	27.0312	29.6421	29.3193	23.2717	24.5789	20.7627	22.7179	6.088	68.0253	0.00114809	0.0181158
Q9DCL9	Multifunctional protein ADE2;Phosphoribosylaminoimidazole-succinocarboxamide synthase;Phosphoribosylaminoimidazole carboxylase	Paics	sp|Q9DCL9|PUR6_MOUSE Multifunctional protein ADE2 OS=Mus musculus (Mouse) OX=10090 GN=Paics PE=1 SV=4	AAISNKITSCIFQLLQEAGIK;ACGNFGIPCELR;AEYEGDGIPTVFVSVAGR;ASILNTWISLK;CGETAFIAPQCEMIPIEWVCR;DDANNDPQWSEEQLIAAK;DQITAGNAAR;EIVLADVIDNDSWR;EVTPEGLQMVK;EVYELLDTPGR;IATGSFLK;IEFGVDVTTK;IKAEYEGDGIPTVFVSVAGR;ITSCIFQLLQEAGIK;KACGNFGIPCELR;KCGETAFIAPQCEMIPIEWVCR;LPSGIGCSTILSPEGSAQFAAQIFGLNNHLVWAK;NFEWVADR;NFEWVADRVELLLK;NPGVQEGYK;RNPGVQEGYK;SNGLGPVLSGNTAYPVISCPPITPDWGAQDVWSSLR;SWLPQDCTLVDMK;TKEVYELLDTPGR;VEM…	27	73.6	47.006	0	45.811	45554000000	371	26	23	25	24	9	8	6	9	31.0456	28.7935	31.0812	31.1837	25.2117	27.1092	24.3789	26.131	4.81829	28.2131	0.00111174	0.0181158
Q8CIE6;F8WHL2	Coatomer subunit alpha;Xenin;Proxenin;Coatomer subunit alpha	Copa	sp|Q8CIE6|COPA_MOUSE Coatomer subunit alpha OS=Mus musculus (Mouse) OX=10090 GN=Copa PE=1 SV=2;tr|F8WHL2|F8WHL2_MOUSE Isoform of Q8CIE6, Coatomer subunit alpha OS=Mus musculus (Mouse) OX=10090 GN=Copa PE=1 SV=1	ASNLENSTYDLYTIPK;AWEVDTCR;CLFTLLGHLDYIR;CPLSGACYSPEFK;DADSITLFDVQQK;DADSQNPDAPEGK;DADSQNPDAPEGKR;DMSGHYQNALYLGDVSER;DVAVMQLR;ETIPDIDPNAK;EYIVGLCMEIER;FDEHDGPVR;FPVFNMSYNPAENAVLLCTR;GFFEGSIASK;GHYNNVSCAVFHPR;GIDFHKQQPLFVSGGDDYK;GITGVDLFGTTDAVVK;GNNVYCLDR;GTSPTQIWCNNSQLPVDHILAGSFETAMR;GVNWAAFHPTMPLIVSGADDR;GYPEVALHFVK;HAIVICNR;IQVPNCDEIFYAGTGNLLLR;KILSACEK;KLDALCNIHENIR;LDALCNIHENIR;LGEVALLQGNHQIVE…	57	55.9	138.43	0	95.32	65244000000	678	46	35	55	47	13	19	12	13	31.6568	29.8349	31.8902	31.5637	26.2803	28.5726	27.2071	27.3347	3.88772	14.802	0.00112028	0.0181158
A2AWA9;A2AWA9-2	Rab GTPase-activating protein 1	Rabgap1	sp|A2AWA9|RBGP1_MOUSE Rab GTPase-activating protein 1 OS=Mus musculus (Mouse) OX=10090 GN=Rabgap1 PE=1 SV=1;sp|A2AWA9-2|RBGP1-2_MOUSE Isoform of A2AWA9, Isoform 2 of Rab GTPase-activating protein 1 OS=Mus musculus (Mouse) OX=10090 GN=Rabgap1 PE=1 SV=1	CEIQEAVSR;CFGLLLSPGK;DDLLLTDFEGALK;DTGGDGQDSLYK;EMELELAQTK;EQQAQQEDPIER;ESPQDSAITR;GVSDEDTDEEKETLK;ILETWGELLSK;ILYSFATAFR;IVICVQQTANK;LEQENDDLAHELVTSK;LLDPQTNTEIANYPIYK;LMELACNTK;LQLVEAECK;LTYLGCASVNAPR;QICSQLSER;SYVITGSWNPK;TSKDDLLLTDFEGALK;VLFMTTAVDLVITEVQEPVR	20	21.6	120.8	0	28.688	18150000000	164	14	10	15	12	1	2	0	1	29.0056	25.8232	29.3654	28.5371	21.0015	22.2393		20.8748	6.81098	112.282	0.0011384	0.0181158
O08966	Solute carrier family 22 member 1	Slc22a1	sp|O08966|S22A1_MOUSE Solute carrier family 22 member 1 OS=Mus musculus (Mouse) OX=10090 GN=Slc22a1 PE=1 SV=2	AKENTIYLQVQTGK;ENTIYLQVQTGK;GSWVSGYTLITEFVGSGYR;GVALPETIEEAENLGR;LLQGMVSK;MMCLEEDASER;MMCLEEDASERR;PTVDDVLEHVGEFGWFQK;RSPSFADLFR;SPGVAELSQR;SPSFADLFR	11	19.1	61.52	0	18.518	26556000000	147	11	8	10	9	3	4	3	4	30.3802	28.4718	29.6497	29.9928	25.1781	27.0572	25.6661	26.6856	3.47684	11.1336	0.00117407	0.0181158
Q9R1Q6;A0A0N4SUY1;A0A0N4SVT4;A0A0N4SV46;A0A0N4SUM7	Transmembrane protein 176B	Tmem176b	sp|Q9R1Q6|T176B_MOUSE Transmembrane protein 176B OS=Mus musculus (Mouse) OX=10090 GN=Tmem176b PE=1 SV=1;tr|A0A0N4SUY1|A0A0N4SUY1_MOUSE Isoform of Q9R1Q6, Transmembrane protein 176B (Fragment) OS=Mus musculus (Mouse) OX=10090 GN=Tmem176b PE=1 SV=1;tr|A0A0N4	SALEQLLGAVGSLK;SALEQLLGAVGSLKK;SSQALNEEESER;YSDDSDWK	4	13.3	28.367	0	6.9935	544320000	50	3	3	4	4	0	1	1	1	23.9115	22.9731	24.78	24.346		21.3567	20.5359	20.4472	3.22271	9.33536	0.00116948	0.0181158
P26043;A0A5F8MPB9;Q7TSG6	Radixin	Rdx	sp|P26043|RADI_MOUSE Radixin OS=Mus musculus (Mouse) OX=10090 GN=Rdx PE=1 SV=3;tr|A0A5F8MPB9|A0A5F8MPB9_MOUSE Isoform of P26043, FERM domain-containing protein OS=Mus musculus (Mouse) OX=10090 GN=Rdx PE=1 SV=1;tr|Q7TSG6|Q7TSG6_MOUSE Isoform of P26043, FERM	AFAAQEDLEK;AKFFPEDVSEELIQEITQR;ALELEQER;APDFVFYAPR;EAILNDEIYCPPETAVLLASYAVQAK;EDSMMEYLK;EEEATEWQHK;EIHKPGYLANDR;EKEELMER;EVWFFGLQYVDSK;FFPEDVSEELIQEITQR;FVIKPIDK;GMLREDSMMEYLK;IALLEEAK;IALLEEAKK;IAQDLEMYGVNYFEIK;IGFPWSEIR;ILALCMGNHELYMR;IQNWHEEHR;KALELEQER;KAPDFVFYAPR;KENPLQFK;KPDTIEVQQMK;KTQNDVLHAENVK;NISFNDKK;NQEQLAAELAEFTAK;QIEEQTVK;QLFDQVVK;QLQALSSELAQAR;TQNDVLHAENVK;VTTMDAELEFAIQPNTTGK	31	51.3	68.542	0	37.007	27412000000	302	22	17	19	23	3	6	6	3	30.954	28.441	29.5202	30.5053	23.165	26.3097	25.1527	24.2073	5.14644	35.4187	0.00118356	0.0181772
Q9CXT8	Mitochondrial-processing peptidase subunit beta	Pmpcb	sp|Q9CXT8|MPPB_MOUSE Mitochondrial-processing peptidase subunit beta OS=Mus musculus (Mouse) OX=10090 GN=Pmpcb PE=1 SV=1	AVEILADIIQNSTLGEAEIER;DLVDYITTHYK;EQTVYYAK;FHFGDSLCSHK;IDAVDAETVR;IPIPELEAR;IVLAAAGGVCHNELLELAK;LCTDVTESEVAR;RAAAQPLYFGGDR;RIPIPELEAR;SFGGGMNLSSK;SPAIAALGPIER;TILGPTENIK;TNMLLQLDGSTPICEDIGR	14	34.2	54.614	0	23.32	15169000000	156	13	2	13	15	3	5	1	2	29.324	29.4064	29.9613	30.7421	23.3005	25.1148	21.5897	22.2009	6.80697	111.97	0.00120954	0.018405
P37804;A0A1L1STN8	Transgelin	Tagln	sp|P37804|TAGL_MOUSE Transgelin OS=Mus musculus (Mouse) OX=10090 GN=Tagln PE=1 SV=3;tr|A0A1L1STN8|A0A1L1STN8_MOUSE Isoform of P37804, Calponin-homology (CH) domain-containing protein (Fragment) OS=Mus musculus (Mouse) OX=10090 GN=Tagln PE=1 SV=1	AAEDYGVIK;DFTDSQLQEGK;GDPNWFMK;GPSYGMSR;KYDEELEER;LGFQVWLK;LVEWIVVQCGPDVGRPDR;LVNSLYPEGSK;LVNSLYPEGSKPVK;QMEQVAQFLK;TDMFQTVDLYEGK;TLMALGSLAVTK;VPENPPSMVFK;YDEELEER	14	65.2	22.576	0	24.85	17741000000	126	8	4	8	15	0	1	0	1	28.5643	31.019	29.2517	31.6417		22.7807		23.2931	7.08228	135.513	0.00120686	0.018405
Q9CRD0;Q9CRD0-3;Q9CRD0-2;A0A0J9YUK7;A0A0J9YUB6	OCIA domain-containing protein 1	Ociad1	sp|Q9CRD0|OCAD1_MOUSE OCIA domain-containing protein 1 OS=Mus musculus (Mouse) OX=10090 GN=Ociad1 PE=1 SV=1;sp|Q9CRD0-3|OCAD1-3_MOUSE Isoform of Q9CRD0, Isoform 3 of OCIA domain-containing protein 1 OS=Mus musculus (Mouse) OX=10090 GN=Ociad1 PE=1 SV=1;sp|Q	GILSSHPK;KLENSPLGEALR;LENSPLGEALR;LFAECHEECFWFR;LLFACIVGYFAGK;LLFACIVGYFAGKLSYVK;PIPDIGGGYIPTEEEWR;SSPPGHYTQKPK;SVPLAATSMLITQGLISK;TDPSVRPMQER;YGSIPKLLFACIVGYFAGK	11	46.6	27.61	0	18.305	10147000000	109	11	6	9	7	1	1	1	0	29.3435	26.6376	28.9968	27.9344	22.3002	21.7983	22.3614		6.07477	67.4042	0.00124613	0.0184353
Q8CFZ5;A0A0R4J1I9	Solute carrier family 22 member 12	Slc22a12	sp|Q8CFZ5|S22AC_MOUSE Solute carrier family 22 member 12 OS=Mus musculus (Mouse) OX=10090 GN=Slc22a12 PE=1 SV=1;tr|A0A0R4J1I9|A0A0R4J1I9_MOUSE Isoform of Q8CFZ5, Solute carrier family 22 member 12 OS=Mus musculus (Mouse) OX=10090 GN=Slc22a12 PE=1 SV=1	AEGDTLTMEVLR;AFPELLDR;AGASLGTLLHTPGLR;GGAMLGPLVR;KAEGDTLTMEVLR;KVTHDTPDGSILMSTR;LDQGLQELQR;MTAVGLCQVAAR;NLPLPDTIQDIQK;SAMEEEPSR;SAMEEEPSRDK;TGSLLLISR;VTHDTPDGSILMSTR	13	21.2	60.194	0	23.392	42551000000	206	14	12	15	14	4	4	5	5	31.1501	29.2963	30.9587	30.9339	26.7098	27.9317	27.6244	26.9533	3.27995	9.71325	0.0012559	0.0184353
O55143;O55143-2	Sarcoplasmic/endoplasmic reticulum calcium ATPase 2	Atp2a2	sp|O55143|AT2A2_MOUSE Sarcoplasmic/endoplasmic reticulum calcium ATPase 2 OS=Mus musculus (Mouse) OX=10090 GN=Atp2a2 PE=1 SV=2;sp|O55143-2|AT2A2-2_MOUSE Isoform of O55143, Isoform 2 of Sarcoplasmic/endoplasmic reticulum calcium ATPase 2 OS=Mus musculus (Mo	AKDIVPGDIVEIAVGDK;AMGVVVATGVNTEIGK;ANACNSVIK;CLALATHDNPLKR;DEMVATEQER;DIVPGDIVEIAVGDK;DIVPGDIVEIAVGDKVPADIR;ECVQPATK;EEMHLEDSANFIK;EFDELSPSAQR;EFTLEFSR;EPLISGWLFFR;EWGSGSDTLR;EYEPEMGK;GAPEGVIDR;GTAVAICR;HTDPVPDPR;IEVASSVK;IGIFGQDEDVTSK;IRDEMVATEQER;ISLPVILMDETLK;IVEFLQSFDEITAMTGDGVNDAPALK;KEFTLEFSR;KSEIGIAMGSGTAVAK;LDEFGEQLSK;MNVFDTELK;NAENAIEALKEYEPEMGK;NMLFSGTNIAAGK;NPKEPLISGWLFFR;NYLEQPGK;NYLE…	46	48.6	114.86	0	80.291	73162000000	573	35	30	42	40	10	12	12	10	31.1456	29.1369	31.4066	31.734	25.8621	27.5727	25.9457	26.2705	4.44302	21.7512	0.00123293	0.0184353
P97429;A0A0N4SW89;D3Z0S1;A0A0N4SV57;F7ANV6	Annexin A4;Annexin	Anxa4	sp|P97429|ANXA4_MOUSE Annexin A4 OS=Mus musculus (Mouse) OX=10090 GN=Anxa4 PE=1 SV=4;tr|A0A0N4SW89|A0A0N4SW89_MOUSE Isoform of P97429, Annexin (Fragment) OS=Mus musculus (Mouse) OX=10090 GN=Anxa4 PE=1 SV=3;tr|D3Z0S1|D3Z0S1_MOUSE Isoform of P97429, Annexin	AASGFNATEDAQTLR;AASGFNATEDAQTLRK;AEIDMLDIR;DEGNYLDDALMK;DIEQSIKSETSGSFEDALLAIVK;FLSILCSR;GAGTDEGCLIEILASR;GLGTDDNTLIR;GLGTDEDAIIGILAYR;INQTYQQQYGR;NHLLHVFDEYK;NHLLHVFDEYKR;QDAQELYEAGEK;QDAQELYEAGEKR;RINQTYQQQYGR;SETSGSFEDALLAIVK;SKPSYFAER;SLEEDICSDTSFMFQR;VLVSLSAAGR	19	57.4	35.915	0	34.745	52589000000	269	19	16	22	20	2	3	2	4	30.2156	27.5831	30.8216	30.9173	22.8887	25.6143	23.5614	23.83	5.91079	60.1626	0.00122505	0.0184353
G3X8T3;P16675	Carboxypeptidase;Lysosomal protective protein;Lysosomal protective protein 32 kDa chain;Lysosomal protective protein 20 kDa chain	Ctsa	tr|G3X8T3|G3X8T3_MOUSE Isoform of P16675, Carboxypeptidase OS=Mus musculus (Mouse) OX=10090 GN=Ctsa PE=1 SV=1;sp|P16675|PPGB_MOUSE Lysosomal protective protein OS=Mus musculus (Mouse) OX=10090 GN=Ctsa PE=1 SV=1	AAFTMFSR;ALHIPESLPR;ECSHITFLTIK;GAGHMVPTDKPR;HFHYWFVESQNDPK;KALHIPESLPR;LYQSMNSQYLK;RPWLVDYGESGEQVAGFVK;WDMCNFLVNLQYR	9	20.1	55.726	0	16.311	11683000000	149	9	8	13	11	1	2	2	1	29.8552	27.066	29.8608	28.9325	23.3615	24.8384	24.0517	21.5781	5.47124	44.3617	0.00125619	0.0184353
D3Z6Z0;Q78ZM0;O70492;D3Z789	Sorting nexin-3	Snx3	tr|D3Z6Z0|D3Z6Z0_MOUSE Isoform of O70492, PX domain-containing protein OS=Mus musculus (Mouse) OX=10090 GN=Snx3 PE=1 SV=1;tr|Q78ZM0|Q78ZM0_MOUSE Isoform of O70492, Sorting nexin-3 OS=Mus musculus (Mouse) OX=10090 GN=Snx3 PE=1 SV=1;sp|O70492|SNX3_MOUSE Sort	CLHMFLQDEIIDK;GDDGIFDDNFIEER;KQGLEQFINK;QGLEQFINK;QLPFRGDDGIFDDNFIEER;RYSDFEWLR;VAGHPLAQNER;VVVPPLPGK;YSDFEWLR	9	50.7	16.315	0	15.068	30550000000	133	11	9	11	11	0	1	1	0	30.3415	28.1321	30.7156	29.7905		22.9069	22.8867		6.8481	115.208	0.00123875	0.0184353
G3X9J8;G5E8G5;O54990;Q8CDK8;A0A0G2JDH9;O54990-2;Q8R056;O54990-6;O54990-3;A0A0G2JE50;A0A0R4J0B0;O54990-4;O54990-5	Prominin-1	Prom1	tr|G3X9J8|G3X9J8_MOUSE Isoform of O54990, Prominin-1 OS=Mus musculus (Mouse) OX=10090 GN=Prom1 PE=1 SV=1;tr|G5E8G5|G5E8G5_MOUSE Isoform of O54990, Prominin-1 OS=Mus musculus (Mouse) OX=10090 GN=Prom1 PE=1 SV=1;sp|O54990|PROM1_MOUSE Prominin-1 OS=Mus muscul	AFSDLDGIGSVLGGR;AIHQHLLPPVQQSLNTLR;ANQLPEGK;ATVLLLPAVIIAIK;DFQTLLTETPK;ELNTVTEVDK;ELNTVTEVDKTDLESLVK;ETEKSPTEVNLLTFASTLEAK;LLQVLDTPYLLK;MVHIFLNVVQPNDFPLDLIK;NSIENSLSSSDCTSDPASK;NTLDSISSNIK;QAFLLDVQNIR;QIDYVVEQYTNTK;RMDSEDVYDDVETVPMK;SLEDFAHSGIDTIDYSTYLK;SPTEVNLLTFASTLEAK;YETQDTFNAGIVGPLYK;YLNQELPK	19	29.5	96.164	0	29.435	10460000000	185	15	12	12	7	1	0	0	1	29.2974	25.9885	28.3058	26.9617	20.6469			20.1811	7.22438	149.54	0.00124959	0.0184353
Q9D4E6	Polyadenylate-binding protein	Pabpc6	tr|Q9D4E6|Q9D4E6_MOUSE Polyadenylate-binding protein OS=Mus musculus (Mouse) OX=10090 GN=Pabpc6 PE=1 SV=1	AKEFTNVYIK;ALDTMNFDVIK;EFSPFGTITSAK;EFTNVYIK;FGPALSVK;FSPAGPILSIR;GFGFVCFSSPEEATK;GFGFVSFER;IVATKPLYVALAQR;KEFSPFGTITSAK;NLDDGIDDER;NLDDGIDDERLR;PLYVALAQR;TLYDTFSAFGNILSCK	14	18.5	71.001	0.009488	1.8598	517040000	18	2	1	2	1	1	0	0	1	25.8387	23.5397	26.3932	25.2394	18.9524			19.3628	6.09518	68.3646	0.00122872	0.0184353
Q8BIJ7	RUN and FYVE domain-containing protein 1	Rufy1	sp|Q8BIJ7|RUFY1_MOUSE RUN and FYVE domain-containing protein 1 OS=Mus musculus (Mouse) OX=10090 GN=Rufy1 PE=1 SV=1	AAAGLGDGGGGGER;AGQDSEPEPER;AINLQMFHK;ATGNLSASCGSALR;DAQDLDSGREHER;GSALQLQLSQLR;HLSCTVGDLQTK;LCPEASDIATSVR;LELEKELELQIGMK;LQEELSAATDR;NEAIASFEGK;NYVEELNR;QDTLVALR;RATGNLSASCGSALR;SFFGPLELVEK;SHKLQQELSGR;SLDADYAPLQQFFVVMEHCLK;TEMEIAMK;VADSWSAPILTLAR;VCDSCHTLLLQR;VLLQSALSLGR;VQSAESSLQQK	22	35	80.376	0	30.639	16245000000	198	16	9	15	13	0	2	1	1	29.6447	26.9463	29.4471	29.2026		23.2363	22.9669	22.4898	5.91252	60.2347	0.00127062	0.0184515
P68368;A0A0A0MQA5	Tubulin alpha-4A chain	Tuba4a	sp|P68368|TBA4A_MOUSE Tubulin alpha-4A chain OS=Mus musculus (Mouse) OX=10090 GN=Tuba4a PE=1 SV=1;tr|A0A0A0MQA5|A0A0A0MQA5_MOUSE Isoform of P68368, Tubulin alpha chain (Fragment) OS=Mus musculus (Mouse) OX=10090 GN=Tuba4a PE=1 SV=1	AFVHWYVGEGMEEGEFSEAR;AVCMLSNTTAIAEAWAR;AVFVDLEPTVIDEIR;AVFVDLEPTVIDEIRNGPYR;AYHEQLSVAEITNACFEPANQMVK;DVNAAIAAIK;EDAANNYAR;EDMAALEK;EIIDPVLDR;FDGALNVDLTEFQTNLVPYPR;IHFPLATYAPVISAEK;LDHKFDLMYAK;LISQIVSSITASLR;LSVDYGKK;NLDIERPTYTNLNR;PTYTNLNR;QLFHPEQLITGK;QLFHPEQLITGKEDAANNYAR;RAFVHWYVGEGMEEGEFSEAR;RSIQFVDWCPTGFK;SIQFVDWCPTGFK;TIGGGDDSFTTFFCETGAGK;VGINYQPPTVVPGGDLAK;YMACCLLYR	24	61.4	49.924	0	9.2303	100620000000	89	6	6	6	7	4	4	4	4	32.2046	29.7762	32.0331	31.9071	26.5151	28.0922	26.6932	27.1123	4.37703	20.7787	0.00127262	0.0184515
Q3U2G2	Heat shock 70 kDa protein 4	Hspa4	tr|Q3U2G2|Q3U2G2_MOUSE Isoform of Q61316, Heat shock 70 kDa protein 4 OS=Mus musculus (Mouse) OX=10090 GN=Hspa4 PE=1 SV=1	AESEEMETSQAGSK;AFSDPFVEAEK;AGGIETIANEYSDR;DKLSGEYEK;EDIYAVEIVGGATR;EFSITDVVPYPISLR;ELSTTLNADEAVTR;ELTSICSPIISK;EMLGLYTENEGK;FDEVLVNHFCEEFGK;FLEMCDDLLAR;FQESEERPK;FVSEDDRNTFTLK;GCALQCAILSPAFK;HAEQNGPVDGQGDNPGSQAAEHGADTAVPSDGDK;KEDIYAVEIVGGATR;KFDEVLVNHFCEEFGK;KPVVDCVVSVPSFYTDAER;LEDTENWLYEDGEDQPK;LKETAESVLK;LMNETTAVALAYGIYK;LMSANASDLPLSIECFMNDIDVSGTMNR;NAVEEYVYEMR;NFTTEQVTAMLLSK;NHAAPFSK;NKEDQYEHL…	38	59.6	94.208	0	66.315	34751000000	500	34	28	41	38	3	6	5	5	30.5034	28.0302	30.5589	30.7542	23.2499	25.9597	25.3236	25.3023	5.00283	32.0629	0.00127406	0.0184515
P61161	Actin-related protein 2	Actr2	sp|P61161|ARP2_MOUSE Actin-related protein 2 OS=Mus musculus (Mouse) OX=10090 GN=Actr2 PE=1 SV=1	CGYAGSNFPEHIFPALVGR;CGYAGSNFPEHIFPALVGRPIIR;DKDNFWMTR;DLMVGDEASELR;GYAFNHSADFETVR;HIVLSGGSTMYPGLPSR;HLWDYTFGPEK;HMVFLGGAVLADIMK;ILLTEPPMNPTK;KVVVCDNGTGFVK;LALETTVLVESYTLPDGR;LCYVGYNIEQEQK;SMLEVNYPMENGIVR;VVVCDNGTGFVK	14	43.7	44.76	0	23.218	17380000000	196	19	8	15	15	1	2	1	1	31.0426	28.3554	29.7102	29.5404	21.1197	25.1955	21.5667	22.6868	7.02001	129.788	0.00128258	0.0184937
Q80SW1	Putative adenosylhomocysteinase 2	Ahcyl1	sp|Q80SW1|SAHH2_MOUSE S-adenosylhomocysteine hydrolase-like protein 1 OS=Mus musculus (Mouse) OX=10090 GN=Ahcyl1 PE=1 SV=1	ALGAIVYITEIDPICALQACMDGFR;AQGEKPLAGAK;EIEIAEQDMSALISLR;ESILDGLK;ESILDGLKR;FDNLYCCR;GCCAALKALGAIVYITEIDPICALQACMDGFR;GESEDDFWWCIDR;GIVEESVTGVHR;GSSNFCVK;IVGCTHITAQTAVLIETLCALGAQCR;KQIQFADDMQEFTK;LCVPAMNVNDSVTK;NGPFKPNYYR;NSCIVCNMGHSNTEIDVTSLR;QDVYLLPK;QIQFADDMQEFTK;QKFDNLYCCR;QVDVVITCTGNK;QVVVCGYGEVGK;RTTDVMFGGK;SQVDHVIWPDGK;SQVDHVIWPDGKR;TPELTWER;TTDVMFGGK;VVLLAEGR;WSACNIYSTQNEVAAALAEAGVAVFAWK;YK…	28	55.8	58.951	0	16.564	26180000000	112	7	6	9	6	0	1	1	1	31.818	31.4412	31.7462	28.5138		24.3313	24.6527	23.4202	6.74506	107.267	0.00130973	0.0186909
Q8R146;A0A0R4J107;Q8R146-2	Acylamino-acid-releasing enzyme	Apeh	sp|Q8R146|APEH_MOUSE Acylamino-acid-releasing enzyme OS=Mus musculus (Mouse) OX=10090 GN=Apeh PE=1 SV=3;tr|A0A0R4J107|A0A0R4J107_MOUSE Isoform of Q8R146, Acyl-peptide hydrolase (Fragment) OS=Mus musculus (Mouse) OX=10090 GN=Apeh PE=1 SV=1;sp|Q8R146-2|APEH-	AESFFQTK;ALDVSASDEEMAR;ALDVSASDEEMARPK;CELLSDESLAVCSPR;DLMVAQFSTPNLPPSLK;DVQFAVQQVLQEEHFDAR;EQSVSWVSLEEAEPIPDIHWGIR;GDQFVFYEDWGETMVSK;GSTGFGQDSILSLPGNVGHQDVK;LLTIDRDLMVAQFSTPNLPPSLK;MGFAVLLVNYR;QFLEVWEK;QGLEYYHALK;QLGESFSGIYCSLLPLGCWSADSQR;QPSLSAACLGPEVTTQYGGLYR;QVLLSEPQEAAALYR;QYLVFHDGDSVVFAGPAGNSVETR;SALYYVDLSGGK;SFNLSALEK;SRQDLFAVDTQTGSVTSLTAGGSAGSWK;TPVLLMLGQEDR;TPVLLMLGQEDRR;TVHTEWTQR;VGFLPP…	27	52.9	81.58	0	46.327	51553000000	325	24	16	23	26	3	3	0	2	30.9002	28.6599	30.6276	31.2079	25.3657	25.6766		23.8406	5.38791	41.8717	0.00131323	0.0186909
A2AHG0;A2AHG0-2;A2AHG0-3	Leucine zipper putative tumor suppressor 3	Lzts3	sp|A2AHG0|LZTS3_MOUSE Leucine zipper putative tumor suppressor 3 OS=Mus musculus (Mouse) OX=10090 GN=Lzts3 PE=1 SV=1;sp|A2AHG0-2|LZTS3-2_MOUSE Isoform of A2AHG0, Isoform 2 of Leucine zipper putative tumor suppressor 3 OS=Mus musculus (Mouse) OX=10090 GN=Lz	AQQGLQLQVLR;DPLLAFAPR;GAAGGSSTPTPQHGEEK;GSDHTDVCGNVVGSSGGSSSSGGSDK;IGTAGYSSGSSGGGSGYQDLGTSDSGR;LQAELAAER;LSEIVGLR;QGASFAEER;QLQEEAAQLIR;SLEQSEAAVAQVLEER;TGGGGNQGSFPGPR;TMTPAGGSGGGLSDSGR	12	24.9	74.985	0	18.912	6162300000	114	10	8	8	4	0	1	2	1	28.6472	26.3476	27.4665	27.1041		23.4754	24.0316	22.6992	3.98925	15.8812	0.0013044	0.0186909
Q9CX30;D3YY42;A0A140LHN0;Q9CX30-2;D3Z5F9	Protein YIF1B	Yif1b	sp|Q9CX30|YIF1B_MOUSE Protein YIF1B OS=Mus musculus (Mouse) OX=10090 GN=Yif1b PE=1 SV=2;tr|D3YY42|D3YY42_MOUSE Isoform of Q9CX30, Protein YIF1B OS=Mus musculus (Mouse) OX=10090 GN=Yif1b PE=1 SV=1;tr|A0A140LHN0|A0A140LHN0_MOUSE Isoform of Q9CX30, Protein YI	ILAQAAAEGVPVR;YYFAVDTVYVGK	2	8	33.982	0.00023844	3.5816	5087800000	27	2	3	1	2	0	1	0	1	26.5022	25.0669	25.804	26.337		22.1221		21.5658	4.08359	16.9544	0.0013477	0.0190991
Q501J6;Q3U741;Q3TU25;Q501J6-2	Probable ATP-dependent RNA helicase DDX17	Ddx17	sp|Q501J6|DDX17_MOUSE Probable ATP-dependent RNA helicase DDX17 OS=Mus musculus (Mouse) OX=10090 GN=Ddx17 PE=1 SV=1;tr|Q3U741|Q3U741_MOUSE Isoform of Q501J6, RNA helicase OS=Mus musculus (Mouse) OX=10090 GN=Ddx17 PE=1 SV=1;tr|Q3TU25|Q3TU25_MOUSE Isoform of	APILIATDVASR;CTYLVLDEADR;DGWPAMCIHGDK;DMVGIAQTGSGK;DWVLNEFR;ELAQQVQQVADDYGK;FVINYDYPNSSEDYVHR;GDGPICLVLAPTR;GLDVEDVK;GTAYTFFTPGNLK;GVEICIATPGR;LIDFLESGK;LIQLMEEIMAEK;LTPYEVDELR;MLDMGFEPQIR;NFYVEHPEVAR;QLAEDFLR;QTLMWSATWPK;SSQSSSQQFSGIGR;STCIYGGAPK;TIIFVETK;TTSSANNPNLMYQDECDRR;WDLSELPK	23	40.5	72.399	0	24.648	9127700000	153	13	12	9	11	2	2	3	1	29.3255	28.9881	28.0297	28.5379	23.0374	25.2988	25.102	23.5905	4.46309	22.0559	0.00136092	0.0192041
P16546	Spectrin alpha chain, non-erythrocytic 1	Sptan1	sp|P16546|SPTN1_MOUSE Spectrin alpha chain, non-erythrocytic 1 OS=Mus musculus (Mouse) OX=10090 GN=Sptan1 PE=1 SV=4	ADVVESWIGEK;AINVQEEK;AKLDENSAFLQFNWK;ALCAEADR;ALINADELANDVAGAEALLDR;ALSSEGKPYVTK;AQLADSFHLQQFFR;ASAFNSWFENAEEDLTDPVR;CNSLEEIK;CTELNQAWTSLGK;DADETKEWIEEK;DCEQAENWMAAR;DFDFWLSEVEALLASEDYGK;DGHVSLQEYMAFMISR;DLAALEDK;DLAALEDKVK;DLAALGDK;DLAALGDKVNSLGETAQR;DLASVNNLLK;DLASVQALLR;DLIGVQNLLK;DLMSWINGIR;DLNSQADSLMTSSAFDTSQVK;DLSSVQTLLTK;DLTGVQNLR;DLTNVQNLQK;DLTSWVTEMK;DMDDEESWIK;DMDDEESWIKEK;DPSNLQGK;DPTN…	181	74.2	284.59	0	317.95	434010000000	2334	144	125	200	216	7	16	3	14	33.7691	31.4721	34.4741	35.5783	25.4027	28.2295	24.1955	27.8958	7.39251	168.023	0.00136885	0.0192337
Q8R1B4	Eukaryotic translation initiation factor 3 subunit C	Eif3c	sp|Q8R1B4|EIF3C_MOUSE Eukaryotic translation initiation factor 3 subunit C OS=Mus musculus (Mouse) OX=10090 GN=Eif3c PE=1 SV=1	AKELLGQGLLLR;CLEEFELLGK;DAHNALLDIQSSGR;DFESHITNYK;ELLGQGLLLR;FEELTNLIR;GCILTLVER;GTEITHAVVIK;GTTEEICQIYLR;ILADLEDYLNELWEDKEGK;KIQEESLR;KLNEILQVR;LDEEEEDNEGGEWER;LGSLVENNER;LNEILQVR;MIINEELMASLDQPTQTVVMHR;QGTYGGYFR;QLTPPEGSSK;QPLLGPPESMR;RLDEEEEDNEGGEWER;SEQDQAENEGEDSAVLMER;SIVDKEGVPR;TCHSFIINEK;TEPTAQQNLALQLAEK;TMVQLGICAFR;VWDLFPEADK;VWDLFPEADKVR	27	30.6	105.53	0	45.376	26093000000	325	22	21	25	22	3	3	3	4	29.8756	28.1918	30.4139	30.4317	24.5638	24.4397	24.803	25.1783	4.98201	31.6035	0.00140907	0.0194247
Q61990;Q61990-3;B2M1R7;Q61990-2;A0A2R8VI25;A0A2R8VHP9;Q3TT81;A0A2R8W6L5;A0A2R8VHY9;A0A2R8VI12;A0A2R8VI71;A0A2R8VHG2;A0A2R8VJY1;A0A2R8VHN3;A0A2R8VI73;A0A2R8VHZ0;A0A2R8VKN0;A0A2R8VKF0;A0A2R8W6U6	Poly(rC)-binding protein 2	Pcbp2	sp|Q61990|PCBP2_MOUSE Poly(rC)-binding protein 2 OS=Mus musculus (Mouse) OX=10090 GN=Pcbp2 PE=1 SV=1;sp|Q61990-3|PCBP2-3_MOUSE Isoform of Q61990, Isoform 3 of Poly(rC)-binding protein 2 OS=Mus musculus (Mouse) OX=10090 GN=Pcbp2 PE=1 SV=1;tr|B2M1R7|B2M1R7_M	AFAMIIDK;AITIAGIPQSIIECVK;ESTGAQVQVAGDMLPNSTER;EVGSIIGK;IANPVEGSTDR;IITLAGPTNAIFK;INISEGNCPER;LEEDISSSMTNSTAASRPPVTLR;LVVPASQCGSLIGK;PSSSPVIFAGGQDR;QICVVMLESPPK;QMSGAQIK;QVTITGSAASISLAQYLINVR	13	49.4	38.221	0	13.68	18808000000	110	7	6	7	7	2	3	3	2	30.1282	27.6008	29.2415	29.3832	23.8656	24.6005	23.9091	24.0535	4.98122	31.5862	0.00140229	0.0194247
Q91WG0	Acylcarnitine hydrolase	Ces2c	sp|Q91WG0|EST2C_MOUSE Acylcarnitine hydrolase OS=Mus musculus (Mouse) OX=10090 GN=Ces2c PE=1 SV=1	ADHADEIPFVFASFFWGMK;DGTAHPAMCLQNLDMLNEAGLPDMK;ENLQAVLK;FAPPEAPEPWSGVR;GKSEAEILAINK;GNWGYLDQAAALR;LDFTEEEELLSR;LDFTEEEELLSRR;LGVLGFFSTGDQHAR;LSGCEAMDSQALVR;MIPAVVDGEFFPR;NTHTGQIQGSLIHVK;SEAEILAINK;SHAPVYFYEFQHPPSYFK;VFKMIPAVVDGEFFPR;WVQQNIAHFGGNPDR	16	35.1	62.469	0	27.983	25431000000	209	13	10	18	19	1	1	1	0	29.4721	28.0751	30.527	30.8769	23.3404	22.2904	20.5993		7.66108	202.402	0.00138925	0.0194247
Q91VI7;A0A1B0GSG5	Ribonuclease inhibitor	Rnh1	sp|Q91VI7|RINI_MOUSE Ribonuclease inhibitor OS=Mus musculus (Mouse) OX=10090 GN=Rnh1 PE=1 SV=1;tr|A0A1B0GSG5|A0A1B0GSG5_MOUSE Isoform of Q91VI7, Ribonuclease inhibitor OS=Mus musculus (Mouse) OX=10090 GN=Rnh1 PE=1 SV=1	ALEEERPSLR;ALSQPDTVLR;ASLQELDLSSNK;CKDISSAVQANPALTELSLR;DISSAVQANPALTELSLR;DLCDVVASK;DSACQLESLK;DSACQLESLKLENCGITAANCK;ELDLSNNCMGGPGVLQLLESLK;ELHLNDNPMGDAGLK;ELSLASNELK;ELSLASNELKDEGAR;ELVLSNNDLHEPGVR;ELWLGDCDVTNSGCSSLANVLLANR;LDDCGLTEVR;LENCGITAANCK;LGNAGIAALCPGLLLPSCK;LLCEGLQDPQCR;LLCESLLEPGCQLESLWIK;LQLEYCNLTATSCEPLASVLR;LSLQNCGLTEAGCGILPGMLR;QPSCTLQQLVLYDIYWTNEVEEQLR;SLLELQMSSNPLGDEGVQELCK;TC…	27	86.4	49.816	0	48.486	91760000000	409	31	18	35	31	2	4	2	4	31.4879	28.5191	32.4987	31.9063	25.0057	23.9395	20.5473	24.5627	7.58923	192.568	0.00141185	0.0194247
Q8BGB8;B7ZCV4	Ubiquinone biosynthesis protein COQ4 homolog, mitochondrial	Coq4	sp|Q8BGB8|COQ4_MOUSE Ubiquinone biosynthesis protein COQ4 homolog, mitochondrial OS=Mus musculus (Mouse) OX=10090 GN=Coq4 PE=1 SV=1;tr|B7ZCV4|B7ZCV4_MOUSE Isoform of Q8BGB8, Ubiquinone biosynthesis protein COQ4 homolog, mitochondrial (Fragment) OS=Mus musc	APCVLNIYYEQR;DPEGAQILQER;DPEGAQILQERPR;EELGISPPPK;FVDDEELAYVIQR;HDMVAVLGETTGCHTLK;ISLSTLDLSK;LLYPDHIPTTPLQK;LQSLPEGSLGR;MLLAAGAAGMALYNPYR;RAPCVLNIYYEQR;TQSLQVLFSELIPWAIQNGR;WEQPLTALR;WEQPLTALREELGISPPPK	14	55.3	30.084	0	24.298	16213000000	154	10	0	16	17	2	3	1	2	28.7524		30.2562	30.1123	23.0513	25.1686	21.508	24.1969	6.2258	74.8433	0.00140507	0.0194247
P62264;D3YVF4;D3Z7I1	40S ribosomal protein S14	Rps14	sp|P62264|RS14_MOUSE 40S ribosomal protein S14 OS=Mus musculus (Mouse) OX=10090 GN=Rps14 PE=1 SV=3;tr|D3YVF4|D3YVF4_MOUSE Isoform of P62264, 40S ribosomal protein S14 (Fragment) OS=Mus musculus (Mouse) OX=10090 GN=Rps14 PE=1 SV=1;tr|D3Z7I1|D3Z7I1_MOUSE Iso	ADRDESSPYAAMLAAQDVAQR;DESSPYAAMLAAQDVAQR;ELGITALHIK;IEDVTPIPSDSTR;IEDVTPIPSDSTRR;TKTPGPGAQSALR;TPGPGAQSALR	7	38.4	16.273	0	12.916	14781000000	96	7	6	8	6	2	2	2	2	30.1053	27.7976	29.3013	30.009	24.6419	26.0167	24.9518	25.2376	4.09132	17.0455	0.00143322	0.0195886
Q8BGJ5;Q922I7;P17225;Q8CB58;E9QMW9	Polypyrimidine tract-binding protein 1	Ptbp1	tr|Q8BGJ5|Q8BGJ5_MOUSE Isoform of P17225, Polypyrimidine tract-binding protein 1 OS=Mus musculus (Mouse) OX=10090 GN=Ptbp1 PE=1 SV=1;tr|Q922I7|Q922I7_MOUSE Isoform of P17225, Polypyrimidine tract-binding protein 1 OS=Mus musculus (Mouse) OX=10090 GN=Ptbp1	AQAALQAVNSVQSGNLALAASAAAVDAGMAMAGQSPVLR;DYGSSPLHR;EGQEDQGLTK;GQPIYIQFSNHK;HQSVQLPR;IAIPGLAGAGNSVLLVSNLNPER;IIVENLFYPVTLDVLHQIFSK;KLPSDVTEGEVISLGLPFGK;LPSDVTEGEVISLGLPFGK;LSLDGQNIYNACCTLR;NFQNIFPPSATLHLSNIPPSVSEDDLK;NNQFQALLQYADPVSAQHAK;NQAFIEMNTEEAANTMVNYYTSVAPVLR;SLFSSNGGVVK;VTNLLMLK;VTPQSLFILFGVYGDVQR	16	51	56.891	0	27.208	21956000000	202	14	12	16	15	4	4	2	4	29.3024	27.5723	29.9859	30.1266	24.6553	25.4349	23.6541	25.8963	4.33665	20.2051	0.00143563	0.0195886
Q64516;Q64516-1;Q64516-2;B1ASZ3	Glycerol kinase	Gk;Gyk	sp|Q64516|GLPK_MOUSE Glycerol kinase OS=Mus musculus (Mouse) OX=10090 GN=Gk PE=1 SV=2;sp|Q64516-1|GLPK-1_MOUSE Isoform of Q64516, Isoform 1 of Glycerol kinase OS=Mus musculus (Mouse) OX=10090 GN=Gk PE=1 SV=2;sp|Q64516-2|GLPK-2_MOUSE Isoform of Q64516, Isof	AGALEGVPISGCLGDQSAALVGQMCFQDGQAK;AIGVSNQR;AVLGPLVGAVDQGTSSTR;CHIAFAALEAVCFQTR;CVFSEHGLLTTVAYK;DCGIPLSHLQVDGGMTSNK;DKPVYYALEGSVAIAGAVIR;EGWVEQDPK;EILDAMNR;EILQSVYECIEK;ELCEFFGIPMEILPNVR;ETTVVWDK;ETTVVWDKVTGEPLYNAVVWLDLR;EVGTSYGCYFVPAFSGLYAPYWEPSAR;FEPQINAEESEIR;GIICGLTQFTNK;IPGNNNFVK;KAVLGPLVGAVDQGTSSTR;KVQEAVEENR;LAKEVGTSYGCYFVPAFSGLYAPYWEPSAR;LGQLNIDISNIK;NTYGTGCFLLCNTGHK;PVYYALEGSVAIAGAVIR;RIPG…	34	66.2	61.227	0	61.65	422850000000	597	41	31	45	43	11	20	15	19	33.642	31.3946	34.6675	34.0367	27.1151	29.1903	27.7951	28.4932	5.28679	39.0374	0.00144719	0.0196025
Q04646	Sodium/potassium-transporting ATPase subunit gamma	Fxyd2	sp|Q04646|ATNG_MOUSE Sodium/potassium-transporting ATPase subunit gamma OS=Mus musculus (Mouse) OX=10090 GN=Fxyd2 PE=1 SV=2	AGEISDLSANSGGSAK;GTENPFEYDYETVR;GTENPFEYDYETVRK;MAGEISDLSANSGGSAK;MAGEISDLSANSGGSAKGTENPFEYDYETVR	5	45.7	7.5194	0	8.2753	36688000000	68	4	5	4	4	2	2	3	2	29.8378	29.2261	30.8358	30.4507	26.3577	27.9761	27.2945	27.6703	2.76297	6.78793	0.00144852	0.0196025
Q9D1P0;F7CXG9	39S ribosomal protein L13, mitochondrial	Mrpl13	sp|Q9D1P0|RM13_MOUSE 39S ribosomal protein L13, mitochondrial OS=Mus musculus (Mouse) OX=10090 GN=Mrpl13 PE=1 SV=1;tr|F7CXG9|F7CXG9_MOUSE Isoform of Q9D1P0, 39S ribosomal protein L13, mitochondrial (Fragment) OS=Mus musculus (Mouse) OX=10090 GN=Mrpl13 PE=1	APQQWATFAR;LAIYGMLPK;LHLFPDEDIPEDILK;MWYLLDGK;RLDEYTQEEIEAFPR;VWTPPDDFR;VYSSHTGYPGGFR	7	44.4	20.677	0	12.051	2609200000	65	6	6	5	3	2	1	0	1	28.6153	25.8419	26.1433	25.7852	22.1757	20.4121		20.6165	5.52831	46.1518	0.00147924	0.0199365
P18760;F8WGL3;A0A494B9A7	Cofilin-1	Cfl1	sp|P18760|COF1_MOUSE Cofilin-1 OS=Mus musculus (Mouse) OX=10090 GN=Cfl1 PE=1 SV=3;tr|F8WGL3|F8WGL3_MOUSE Isoform of P18760, Cofilin, non-muscle isoform OS=Mus musculus (Mouse) OX=10090 GN=Cfl1 PE=1 SV=1;tr|A0A494B9A7|A0A494B9A7_MOUSE Isoform of P18760, Cof	AVLFCLSEDK;AVLFCLSEDKK;EDLVFIFWAPENAPLK;EILVGDVGQTVDDPYTTFVK;HELQANCYEEVK;HELQANCYEEVKDR;KEDLVFIFWAPENAPLK;KSSTPEEVK;LGGSAVISLEGK;NIILEEGK;NIILEEGKEILVGDVGQTVDDPYTTFVK;YALYDATYETK	12	61.4	18.559	0	20.265	31720000000	161	12	8	12	12	2	4	1	1	29.5382	27.0936	29.2519	31.552	21.4056	23.8519	18.5448	19.4616	8.54295	372.98	0.00148543	0.0199385
Q9CYN2;A0A140LHG8;A0A140LIK0;A0A140LHW5;A0A140LHR3	Signal peptidase complex subunit 2	Spcs2	sp|Q9CYN2|SPCS2_MOUSE Signal peptidase complex subunit 2 OS=Mus musculus (Mouse) OX=10090 GN=Spcs2 PE=1 SV=1;tr|A0A140LHG8|A0A140LHG8_MOUSE Isoform of Q9CYN2, Microsomal signal peptidase 25 kDa subunit OS=Mus musculus (Mouse) OX=10090 GN=Spcs2 PE=1 SV=1;tr	AASASQGGRSGGGGGSSGAGGGPSCGTSSSR;FFDHSGTLVMDAYEPEISR;MAASASQGGRSGGGGGSSGAGGGPSCGTSSSR;SGGGGGSSGAGGGPSCGTSSSR;SIFLVAHR;YVENFGLIDGR	6	31	24.977	0	9.4643	2141100000	44	3	4	3	3	0	1	0	1	25.8862	28.2045	26.2376	25.4828		20.7042		20.3824	5.90948	60.1078	0.00149322	0.0199621
Q9D338	39S ribosomal protein L19, mitochondrial	Mrpl19	sp|Q9D338|RM19_MOUSE 39S ribosomal protein L19, mitochondrial OS=Mus musculus (Mouse) OX=10090 GN=Mrpl19 PE=1 SV=1	FDLALTEEQMK;FDLALTEEQMKEAQK;IEAALWEEIEASK;IQEIQVVK;KVLPIPEFYVGSILR;LDDNLLYLR;RLDDNLLYLR;RSGNGLGATFTLR;VLPIPEFYVGSILR;VTTADPYASGK	10	29.1	33.578	0	12.903	3472900000	87	8	4	6	7	1	2	1	2	27.6867	26.5091	28.1334	28.3646	20.7186	23.2291	23.7802	23.0062	4.98993	31.7774	0.00150807	0.0200792
Q9D939	Sulfotransferase 1C2	Sult1c2	sp|Q9D939|ST1C2_MOUSE Sulfotransferase 1C2 OS=Mus musculus (Mouse) OX=10090 GN=Sult1c2 PE=1 SV=1	ANEMPAPR;DCMVSYYHFYR;EVAGIPLQAPTVDNWR;HPFIEWARPPQPSGVDK;IVLETSFEK;KGTVGDWK;LKEVAGIPLQAPTVDNWR;MALTPELSR;MKENPMTNR;MSQVLPEPGTWDEYFETFINGK;NHFTVAQNER;NHFTVAQNERFDEIYK;NLDEDVVDK;NLDEDVVDKIVLETSFEK;QIQTFEAKPDDLLICTYPK;SGTTWIQEIVDMIEQNGDVEK;SILDQSISPFMR;THLPTQLLPPSFWTNNCK;VSWGSWFDHVK;YQILFLFYEDMK	20	77.4	34.953	0	32.668	61419000000	275	21	20	20	21	0	3	2	1	30.7345	29.633	30.9581	31.133		23.7193	22.7733	21.4464	7.96832	250.439	0.0016058	0.0200857
Q99MZ6	Unconventional myosin-VIIb	Myo7b	sp|Q99MZ6|MYO7B_MOUSE Unconventional myosin-VIIb OS=Mus musculus (Mouse) OX=10090 GN=Myo7b PE=1 SV=3	AAVTLQAGWR;AEPPTWLELQAVK;ALEPPLEDQLTESPYTLEEFSYQFFR;ATDDITLLPFK;ATDDITLLPFKK;AVVIIQAHAR;AWQLLWLCTGLFPPGK;DAACQIFLAILK;DEIYCQICK;DHQDTVLEIR;DLCEGIGTR;DQCCIISGESGAGK;DVLSTDILILIHSSK;EDAIHLGGLICK;EEELVELLAR;EGASVTLPYQVFFMR;EGDFFFDSLR;EICQHVAQK;EIFNVDSSQTK;ELLNTYPFTK;ELVPQNLTR;FAVTYFQK;FDGPISDRPMSNLEK;FGIAHFAGDVYYQAEGFLEK;FMGDLPEPVVYGR;GDLLILTK;GHLWAYSPEPLR;GVWSGEYNFEKEEELVELLAR;HCYVQLGATVK;HIPIQVILA…	88	45.1	240.86	0	150.48	98785000000	1064	93	74	71	67	9	13	5	11	32.5615	31.1454	31.4776	31.9075	25.5166	27.0769	23.6667	26.4155	6.10405	68.7864	0.00159851	0.0200857
O54749	Cytochrome P450 2J5	Cyp2j5	sp|O54749|CP2J5_MOUSE Cytochrome P450 2J5 OS=Mus musculus (Mouse) OX=10090 GN=Cyp2j5 PE=1 SV=1	ACLGEQLAK;DFIDAFLIEMQK;DFIDAFLIEMQKDPDR;DWNPDEPRDFIDAFLIEMQK;EEGGQPFNPHLK;EMFTHLDQNFVNR;ESFLPFSMGK;ESMPYTNAVIHEVQR;EWATPEVFNPEHFLENGQFK;FNGFHLPK;FTFKPPINEK;GTMILTNLTALHR;GTMILTNLTALHRDPK;IQEETHHLVEAIR;KYGNVFSLELGQSPVVVVSGLPLIK;LFVSHIVK;LINAVSNIICSVTFGER;LPFVGNFFQIDTK;MGLILSPASYR;MGNIVPLNSSR;NYPPGPWR;QTHLVLQQFVK;RACLGEQLAK;SELFIFFSALMQK;TTSFNEENLISTTLDLFLGGTETTSSTLR;YGNVFSLELGQSPVVVVSGLPLIK;YLPGPH…	27	60.9	57.783	0	46.918	53629000000	374	29	17	32	26	8	4	4	4	31.4714	28.4738	31.4323	30.9957	25.7962	24.4375	24.3966	25.0969	5.66153	50.6163	0.00160589	0.0200857
P46638;P62492;G3UY29;E9Q3P9;F8WGS1;G3UZD3;G3UZL4	Ras-related protein Rab-11B;Ras-related protein Rab-11A	Rab11b;Rab11a	sp|P46638|RB11B_MOUSE Ras-related protein Rab-11B OS=Mus musculus (Mouse) OX=10090 GN=Rab11b PE=1 SV=3;sp|P62492|RB11A_MOUSE Ras-related protein Rab-11A OS=Mus musculus (Mouse) OX=10090 GN=Rab11a PE=1 SV=3;tr|G3UY29|G3UY29_MOUSE Isoform of P46638, Ras-rela	AITSAYYR;AQIWDTAGQER;AVPTDEAR;DDEYDYLFK;DHADSNIVIMLVGNK;ELRDHADSNIVIMLVGNK;GAVGALLVYDIAK;HLTYENVER;NEFNLESK;NILTEIYR;NNLSFIETSALDSTNVEEAFK;STIGVEFATR;VVLIGDSGVGK	13	61.5	24.489	0	23.71	68520000000	190	13	12	13	13	5	7	7	7	31.3964	29.8154	31.2635	31.7747	27.2035	28.0679	28.0354	27.5	3.36078	10.273	0.00154935	0.0200857
H3BK44;E9PY90;H3BK48;E9Q3S2;H3BKH2;H3BJS0;A0A1W2P711;Q91ZV0-3;Q91ZV0;H3BKL6;H3BL19;H3BJI6;H3BJ71	Melanoma inhibitory activity protein 2	Ctage5;Mia2	tr|H3BK44|H3BK44_MOUSE Isoform of Q91ZV0, Melanoma inhibitory activity protein 2 OS=Mus musculus (Mouse) OX=10090 GN=Mia2 PE=1 SV=1;tr|E9PY90|E9PY90_MOUSE Isoform of Q91ZV0, Melanoma inhibitory activity protein 2 OS=Mus musculus (Mouse) OX=10090 GN=Mia2 PE	AFLSPPTLLEGPLR;AQAEQALSEK;DALNENSQLQESQK;DPLFPVDPR;ESQIETLVTSLLK;GFFPPPFPPVR;GPENLLDHQMNTER;IQSLEDESK;ISHATEELETCR;LSPLLPGGGGR;SGLENTAALDNQPK;SKLEDEILLLEEK;TEFESESQK;VITELYQENEMK	14	21.7	85.621	0	21.041	3727800000	118	10	7	12	5	1	2	1	2	27.8938	25.6524	28.231	28.1205	22.2757	23.6746	22.3705	22.9056	4.6678	25.4184	0.00156817	0.0200857
P26231	Catenin alpha-1	Ctnna1	sp|P26231|CTNA1_MOUSE Catenin alpha-1 OS=Mus musculus (Mouse) OX=10090 GN=Ctnna1 PE=1 SV=1	AEVQNLGGELVVSGVDSAMSLIQAAK;AHVLAASVEQATENFLEK;AIMAQLPQEQK;ALKPEVDK;ALLSAVTR;AVMDHVSDSFLETNVPLLVLIEAAK;CVIALQEKDVDGLDR;EELVVAVEDVR;ESQFLKEELVVAVEDVR;HVNPVQALSEFK;IAEQVASFQEEK;IALYCHQLNICSK;IVAECNAVR;LAQENMDLFK;LESIISGAALMADSSCTR;LIEVANLACSISNNEEGVK;LLEPLVTQVTTLVNTNSK;LLILADMADVYK;LLSNTVMPR;MSASQLEALCPQVINAALALAAK;MSASQLEALCPQVINAALALAAKPQSK;NAGNEQDLGIQYK;NLMNAVVQTVK;NTSDVISAAK;NVPILYTASQACLQHPDVAA…	40	60.2	100.11	0	70.472	59603000000	502	30	14	48	30	1	2	3	4	30.2595	27.0664	31.9082	30.7503	20.7857	22.1537	22.6146	23.6095	7.70524	208.693	0.00159536	0.0200857
Q8BG51-3;Q8BG51-4;Q8BG51;Q8BG51-2;F7ASU3	Mitochondrial Rho GTPase 1	Rhot1	sp|Q8BG51-3|MIRO1-3_MOUSE Isoform of Q8BG51, Isoform 3 of Mitochondrial Rho GTPase 1 OS=Mus musculus (Mouse) OX=10090 GN=Rhot1 PE=1 SV=1;sp|Q8BG51-4|MIRO1-4_MOUSE Isoform of Q8BG51, Isoform 4 of Mitochondrial Rho GTPase 1 OS=Mus musculus (Mouse) OX=10090 G	AEEITIPADVTPER;AVLHPTGPLYCPEEK;FGYDDDLDLTPEYLFPLLK;GFLFLHTLFIQR;HLSDGVADSGLTLR;ICFNTPLAPQALEDVK;IFTAVLNR;ILLVGEPR;IPCLIVAAK;LPLILVGNK;MPPPQAFTCNTADAPSK;NISELFYYAQK;RFGYDDDLDLTPEYLFPLLK;SYYAINTVYVYGQEK;TGVLQSLLGR	15	26.5	77.003	0	25.637	8161500000	173	12	10	12	11	4	4	5	5	28.955	27.2688	28.3008	28.8005	25.0768	25.2281	26.1358	25.7808	2.77588	6.84893	0.00153467	0.0200857
Q9WVK4	EH domain-containing protein 1	Ehd1	sp|Q9WVK4|EHD1_MOUSE EH domain-containing protein 1 OS=Mus musculus (Mouse) OX=10090 GN=Ehd1 PE=1 SV=1	ADQIETQQLMR;DGLLDDEEFALANHLIK;DKPTYDEIFYTLSPVNGK;EHQISSGDFPSLR;ELVNNLGEIYQK;EMPNVFGK;EPELFQTVAEGLR;FMCAQLPNPVLDSISIIDTPGILSGEK;GYDFAAVLEWFAER;HLIEQDFPGMR;IILLFDAHK;IINTPEVVR;KEPELFQTVAEGLR;KLFEAEEQDLFK;KLNAFGNAFLNR;KMQELLQTQDFSK;LADVDKDGLLDDEEFALANHLIK;LDISDEFSEVIK;LFEAEEQDLFK;LFEAEEQDLFKDIQSLPR;LLDTVDDMLANDIAR;LLPLEEHYR;LNAFGNAFLNR;LNAFGNAFLNRFMCAQLPNPVLDSISIIDTPGILSGEK;LPNTVLGK;MQELLQTQDFSK;QEE…	32	58.1	60.602	0	55.826	85700000000	494	36	31	39	33	7	8	10	11	31.9242	29.593	32.1614	31.5546	26.0122	27.8158	27.0426	27.5475	4.20375	18.4271	0.00159457	0.0200857
P19536;Q9D881	Cytochrome c oxidase subunit 5B, mitochondrial	Cox5b	sp|P19536|COX5B_MOUSE Cytochrome c oxidase subunit 5B, mitochondrial OS=Mus musculus (Mouse) OX=10090 GN=Cox5b PE=1 SV=1;tr|Q9D881|Q9D881_MOUSE Isoform of P19536, Cytochrome c oxidase polypeptide Vb OS=Mus musculus (Mouse) OX=10090 GN=Cox5b-ps PE=1 SV=1	AASGTKEDPNLVPSISNK;CPNCGTHYK;EDPNLVPSISNK;EDPNLVPSISNKR;EIMIAAQK;GAAVTRSMASGGGVPTDEEQATGLER;GLDPYNMLPPK;IVGCICEEDNCTVIWFWLHK;SMASGGGVPTDEEQATGLER	9	72.7	13.813	0	16.587	57720000000	134	9	8	9	10	3	4	3	3	31.5992	29.439	30.9927	32.136	26.1379	27.8578	26.2069	27.2579	4.17659	18.0834	0.00158778	0.0200857
Q9DB05	Alpha-soluble NSF attachment protein	Napa	sp|Q9DB05|SNAA_MOUSE Alpha-soluble NSF attachment protein OS=Mus musculus (Mouse) OX=10090 GN=Napa PE=1 SV=1	AALCHFCIDMLNAK;AIAHYEQSADYYK;AIAHYEQSADYYKGEESNSSANK;AIDIYEQVGTSAMDSPLLK;AIEIYTDMGR;HDAATCFVDAGNAFK;HHISIAEIYETELVDVEK;IEEACEIYAR;KTIQGDEEDLR;LDQWLTTMLLR;LLEAHEEQNVDSYTEAVK;NSQSFFSGLFGGSSK;QAEAMALLAEAER;TIQGDEEDLR;VAGYAAQLEQYQK;YEELFPAFSDSR	16	68.5	33.189	0	27.431	26651000000	199	8	6	17	18	3	1	0	2	28.4822	27.16	30.0666	30.1593	23.6449	23.2332		22.5244	5.83287	56.9992	0.00156975	0.0200857
P09470;F6QCP8;P09470-2	Angiotensin-converting enzyme;Angiotensin-converting enzyme, soluble form	Ace	sp|P09470|ACE_MOUSE Angiotensin-converting enzyme OS=Mus musculus (Mouse) OX=10090 GN=Ace PE=1 SV=3;tr|F6QCP8|F6QCP8_MOUSE Isoform of P09470, Angiotensin-converting enzyme (Fragment) OS=Mus musculus (Mouse) OX=10090 GN=Ace PE=1 SV=1;sp|P09470-2|ACE-2_MOUSE	AILPFFPK;ALLEYFQPVSQWLEEQNQR;DLVGSDALDAK;ENYNQEWWSLR;FHVPANVPYVR;GPQFGSEVELR;IAFIPFSYLIDQWR;IAFLPFGYLVDQWR;IGLLDHVTNDIESDINYLLK;KYEELLWAWK;QDDFSDTGAFWR;QVLQAGCSR;SLYESDNLEQDLEK;SQGDFDPGSK;TLGPANLPLAQR;VNFLGLYLEPQQAR;YNFDWWYLR;YQGICPPVAR;YQGLCPPVPR	19	17.5	150.92	0	24.95	8636600000	136	8	3	13	8	1	4	3	2	26.9851	25.556	27.6639	27.1842	22.4828	24.2846	23.1601	21.7371	3.93119	15.2547	0.00156793	0.0200857
G5E8C6;Q91YD6;G5E8H0;Q91YD6-2;Q91YD6-3	Villin-like protein	Vill	tr|G5E8C6|G5E8C6_MOUSE Isoform of Q91YD6, Villin-like protein OS=Mus musculus (Mouse) OX=10090 GN=Vill PE=1 SV=1;sp|Q91YD6|VILL_MOUSE Villin-like protein OS=Mus musculus (Mouse) OX=10090 GN=Vill PE=1 SV=1;tr|G5E8H0|G5E8H0_MOUSE Isoform of Q91YD6, Villin-li	AGHPALQAFK;ALQIWITENLK;AQIAVVDAENEATNLLR;ATQGGFSDLHYWIGK;AVGFIQAK;EAAVSFVQCLQEDLGDQTVLHR;EAVAWGLEYLR;EFYLSDSDFQDIFGK;ETVLEGQEPLYFWEALGGR;FAETNMYNVQR;GDIFLLDLGK;GERPPVSDTR;GSQDSPENELGLDLR;GTDLVVQELATR;GTDLVVQELATRPLTQDLLQEDGCYLLDQGGFK;HVSATEVALSWNSFNK;IMEAVLGCR;KEFYLSDSDFQDIFGK;LFHVQGTESHNTR;LHTQPELAAQLR;LPEEVWSIQPR;LVQGNLEVGK;LVVFQGNAGNK;MVDDGSGKVEVWYIQDLQR;PLTQDLLQEDGCYLLDQGGFK;QGHEPATFTGWFVTWDP…	33	46.7	96.596	0	55.996	63599000000	401	31	25	25	27	4	9	4	3	30.9196	30.1985	33.1589	30.1231	23.9804	27.329	25.2697	26.0089	5.45299	43.8041	0.0015565	0.0200857
Q9CQR2	40S ribosomal protein S21	Rps21	sp|Q9CQR2|RS21_MOUSE 40S ribosomal protein S21 OS=Mus musculus (Mouse) OX=10090 GN=Rps21 PE=1 SV=1	DHASIQMNVAEVDR;MGESDDSILR;TYGICGAIR	3	39.8	9.1413	0	5.4339	4728600000	50	4	3	4	4	1	1	0	1	27.1116	25.5918	28.338	28.4986	22.4928	22.6181		21.3863	5.21928	37.2528	0.00156118	0.0200857
Q920Q8;Q920Q8-4;Q920Q8-3;Q920Q8-2	Influenza virus NS1A-binding protein homolog	Ivns1abp	sp|Q920Q8|NS1BP_MOUSE Influenza virus NS1A-binding protein homolog OS=Mus musculus (Mouse) OX=10090 GN=Ivns1abp PE=1 SV=2;sp|Q920Q8-4|NS1BP-4_MOUSE Isoform of Q920Q8, Isoform 4 of Influenza virus NS1A-binding protein homolog OS=Mus musculus (Mouse) OX=1009	GAGVAVLDGK;KSGQFCDVR;LDDLNPEAVEVLLNYAYTAQLK;LIAAGGYNR;LQVCGHEMLAHR;LYIVGGSDPYGQK;MDVTSCISYR;MMGNMTSPR;NCDVFDPVTK;NFASCMGDSR;QVCGDYLLSR;RGAGVAVLDGK;SWTSCAPLNIR;VDAYIQEHLLQISEEEEFLK	14	24.3	71.58	0	23.526	4824300000	128	9	8	10	9	2	1	0	1	28.0321	25.392	28.2287	27.5898	23.0592	21.8342		21.9046	5.04463	33.0053	0.00155762	0.0200857
Q9R0Q3;F6V6T4;Q8BPI2	Transmembrane emp24 domain-containing protein 2	Tmed2	sp|Q9R0Q3|TMED2_MOUSE Transmembrane emp24 domain-containing protein 2 OS=Mus musculus (Mouse) OX=10090 GN=Tmed2 PE=1 SV=1;tr|F6V6T4|F6V6T4_MOUSE Isoform of Q9R0Q3, GOLD domain-containing protein (Fragment) OS=Mus musculus (Mouse) OX=10090 GN=Tmed2 PE=1 SV=	HEQEYMEVR;IVMFTIDIGEAPK;LEEMINELAVAMTAVK;YTFAAHMDGTYK	4	24.9	22.705	0	7.3749	3810400000	56	4	4	4	3	1	1	2	0	26.3694	28.9064	27.3969	26.8658	22.127	23.5985	23.2631		4.38842	20.9433	0.00158363	0.0200857
P49282-3;P49282-4;P49282-2;P49282	Natural resistance-associated macrophage protein 2	Slc11a2	sp|P49282-3|NRAM2-3_MOUSE Isoform of P49282, Isoform 3 of Natural resistance-associated macrophage protein 2 OS=Mus musculus (Mouse) OX=10090 GN=Slc11a2 PE=1 SV=2;sp|P49282-4|NRAM2-4_MOUSE Isoform of P49282, Isoform 4 of Natural resistance-associated macro	AAAAAPNCELK;GMFVPSCPGCR;LGVVTGLHLAEVCHR;QEVREANK;STDPQVSTMVLDPK;TNKQVVEVCK;VLLSEDTSGGNIK	7	13.9	64.568	0	9.9944	4458400000	63	5	6	4	5	0	1	0	1	28.3499	26.0256	27.6112	27.0707		22.774		22.4949	4.62992	24.7596	0.00158899	0.0200857
P50247	Adenosylhomocysteinase	Ahcy	sp|P50247|SAHH_MOUSE Adenosylhomocysteinase OS=Mus musculus (Mouse) OX=10090 GN=Ahcy PE=1 SV=3	AGIPVFAWK;ALDIAENEMPGLMR;ATDVMIAGK;DGPLNMILDDGGDLTNLIHTK;EGNIFVTTTGCVDIILGR;EMYSASKPLK;ESLIDGIK;ESLIDGIKR;FDNLYGCR;GETDEEYLWCIEQTLHFK;GISEETTTGVHNLYK;IILLAEGR;KALDIAENEMPGLMR;KLDEAVAEAHLGK;LDEAVAEAHLGK;QAQYLGMPINGPFKPDHYR;RATDVMIAGK;RIILLAEGR;SKFDNLYGCR;VADIGLAAWGR;VAVVAGYGDVGK;VIITEIDPINALQAAMEGYEVTTMDEACK;VNIKPQVDR;VPAINVNDSVTK;WLNENAVEK;WSSCNIFSTQDHAAAAIAK;YPQLLSGIR;YPVGVHFLPK	28	68.3	47.688	0	51.582	151030000000	476	35	27	35	34	7	9	6	9	32.7099	30.3997	32.8718	33.0737	26.9707	28.7564	27.2857	27.9105	4.53296	23.1503	0.00161395	0.0201104
P62242	40S ribosomal protein S8	Rps8	sp|P62242|RS8_MOUSE 40S ribosomal protein S8 OS=Mus musculus (Mouse) OX=10090 GN=Rps8 PE=1 SV=2	ADGYVLEGK;IIDVVYNASNNELVR;ISSLLEEQFQQGK;LDVGNFSWGSECCTR;LLACIASR;LTPEEEEILNK;LTPEEEEILNKK;NCIVLIDSTPYR;QWYESHYALPLGR;YELGRPAANTK	10	51.9	24.205	0	18.454	42211000000	155	10	10	11	11	8	8	9	8	30.9702	30.0639	30.7422	30.7464	27.1001	28.7271	28.1762	28.3002	2.5548	5.87586	0.00164312	0.0202342
Q7TMC8;Q7TMC8-2	L-fucose kinase	Fuk	sp|Q7TMC8|FCSK_MOUSE L-fucose kinase OS=Mus musculus (Mouse) OX=10090 GN=Fcsk PE=1 SV=1;sp|Q7TMC8-2|FCSK-2_MOUSE Isoform of Q7TMC8, Isoform 2 of L-fucose kinase OS=Mus musculus (Mouse) OX=10090 GN=Fcsk PE=1 SV=1	AAVGEGCSGPLLATLDK;ALACVADVLGCMAEGR;ALGPQDVLWMLHPR;DLFFCQALQK;DSVQVFQR;GVEALAQER;HFVSTQPVELPAPGQWVVTECPAR;HYEGAEQILIR;INDHLLLVYTGK;IPEPELWLAVGPR;KLMAPGCEPLAVQR;LFPVLHPTR;LMAPGCEPLAVQR;LPVVVQNAR;NLLQDVLR;QDLCLRPLIR;RIPEPELWLAVGPR;VAAGAEDPGVAAR;VDFSGGWSDTPPIAYELGGAVLGLAVR;VGSGGATLNALLVAAEHLSAR;WLTRPALLVR	21	23.5	119.27	0	31.204	9068100000	174	17	6	15	8	1	3	1	1	29.7603	28.4937	29.2494	27.9367	22.6349	24.3469	25.77	23.6904	4.74949	26.8992	0.00165047	0.0202342
P63276	40S ribosomal protein S17	Rps17	sp|P63276|RS17_MOUSE 40S ribosomal protein S17 OS=Mus musculus (Mouse) OX=10090 GN=Rps17 PE=1 SV=2	DNYVPEVSALDQEIIEVDPDTK;DNYVPEVSALDQEIIEVDPDTKEMLK;IAGYVTHLMK;LGNDFHTNK;LGNDFHTNKR;LLDFGSLSNLQVTQPTVGMNFK;LQEEERER;RDNYVPEVSALDQEIIEVDPDTK;VCEEIAIIPSK;VCEEIAIIPSKK	10	65.9	15.524	0	16.952	25351000000	179	13	7	15	15	1	1	1	1	30.8218	26.856	30.8147	30.0293	22.7053	22.8232	24.852	21.296	6.71134	104.789	0.00165452	0.0202342
Q9Z1G4;K3W4T3;Q9Z1G4-3;Q9Z1G4-2	V-type proton ATPase 116 kDa subunit a isoform 1;V-type proton ATPase subunit a	Atp6v0a1	sp|Q9Z1G4|VPP1_MOUSE V-type proton ATPase 116 kDa subunit a1 OS=Mus musculus (Mouse) OX=10090 GN=Atp6v0a1 PE=1 SV=3;tr|K3W4T3|K3W4T3_MOUSE Isoform of Q9Z1G4, V-type proton ATPase subunit a OS=Mus musculus (Mouse) OX=10090 GN=Atp6v0a1 PE=1 SV=1;sp|Q9Z1G4-3|	AIYHTLNLCNIDVTQK;ANIPIMDTGENPEVPFPR;ASLYPCPETPQER;DLNPDVNVFQR;DMIDLEANFEK;EINTNQEALKR;EMASGVNTR;FLPFSFEHIR;FTHGFQNIVDAYGIGTYR;FYTGTGFK;GTEHSGSTVPSILNR;HLGTLNFGGIR;IDDLQMVLNQTEDHR;KANIPIMDTGENPEVPFPR;LGFVAGVINR;LHWVEFQNK;LTFLNSFK;MQTNQTPPTYNK;NFLELTELK;SVFIIFFQGDQLK	20	27.2	96.466	0	33.082	9850800000	207	19	14	13	13	4	4	2	4	30.0101	26.996	29.1422	28.2283	23.4164	25.2783	24.2966	22.8166	4.64219	24.9712	0.00163553	0.0202342
Q8BRK8	5-AMP-activated protein kinase catalytic subunit alpha-2	Prkaa2	sp|Q8BRK8|AAPK2_MOUSE 5-AMP-activated protein kinase catalytic subunit alpha-2 OS=Mus musculus (Mouse) OX=10090 GN=Prkaa2 PE=1 SV=3	ACDIMAEVYR;DLKPENVLLDAQMNAK;GGVFYIPDYLNR;IADFGLSNMMSDGEFLR;IGHYVLGDTLGVGTFGK;KNPVTGNYVK;LFQQILSAVDYCHR;LGSHTMDFFEMCASLITALAR;MPPLIADSPK;MSLQLYLVDSR;RLFQQILSAVDYCHR;SIDDEVVEQR;SVATLLMHMLQVDPLK;SVATLLMHMLQVDPLKR;TSCGSPNYAAPEVISGR	15	33.2	62.022	0	27.067	6949500000	171	14	9	14	12	3	1	1	1	28.7175	25.7514	28.6947	28.5373	23.4955	23.709	20.7535	22.0771	5.41645	42.7086	0.00165378	0.0202342
P26150;E9PXG7;B1ARP0	3 beta-hydroxysteroid dehydrogenase/Delta 5-->4-isomerase type 3;3-beta-hydroxy-Delta(5)-steroid dehydrogenase;Steroid Delta-isomerase	Hsd3b3	sp|P26150|3BHS3_MOUSE 3 beta-hydroxysteroid dehydrogenase/Delta 5-->4-isomerase type 3 OS=Mus musculus (Mouse) OX=10090 GN=Hsd3b3 PE=1 SV=3;tr|E9PXG7|E9PXG7_MOUSE Isoform of P26150, 3Beta_HSD domain-containing protein OS=Mus musculus (Mouse) OX=10090 GN=Hs	AVLAANGSMLK;DLGYEPLVSWEEAK;EQFFNLGTSIK;ESTWSDPYPYSK;EWGFCLNSR;FSTANPVYVGNVAWAHILAAR;HLVTLTASTFTFSYK;IIQLLVQEK;PGWSCLVTGAGGFLGQR;QTILDVNLK;SQFLSNTIIK;TSEWIGTLVEQHR;VTVLEGDILDTQYLR	13	44.5	42.031	0	17.768	15987000000	114	9	8	7	8	2	2	1	3	29.7021	27.6163	28.245	28.7496	24.2427	25.1518	23.4751	25.9764	3.86677	14.5886	0.00169278	0.0206257
Q8VDK1;Q8VDK1-2;D3YY53	Nitrilase homolog 1	Nit1	sp|Q8VDK1|NIT1_MOUSE Deaminated glutathione amidase OS=Mus musculus (Mouse) OX=10090 GN=Nit1 PE=1 SV=2;sp|Q8VDK1-2|NIT1-2_MOUSE Isoform of Q8VDK1, Isoform 2 of Deaminated glutathione amidase OS=Mus musculus (Mouse) OX=10090 GN=Nit1 PE=1 SV=2;tr|D3YY53|D3YY	AIESQCYVIAAAQCGR;ASYGHSMVVDPWGTVVAR;CSEGPGLCLAR;ECGIWLSLGGFHER;ESNYTKPGGTLEPPVK;GQDWEQNQK;GSVVASYR;IDLHFLQQMR;IYNCHVLLNSK;KTHLCDVEIPGQGPMR;LAQAGAEILTYPSAFGSVTGPAHWEVLLR;LGACLAFLPEAFDFIAR;NPAETLLLSEPLNGDLLGQYSQLAR;TCAELVQEAAR;THLCDVEIPGQGPMR;TMSSSTSWELPLVAVCQVTSTPNKQENFK;VGLAICYDMR	17	77.4	35.705	0	31.204	39175000000	280	22	13	23	23	2	3	2	2	31.5761	27.9227	30.9452	31.8713	21.8983	25.6795	24.3215	24.2869	6.53226	92.5564	0.0016994	0.0206302
P08249	Malate dehydrogenase, mitochondrial	Mdh2	sp|P08249|MDHM_MOUSE Malate dehydrogenase, mitochondrial OS=Mus musculus (Mouse) OX=10090 GN=Mdh2 PE=1 SV=3	AGAGSATLSMAYAGAR;AKAGAGSATLSMAYAGAR;ANTFVAELK;ANTFVAELKGLDPAR;EGVVECSFVQSK;ETECTYFSTPLLLGK;ETECTYFSTPLLLGKK;FVFSLVDAMNGK;GCDVVVIPAGVPR;GYLGPEQLPDCLK;HGVYNPNK;HGVYNPNKIFGVTTLDIVR;IFGVTTLDIVR;IQEAGTEVVK;IQEAGTEVVKAK;LTLYDIAHTPGVAADLSHIETR;MIAEAIPELK;RSFSTSAQNNAK;TIIPLISQCTPK;VAVLGASGGIGQPLSLLLK;VAVLGASGGIGQPLSLLLKNSPLVSR;VDFPQDQLATLTGR;VNVPVIGGHAGK	23	69.8	35.611	0	38.802	277930000000	305	21	18	25	31	3	3	4	4	32.62	30.7724	34.0673	34.8912	24.3156	25.6015	24.9845	25.3148	8.03366	262.043	0.00173355	0.0206394
Q61598;Q61598-2;A0A1Y7VL99	Rab GDP dissociation inhibitor beta	Gdi2	sp|Q61598|GDIB_MOUSE Rab GDP dissociation inhibitor beta OS=Mus musculus (Mouse) OX=10090 GN=Gdi2 PE=1 SV=1;sp|Q61598-2|GDIB-2_MOUSE Isoform of Q61598, Isoform 2 of Rab GDP dissociation inhibitor beta OS=Mus musculus (Mouse) OX=10090 GN=Gdi2 PE=1 SV=1;tr|A	AYDATTHFETTCDDIK;AYDATTHFETTCDDIKDIYK;DLGTDSQIFISR;DWNVDLIPK;EIRPALELLEPIEQK;FDLGQDVIDFTGHSLALYR;FKLPGQPPASMGR;FLMANGQLVK;FLVYVANFDEK;FLVYVANFDEKDPR;FVSISDLFVPK;FVSISDLFVPKDLGTDSQIFISR;GRDWNVDLIPK;IYKVPSTEAEALASSLMGLFEK;KFDLGQDVIDFTGHSLALYR;KSDIYVCMISFAHNVAAQGK;LPGQPPASMGR;LYSESLAR;MLLFTEVTR;MTGSEFDFEEMK;MTGSEFDFEEMKR;NTNDANSCQIIIPQNQVNR;PALELLEPIEQK;QLICDPSYVK;QLICDPSYVKDR;SDIYVCMISFAHNVAAQGK;SP…	35	74.4	50.537	0	63.284	180620000000	607	47	35	46	44	13	19	13	13	33.056	30.4667	32.8725	33.0679	27.1027	28.7424	27.3815	27.7257	4.62767	24.721	0.00174404	0.0206394
Q9D687;D6RJ80	Sodium-dependent neutral amino acid transporter B(0)AT1	Slc6a19	sp|Q9D687|S6A19_MOUSE Sodium-dependent neutral amino acid transporter B(0)AT1 OS=Mus musculus (Mouse) OX=10090 GN=Slc6a19 PE=1 SV=1;tr|D6RJ80|D6RJ80_MOUSE Isoform of Q9D687, Sodium-dependent neutral amino acid transporter B(0)AT1 OS=Mus musculus (Mouse) OX	GSMGVWSSIHPALK;IPSLDELEVIEK;IPSLDELEVIEKEEAGSR;KGSMGVWSSIHPALK;LVLPNPGLEER;SSSVDYFWYR;TLMYSIWDPNYEEFPK;VRLVLPNPGLEER	8	11.4	71.366	0	14.337	24991000000	84	5	5	5	3	2	2	3	2	30.1711	27.8207	29.3677	29.6034	24.9599	26.4779	25.4292	25.8223	3.56838	11.8629	0.00174357	0.0206394
Q80X90	Filamin-B	Flnb	sp|Q80X90|FLNB_MOUSE Filamin-B OS=Mus musculus (Mouse) OX=10090 GN=Flnb PE=1 SV=3	AAGSGELGVTVK;ACIPQSFTVDSSK;ADIEMPFDPSK;AEGPGLSK;AEISCIDNK;AEITFDDHK;AEVSIQNNK;AFGPGIEGK;AGGPGLER;AGLAPLEVR;AGSNMLLIGVHGPTTPCEEVSMK;AHGPGLEGGLVGK;AHGPGLEGGLVGKPAEFTIDTK;ALGALVDSCAPGLCPDWESWDPR;ANEPTHFTVDCTEAGEGDVSVGIK;APAVATVGSICDLNLK;APLNVQFSSPLPGEAVK;AQITNPSGASTECFVK;ATPEIVDNK;ATPEIVDNKDGTVTVR;ATVHDNKDGTYAVTYIPDK;AWGPGLHGGIVGR;CLATGPGIAPTVK;CLTVLSLQESGLK;CVYKPVQPGPHVVK;DAGEGLLAVQITDQEGKPQR;DAGYG…	120	59.4	277.82	0	209.09	144220000000	1432	101	92	99	92	5	13	10	10	32.3608	30.5554	32.1626	32.1972	25.7402	27.6964	28.7192	26.4952	4.65625	25.2157	0.00174731	0.0206394
Q9JHU4	Cytoplasmic dynein 1 heavy chain 1	Dync1h1	sp|Q9JHU4|DYHC1_MOUSE Cytoplasmic dynein 1 heavy chain 1 OS=Mus musculus (Mouse) OX=10090 GN=Dync1h1 PE=1 SV=2	AATSPALFNR;ADLAAVEAK;ADLIFTVDFEIATK;AELGEYIR;AERPDVDEK;AEVDMDTDAPQVSHKPGGEPK;AHQANQLYPFAISLIESVR;AISKDHLYGTLDPNTR;AKEALELTDTGLLSGSEER;ALGEYLER;ALPDMEVVGLNFSSATTPELLLK;AMSRPILYSNWLSK;ANEVEQMIR;APVIDADKPVSSQLR;ASLACGPMVK;ASVVTLPVYLNFTR;ATSIDPNTYITWIDK;AVDDLNLHSYSNLPIWVNK;AWTQVLLGQAEDK;CLGSLFSMLHQACR;CVLNWFGDWSTEALYQVGK;CYLTMTQALEAR;DDIESLHDK;DFPLNDLLSATELDK;DFPLNDLLSATELDKIR;DHLYGTLDPNTR;DIQMPDGIR;…	232	57.1	532.04	0	323.31	289770000000	2860	207	152	228	200	25	42	24	34	33.7439	31.2147	33.7949	33.4304	27.5189	29.6476	28.4697	29.2357	4.328	20.0843	0.00174412	0.0206394
O88685;A2AGN7;B7ZCF1;A0A087WPH7	26S protease regulatory subunit 6A	Psmc3	sp|O88685|PRS6A_MOUSE 26S proteasome regulatory subunit 6A OS=Mus musculus (Mouse) OX=10090 GN=Psmc3 PE=1 SV=2;tr|A2AGN7|A2AGN7_MOUSE Isoform of O88685, AAA domain-containing protein OS=Mus musculus (Mouse) OX=10090 GN=Psmc3 PE=1 SV=1;tr|B7ZCF1|B7ZCF1_MOUS	AMEVDERPTEQYSDIGGLDK;APSIIFIDELDAIGTK;AVCVEAGMIALR;CTDDFNGAQCK;DSYLILETLPTEYDSR;EKAPSIIFIDELDAIGTK;FENLGIQPPK;GATELTHEDYMEGILEVQAK;GVLMYGPPGTGK;KMNVSPDVNYEELAR;LAGPQLVQMFIGDGAK;LKPGDLVGVNK;MNVSPDVNYEELAR;MSTEEIVQR;QIQELVEAIVLPMNHK;QTYFLPVIGLVDAEK;TMLELLNQLDGFQPNTQVK;VDILDPALLR	18	52	49.548	0	29.777	12109000000	238	13	13	16	18	1	1	3	3	28.2511	26.4542	29.2369	29.5563	22.985	22.1198	24.0295	24.6069	4.93931	30.6819	0.00171205	0.0206394
Q924Z4;D3Z4M2;D3YTM0;D3Z0Z2	Ceramide synthase 2	Cers2	sp|Q924Z4|CERS2_MOUSE Ceramide synthase 2 OS=Mus musculus (Mouse) OX=10090 GN=Cers2 PE=1 SV=1;tr|D3Z4M2|D3Z4M2_MOUSE Isoform of Q924Z4, Homeobox domain-containing protein (Fragment) OS=Mus musculus (Mouse) OX=10090 GN=Cers2 PE=1 SV=1;tr|D3YTM0|D3YTM0_MOUSE	AGTLIMALHDASDYLLESAK;APPNATLEHFYQTSGK;LWLPVNLTWADLEDKDGR;MFNYAGWK;QVEVDLLSR	5	18.7	45.024	0	8.4412	1972100000	38	3	4	1	3	1	1	1	0	26.8782	25.8033	25.9068	26.4014	23.6223	24.4822	24.0319		2.20198	4.6011	0.00175016	0.0206394
O08795;O08795-2	Glucosidase 2 subunit beta	Prkcsh	sp|O08795|GLU2B_MOUSE Glucosidase 2 subunit beta OS=Mus musculus (Mouse) OX=10090 GN=Prkcsh PE=1 SV=1;sp|O08795-2|GLU2B-2_MOUSE Isoform of O08795, Isoform 2 of Glucosidase 2 subunit beta OS=Mus musculus (Mouse) OX=10090 GN=Prkcsh PE=1 SV=1	ETVVTSTTEPSR;KLWEEQQAAAK;LLELQAGK;LLELQAGKK;LWEEQQAAAK;SKFEEVER;VNDGVCDCCDGTDEYNSGTVCENTCR;YEQGTGCWQGPNR	8	15.2	58.792	0	11.484	2022500000	51	3	2	3	4	0	1	0	1	24.7563	27.7227	26.1411	26.7928		20.2466		20.0178	6.22104	74.5969	0.00171785	0.0206394
P70349;B0R1E3	Histidine triad nucleotide-binding protein 1	Hint1	sp|P70349|HINT1_MOUSE Histidine triad nucleotide-binding protein 1 OS=Mus musculus (Mouse) OX=10090 GN=Hint1 PE=1 SV=3;tr|B0R1E3|B0R1E3_MOUSE Isoform of P70349, HIT domain-containing protein OS=Mus musculus (Mouse) OX=10090 GN=Hint1 PE=1 SV=1	AQVAQPGGDTIFGK;CAADLGLK;CLAFHDISPQAPTHFLVIPK	3	33.3	13.777	0.00025893	4.2186	13528000000	33	2	2	3	3	1	1	1	1	28.8209	27.2662	30.1006	29.9123	23.6679	24.9935	23.6016	24.3662	4.86773	29.1967	0.00179555	0.0206582
Q9CX00	IST1 homolog	Ist1	sp|Q9CX00|IST1_MOUSE IST1 homolog OS=Mus musculus (Mouse) OX=10090 GN=Ist1 PE=1 SV=1	EIADYLAAGK;EIADYLAAGKDER;ELDSGLAESVSTLIWAAPR;FGLIQSMK;IVADQLCAK;LQSEVAELK;LSVEAPPK;TNQIGTVNDR	8	21	39.468	0	13.033	20774000000	113	9	9	8	9	2	1	0	1	30.0037	27.9247	30.9797	29.6063	24.2945	22.4074		21.7386	6.81512	112.604	0.0017581	0.0206582
O88455;A0A140LIT2	7-dehydrocholesterol reductase	Dhcr7	sp|O88455|DHCR7_MOUSE 7-dehydrocholesterol reductase OS=Mus musculus (Mouse) OX=10090 GN=Dhcr7 PE=1 SV=1;tr|A0A140LIT2|A0A140LIT2_MOUSE Isoform of O88455, 7-dehydrocholesterol reductase OS=Mus musculus (Mouse) OX=10090 GN=Dhcr7 PE=1 SV=1	AIECSYTSADGLK;DEHRCANK;FLPGYVGGVQEGAITPAGVVNK;FTGNFFYNYMMGIEFNPR;GYLFPTSAEDCK;LLVSGFWGVAR;YTAAVPYR	7	19.5	53.918	0	9.8418	2053700000	57	8	5	4	2	1	1	2	3	29.3259	26.309	25.6779	26.7534	20.0735	22.16	21.0059	22.317	5.62743	49.4341	0.0017954	0.0206582
Q8BG05;A2AL12;Q8BG05-2	Heterogeneous nuclear ribonucleoprotein A3	Hnrnpa3	sp|Q8BG05|ROA3_MOUSE Heterogeneous nuclear ribonucleoprotein A3 OS=Mus musculus (Mouse) OX=10090 GN=Hnrnpa3 PE=1 SV=1;tr|A2AL12|A2AL12_MOUSE Isoform of Q8BG05, Heterogeneous nuclear ribonucleoprotein A3 OS=Mus musculus (Mouse) OX=10090 GN=Hnrnpa3 PE=1 SV=1	EDSVKPGAHLTVK;EDTEEYNLR;GEEGHDPKEPEQLR;GFAFVTFDDHDTVDK;GFAFVTFDDHDTVDKIVVQK;GFGFVTYSCVEEVDAAMCAR;GGNFGGGGGNFGR;GGSFGGRSSGSPYGGGYGSGGGSGGYGSR;GGYGGGGGGSRGSYGGGDGGYNGFGGDGGNYGGGPGYSSR;IETIEVMEDR;IFVGGIKEDTEEYNLR;KIFVGGIK;KLFIGGLSFETTDDSLR;LFIGGLSFETTDDSLR;LFIGGLSFETTDDSLREHFEK;SSGSPYGGGYGSGGGSGGYGSR;WGTLTDCVVMR;WGTLTDCVVMRDPQTK;YHTINGHNCEVK	19	59.6	39.652	0	29.415	29649000000	237	21	17	16	15	2	1	2	3	31.0905	28.8595	30.502	30.4207	24.209	25.0469	24.6796	27.3566	4.89513	29.7565	0.00179528	0.0206582
Q8K0D5	Elongation factor G, mitochondrial	Gfm1	sp|Q8K0D5|EFGM_MOUSE Elongation factor G, mitochondrial OS=Mus musculus (Mouse) OX=10090 GN=Gfm1 PE=1 SV=1	AIYFDGDFGQIVR;DDSHPFVGLAFK;ETIVAPVPFDFTHK;FGQLTYVR;GEYTMEYCR;GFLDACEK;GIIDLIEER;IPSVSDLK;KQSGGAGQFGK;LEFSDETFGSNVPK;LNHNAAFVQIPIGLEGDFK;NIGISAHIDSGK;RYNVPFLTFINK;SCTEGKGEYTMEYCR;SFTPVFLGSALK;VHFDPESK;VIGVLEPLPPEDYTK;YDEIPAGLR;YLEATGQLPVK;YLEATGQLPVKK;YNVPFLTFINK;YQPCSPSTQEELINK	22	30.1	83.549	0	31.945	10005000000	214	13	7	16	19	6	5	6	3	28.6188	27.3573	28.935	29.2459	24.1867	26.3716	25.3985	25.1183	3.27048	9.6497	0.00178333	0.0206582
O35737;Q8C2Q7	Heterogeneous nuclear ribonucleoprotein H;Heterogeneous nuclear ribonucleoprotein H, N-terminally processed	Hnrnph1	sp|O35737|HNRH1_MOUSE Heterogeneous nuclear ribonucleoprotein H OS=Mus musculus (Mouse) OX=10090 GN=Hnrnph1 PE=1 SV=3;tr|Q8C2Q7|Q8C2Q7_MOUSE Isoform of O35737, Heterogeneous nuclear ribonucleoprotein H OS=Mus musculus (Mouse) OX=10090 GN=Hnrnph1 PE=1 SV=1	ATENDIYNFFSPLNPVR;DLNYCFSGMSDHR;EEIVQFFSGLEIVPNGITLPVDFQGR;EGRPSGEAFVELESEDEVK;GLPFGCSK;GLPWSCSADEVQR;HTGPNSPDTANDGFVR;PSGEAFVELESEDEVK;SNNVEMDWVLK;STGEAFVQFASQEIAEK;VHIEIGPDGR;YGDGGSTFQSTTGHCVHMR;YVELFLNSTAGASGGAYEHR	13	42.1	49.199	0	14.567	14024000000	141	11	8	12	11	0	1	0	1	29.9285	27.3057	29.4396	29.6762		23.3784		23.1303	5.83316	57.0105	0.00179209	0.0206582
P97792;P97792-2	Coxsackievirus and adenovirus receptor homolog	Cxadr	sp|P97792|CXAR_MOUSE Coxsackievirus and adenovirus receptor homolog OS=Mus musculus (Mouse) OX=10090 GN=Cxadr PE=1 SV=1;sp|P97792-2|CXAR-2_MOUSE Isoform of P97792, Isoform 2 of Coxsackievirus and adenovirus receptor homolog OS=Mus musculus (Mouse) OX=10090	APQSPTLAPAK;EGSLPLQFEWQK;IYDNYYPDLK;LDVVPPSNR;VGSDQCMLR	5	14	39.947	0.00025374	4.0308	631010000	35	5	2	4	1	0	1	1	0	25.5818	24.2975	25.6182	24.9398		22.303	22.546		2.68484	6.43009	0.00177343	0.0206582
Q9D517	1-acyl-sn-glycerol-3-phosphate acyltransferase gamma	Agpat3	sp|Q9D517|PLCC_MOUSE 1-acyl-sn-glycerol-3-phosphate acyltransferase gamma OS=Mus musculus (Mouse) OX=10090 GN=Agpat3 PE=1 SV=2	DTVIEGLR;FGVLGSSK;FPLEDIPADETSAAQWLHK;GFTTAVQCLR;GNKNPSLLGILYGK;GSSYGNQELK;GTVAAIYDVTLNFR;GVFPGEQFK;GVFPGEQFKPAR;ISMEVAASK;KYEADMCVR;LADYPEYMWFLLYCEGTR;LIGVTEIEK;NPSLLGILYGK;RFPLEDIPADETSAAQWLHK;RLIGVTEIEK;WEEDRDTVIEGLR;YEADMCVR	18	39.1	43.295	0	28.752	18748000000	192	19	11	10	11	6	3	3	4	30.9499	28.4127	29.4713	30.4985	25.1702	24.6981	25.0765	24.4357	4.98798	31.7345	0.00181182	0.0206656
Q8CGC7	Bifunctional glutamate/proline--tRNA ligase;Glutamate--tRNA ligase;Proline--tRNA ligase	Eprs	sp|Q8CGC7|SYEP_MOUSE Bifunctional glutamate/proline--tRNA ligase OS=Mus musculus (Mouse) OX=10090 GN=Eprs1 PE=1 SV=4	AIQGATSHHLGQNFSK;ASKDQVDSAVQELLQLK;AYVDDTPAEQMK;DFFDAEIK;DFFDAEIKK;DNYSPGWK;DQDVEPGAPSMGAK;DQVDSAVQELLQLK;DSKHEELMLGDPCLK;EAPCILIYIPDGHTK;ERPAPAVSSTCATAEDSSVLYSR;EVVPVNVLDAQEEMK;EVVPVNVLDAQEEMKEVAR;FAGGDYTTTIEAFISASGR;FDDTNPEK;FVELPGAEMGK;GDVSISVEEGKENLLR;GSAAWQEHLK;GSQFGQSCCLR;HEELMLGDPCLK;IDMSSNNGCMR;KEENLAEWYSQVITK;KGDIIQLQR;KPYIWEYSR;LGVENCYFPIFVSQAALEK;LNLNNTVLSK;LNQWCNVVR;LTSAINELNHCLSLR;MA…	57	45	170.08	0	95.273	35642000000	610	50	27	38	45	5	4	3	2	31.3488	27.7832	30.7761	32.0213	23.3101	23.5785	23.8156	21.9878	7.30935	158.611	0.00182115	0.0206656
P61205;P84078	ADP-ribosylation factor 3;ADP-ribosylation factor 1	Arf3;Arf1	sp|P61205|ARF3_MOUSE ADP-ribosylation factor 3 OS=Mus musculus (Mouse) OX=10090 GN=Arf3 PE=2 SV=2;sp|P84078|ARF1_MOUSE ADP-ribosylation factor 1 OS=Mus musculus (Mouse) OX=10090 GN=Arf1 PE=1 SV=2	DAVLLVFANK;HYFQNTQGLIFVVDSNDR;HYFQNTQGLIFVVDSNDRER;ILMVGLDAAGK;ILMVGLDAAGKTTILYK;LGEIVTTIPTIGFNVETVEYK;LKLGEIVTTIPTIGFNVETVEYK;MLAEDELR;MLAEDELRDAVLLVFANK;NISFTVWDVGGQDK;QDLPNAMNAAEITDK	11	59.1	20.601	0	7.4436	39537000000	71	5	5	5	4	2	2	2	2	30.9285	28.5812	30.2911	30.7117	25.3352	26.4371	26.0409	26.1132	4.14653	17.7104	0.00185126	0.0206656
Q3UZZ6	Sulfotransferase 1 family member D1	Sult1d1	sp|Q3UZZ6|ST1D1_MOUSE Sulfotransferase 1 family member D1 OS=Mus musculus (Mouse) OX=10090 GN=Sult1d1 PE=1 SV=1	DIPEEILNK;DVVVSYYYFYQMAK;EEMDHSVSPFMR;ENPSANYTTMMK;ENPSANYTTMMKEEMDHSVSPFMR;FEEDYVKK;FLEKDIPEEILNK;FMAGQVSFGPWYDHVK;IHPEPGTWEEFLEK;ILYHSSFSVMK;ILYLFYEDMK;ILYLFYEDMKENPK;IVKTHLPVQLLPSSFWK;KGISGDWK;KMEDSTLK;NAKDVVVSYYYFYQMAK;NQFTVAQYEK;NQFTVAQYEKFEEDYVK;PDDILISTYPK;RVPFMELIIPGITNGVEMLNNMPSPR;SGTTWVSEILDLIYNNGDAEK;THLPVQLLPSSFWK;VPFMELIIPGITNGVEMLNNMPSPR	23	73.6	35.083	0	42.009	316560000000	418	29	21	33	35	5	6	5	4	32.9821	30.3235	33.4364	33.5755	25.9481	27.9075	26.9661	27.2419	5.56348	47.2904	0.00185691	0.0206656
Q8R5J9	PRA1 family protein 3	Arl6ip5	sp|Q8R5J9|PRAF3_MOUSE PRA1 family protein 3 OS=Mus musculus (Mouse) OX=10090 GN=Arl6ip5 PE=1 SV=2	AWDDFFPGSDR;KTPMGIILDALEQQEDNINK;TPMGIILDALEQQEDNINK	3	16.5	21.557	0	5.3321	1463700000	39	2	2	2	2	1	1	1	1	25.7893	23.8436	25.8148	25.8184	21.2763	22.7546	21.4904	22.0278	3.42927	10.7724	0.00182865	0.0206656
P80316	T-complex protein 1 subunit epsilon	Cct5	sp|P80316|TCPE_MOUSE T-complex protein 1 subunit epsilon OS=Mus musculus (Mouse) OX=10090 GN=Cct5 PE=1 SV=1	AFADALEVIPMALSENSGMNPIQTMTEVR;ASVGTLAFDEYGRPFLIIK;CPTLEQYAMR;DVDFELIK;DVDFELIKVEGK;ESNPALGIDCLHK;FSELTSEK;GSNDMQYQHVIETLIGK;GVIVDKDFSHPQMPK;HKLDVMSVEDYK;IADGYEQAAR;IAILTCPFEPPKPK;IAIQHLDK;KQQISLATQMVR;LDVMSVEDYK;LGFAGVVQEISFGTTK;LMGLEALK;MIIEEAKR;QMAEIAVNAVLTVADMER;QQISLATQMVR;SLHDALCVIR;TSLGPNGLDK;VLVDINNPEPLIQTAK;WVGGPEIELIAIATGGR	24	52.1	59.623	0	38.97	26849000000	287	19	17	23	16	1	5	2	1	30.4599	28.0215	30.7903	30.0521	23.6767	25.7718	23.7076	21.4145	6.18829	72.9225	0.00183838	0.0206656
G3X9K3;D3YYK9	Brefeldin A-inhibited guanine nucleotide-exchange protein 1	Arfgef1	sp|G3X9K3|BIG1_MOUSE Brefeldin A-inhibited guanine nucleotide-exchange protein 1 OS=Mus musculus (Mouse) OX=10090 GN=Arfgef1 PE=1 SV=1;tr|D3YYK9|D3YYK9_MOUSE Isoform of G3X9K3, SEC7 domain-containing protein OS=Mus musculus (Mouse) OX=10090 GN=Arfgef1 PE=1	ACEVALEEIKVETEK;AGSGTLPPVK;ATLTQMLNVIFAR;CIAQMVNSQAANIR;CISQLELAQLIGTGVK;CISQLELAQLIGTGVKPR;DAVDFDVR;DAYVQALAR;DFLRPFEHIMK;DLPEEYLSAIYNEIAGK;EALSYFLTLTSESHR;EAWTNLLLLFLTK;EIIEQGIDLFNK;EVMYAYVDQHDFSGK;EYTSDDMSVAPEDR;FLTSQQLFK;FTLEIWDK;FTLLTVSSGITEMK;GLECLVSILK;GLTVMFEIMK;GSQELGMSNVQELSLR;HWWQDLFR;IACIFSIQLER;IVEISYYNMGR;IVSTSLDCLQK;IWEVIGDHFNK;KEDAENLAAAQR;LDGNAIVDFVR;LDSTQVGEFLGDNDK;LDSTQVGEFLGDN…	51	31.3	208.5	0	67.297	29729000000	418	28	17	32	18	2	2	1	2	29.4886	27.1645	31.2396	28.8105	24.1893	23.784	21.5392	23.7098	5.87026	58.4959	0.00182432	0.0206656
Q9WVA4;A0A0A6YXG6	Transgelin-2	Tagln2	sp|Q9WVA4|TAGL2_MOUSE Transgelin-2 OS=Mus musculus (Mouse) OX=10090 GN=Tagln2 PE=1 SV=4;tr|A0A0A6YXG6|A0A0A6YXG6_MOUSE Isoform of Q9WVA4, Calponin-homology (CH) domain-containing protein (Fragment) OS=Mus musculus (Mouse) OX=10090 GN=Tagln2 PE=1 SV=1	DDGLFSGDPNWFPK;DDGLFSGDPNWFPKK;EDVGQPQPGR;EDVGQPQPGRENFQK;GASQAGMTGYGMPR;GPSYGLSR;IQASSMAFK;KIQASSMAFK;LINSLYPEGQAPVK;LINSLYPEGQAPVKK;NFSDNQLQEGK;NVIGLQMGTNR;QMEQISQFLQAAER;QYDADLEQILIQWITTQCR;TLMNLGGLAVAR;WLKDGTVLCK;YGINTTDIFQTVDLWEGK	17	85.9	22.395	0	29.987	104650000000	266	19	14	24	23	1	2	1	2	32.1675	29.323	32.366	32.6198	21.5932	24.2912	24.7628	26.6939	7.28383	155.831	0.00186127	0.0206656
Q02257	Junction plakoglobin	Jup	sp|Q02257|PLAK_MOUSE Junction plakoglobin OS=Mus musculus (Mouse) OX=10090 GN=Jup PE=1 SV=3	AAMIVNQLSK;AGDKDDITEPAVCALR;ALMGSPQLVAAVVR;CTTSILHNLSHHR;EGLLAIFK;FLAITTDCLQLLAYGNQESK;GIMDEDDACGR;HPEAEMAQNSVR;HVAAGTQQPYTDGVR;ISEDKNPDYR;LAEPSQLLK;LLNDEDPVVVTK;LLNQPNQWPLVK;LNTIPLFVQLLYSSVENIQR;LNYGIPAIVK;LVQNCLWTLR;MEEIVEGCTGALHILAR;NEGTATYAAAVLFR;NLALCPANHAPLQEAAVIPR;NLSDVATK;NLSDVATKQEGLESVLK;RALMGSPQLVAAVVR;RVSVELTNSLFK;SAIVHLINYQDDAELATR;SGGIPALVR;TMQNTSDLDTAR;VAAGVLCELAQDK;VLSVCPSNKPAIVEA…	29	48.1	81.8	0	50.944	31858000000	370	39	23	34	37	3	2	2	11	32.1288	28.5943	31.3233	32.4611	24.7735	24.6974	23.7216	26.8807	6.10857	69.0022	0.00182484	0.0206656
Q922Q1	Mitochondrial amidoxime reducing component 2	Mtarc2	sp|Q922Q1|MARC2_MOUSE Mitochondrial amidoxime reducing component 2 OS=Mus musculus (Mouse) OX=10090 GN=Mtarc2 PE=1 SV=1	CVLTTVDPDTGIIDR;CVLTTVDPDTGIIDRK;DCGDEVAQWFTNYLK;DRFWMVVK;EDGHMVTAR;GRDCGDEVAQWFTNYLK;GVSVCETECTDMGLR;KEPLETLK;KLYPSESYLQNYEVAYPDCSPVHLISEASLVDLNTR;LGLPGQPR;LVQFDTSMK;QLQQVGTVSK;RQLQQVGTVSK;SIYQSSPLFGMYFSVEK;STWLGVAALGLAAVALGTVAWRR	15	52.1	38.194	0	24.9	57603000000	244	18	17	20	18	4	5	3	3	31.2342	29.213	30.9744	31.3627	26.6732	28.2096	26.291	27.4845	3.53149	11.5634	0.00186483	0.0206656
Q99J56	Derlin-1	Derl1	sp|Q99J56|DERL1_MOUSE Derlin-1 OS=Mus musculus (Mouse) OX=10090 GN=Derl1 PE=1 SV=1	DLIVSFWFGTR;HNWGQGFR;NFLSTPQFLYR;SDIGDWFR;YWFAATVAVPLIGK	5	20.7	28.834	0	7.723	3118700000	60	4	4	5	5	1	2	2	2	27.6382	25.6377	27.3719	26.9967	22.7159	24.5175	23.77	24.079	3.14049	8.81823	0.00186503	0.0206656
Q9JIF7	Coatomer subunit beta	Copb1	sp|Q9JIF7|COPB_MOUSE Coatomer subunit beta OS=Mus musculus (Mouse) OX=10090 GN=Copb1 PE=1 SV=1	AAAQCYIDLIIK;ALSGYCGFMAANLYAR;CIYNLLQSSSPAVK;DLQHPNEFIR;EAADPLASK;EAELLEPLMPAIR;EAGELKPEEEITVGPVQK;EDIQSVMTEVR;EDQFQLSLLAAMGNTQR;EEDRPPLR;GALWILGEYCSTK;KLLLVFWEIVPK;KPITDDDVDR;KTLQLALDLVSSR;LKEAELLEPLMPAIR;LLHEMILVCDAYR;LLLVFWEIVPK;LPGLLMTIIR;LVTEMGTYATQSALSSSR;LVTEMGTYATQSALSSSRPTK;MLEVFHAIK;NAFMMLIHADQDR;NAVLAIYTIYR;NDLEKGDVK;NFEHLIPDAPELIHDFLVNEK;NVEELVIVLK;NVEELVIVLKK;NVTVQPDDPISFMQLTAK;PEEEI…	44	51.9	107.06	0	74.968	43936000000	498	39	24	30	34	3	6	4	4	31.095	27.8166	30.2306	30.3147	24.3391	26.6366	23.937	24.5786	4.99141	31.81	0.00187378	0.0206931
Q68FD5;Q5SXR6	Clathrin heavy chain 1;Clathrin heavy chain	Cltc	sp|Q68FD5|CLH1_MOUSE Clathrin heavy chain 1 OS=Mus musculus (Mouse) OX=10090 GN=Cltc PE=1 SV=3;tr|Q5SXR6|Q5SXR6_MOUSE Isoform of Q68FD5, Clathrin heavy chain OS=Mus musculus (Mouse) OX=10090 GN=Cltc PE=1 SV=1	AAEQAHLWAELVFLYDK;ADDPSSYMEVVQAANASGNWEELVK;AFMTADLPNELIELLEK;AHIAQLCEK;AHMGMFTELAILYSK;AHTMTDDVTFWK;ALEHFTDLYDIK;ALEHFTDLYDIKR;AMLSANIR;ARESYVETELIFALAK;AVDVFFPPEAQNDFPVAMQISEK;AVVHTHLLNPEWLVNYFGSLSVEDSLECLR;CNEPAVWSQLAK;DAMQYASESK;DAMQYASESKDTELAEELLQWFLQEEK;DPELWGSVLLESNPYR;DPHLACVAYER;DTELAEELLQWFLQEEK;DTELAEELLQWFLQEEKR;EAIDSYIK;EDKLECSEELGDLVK;EGQFKDIITK;EHLELFWSR;EKVGEQAQVVIIDMNDPSNPIR;ENP…	107	72.2	191.55	0	189.27	976250000000	2024	155	110	153	145	42	57	45	55	36.4083	33.1301	35.468	35.137	29.1964	30.4743	29.392	30.3998	5.17021	36.0071	0.0018899	0.02073
P10493	Nidogen-1	Nid1	sp|P10493|NID1_MOUSE Nidogen-1 OS=Mus musculus (Mouse) OX=10090 GN=Nid1 PE=1 SV=2	AECLNPAQPGR;ASLHGGEPTTIIR;CECVEGYHFSDR;CPDNTLGVDCIER;DYATGFCCR;EDLSPFIIQMAAEYVQR;GDGQTCYDIDECSEQPSR;GLVGFLWK;GNLYWTDWNR;GTCVAAEDQR;IETSHMDGTNR;IETSHMDGTNRR;KDESQVPAVVGFSK;KVLEGLQYPFAVTSYGK;NGFSITGGEFTR;NLYYTDWK;QAEVTFLGHPGK;QCVAEGSPQR;QDLGSPEGIALDHLGR;RVLFDTGLVNPR;SSNAGHQGVWVFEIGSPATAK;TIFWTDSQLDR;TNSVIAMDLAISK;VIIGLAFDCVDK;VLEGLQYPFAVTSYGK;VLFDTGLVNPR;VVYWTDISEPSIGR;YALSNSIGPVR	28	25.4	136.54	0	44.576	15865000000	278	18	13	22	23	1	3	3	3	28.6917	28.037	29.0442	30.2462	22.4605	25.9365	23.7523	23.7214	5.03709	32.8334	0.00188514	0.02073
Q80TL7;Q80TL7-2;B9EKJ3	Protein MON2 homolog	Mon2	sp|Q80TL7|MON2_MOUSE Protein MON2 homolog OS=Mus musculus (Mouse) OX=10090 GN=Mon2 PE=1 SV=2;sp|Q80TL7-2|MON2-2_MOUSE Isoform of Q80TL7, Isoform 2 of Protein MON2 homolog OS=Mus musculus (Mouse) OX=10090 GN=Mon2 PE=1 SV=2;tr|B9EKJ3|B9EKJ3_MOUSE Isoform of	AELTMAALCGR;AFVGQMMTMLNK;AGFSMADLQK;AVEGPSTVLTTAVMTDLPVISNILSR;AVSTLIDSLKK;AWDVLLDHIQSAALSK;CGSETPVVTDELEDLK;DAFITAICK;DNITNNTAAATVR;EMSNINHPDIR;EWGAEALTSLIR;ITQLCLAAIQR;LAVASLLK;LCVQPQLLR;LGELCVDPR;LLENMQSDLR;LLETGLVNMHR;LQLLLLNPLK;MALSVLLK;MREWGAEALTSLIR;QQVTEIIFVLK;QWAETWVLTLAGVAR;RDEQAASDPMDQETVSR;SFCQSYDMK;SFQEILQIVSPVR;SLEVVVDLYQK;VLSIGLPVAR;YLLQPLGDFSR;YSCPSESTWK	29	19.4	189.08	0	38.917	9896400000	259	25	9	22	10	2	2	1	3	29.0586	26.3083	28.748	27.6948	23.6089	22.9747	23.1655	24.9252	4.28388	19.4795	0.00190224	0.02073
Q9ESG4	Collectrin	Tmem27	sp|Q9ESG4|CLTRN_MOUSE Collectrin OS=Mus musculus (Mouse) OX=10090 GN=Cltrn PE=1 SV=1	AMVAFSMR;AYVWDTDQEYLFR;GGHINDGFLTEDER;GPPGVEDAEDK;INSAFFLDDHTLEFLK	5	27.9	25.07	0	9.2489	10866000000	79	5	5	6	5	2	2	2	3	28.7131	27.0178	28.5576	28.4314	24.1	26.0793	24.5934	25.4438	3.12585	8.72918	0.00189869	0.02073
Q61696;P17879	Heat shock 70 kDa protein 1A;Heat shock 70 kDa protein 1B	Hspa1a;Hspa1b	sp|Q61696|HS71A_MOUSE Heat shock 70 kDa protein 1A OS=Mus musculus (Mouse) OX=10090 GN=Hspa1a PE=1 SV=2;sp|P17879|HS71B_MOUSE Heat shock 70 kDa protein 1B OS=Mus musculus (Mouse) OX=10090 GN=Hspa1b PE=1 SV=3	AQIHDLVLVGGSTR;ARFEELCSDLFR;ATAGDTHLGGEDFDNR;DAGVIAGLNVLR;FEELCSDLFR;FGDAVVQSDMK;HWPFQVVNDGDKPK;IINEPTAAAIAYGLDR;ITITNDKGR;KFGDAVVQSDMK;LLQDFFNGR;LVSHFVEEFK;LVSHFVEEFKR;NALESYAFNMK;NQVALNPQNTVFDAK;QTQTFTTYSDNQPGVLIQVYEGER;SAVEDEGLK;SFFPEEISSMVLTK;SINPDEAVAYGAAVQAAILMGDK;TTPSYVAFTDTER;VEIIANDQGNR;YKAEDEVQR	22	39.6	70.078	0	32.024	16065000000	181	8	8	13	15	3	1	2	2	28.7904	26.8767	29.1086	30.3797	23.3577	24.2613	22.6199	24.4639	5.11312	34.61	0.00191735	0.0207576
Q3TMH2	Secernin-3	Scrn3	sp|Q3TMH2|SCRN3_MOUSE Secernin-3 OS=Mus musculus (Mouse) OX=10090 GN=Scrn3 PE=1 SV=1	ALDVIVDLLEK;AVSEEIESILQSGHLDEEK;DRPSGINMK;EDISKEEALLGMDLVR;EEALLGMDLVR;GNITFETMMEILR;HQEALEMISNSK;IDREHPDMR;LFDEVQEVIYCPAAVHNDLEK;NEAWILETSGK;NISNQLSITTK;SPTFEPERPVAK;TVNLFPQYVK;TVNLFPQYVKDEIK;YGQGGNCAEGK	15	40.4	47.661	0	26.583	13695000000	145	11	7	11	8	0	1	0	1	30.0117	26.0495	29.0824	28.5582		20.0311		20.3144	8.25272	305.011	0.00191527	0.0207576
P56391;A0A140LIU3	Cytochrome c oxidase subunit 6B1	Cox6b1	sp|P56391|CX6B1_MOUSE Cytochrome c oxidase subunit 6B1 OS=Mus musculus (Mouse) OX=10090 GN=Cox6b1 PE=1 SV=2;tr|A0A140LIU3|A0A140LIU3_MOUSE Isoform of P56391, Cytochrome c oxidase subunit 6B1 OS=Mus musculus (Mouse) OX=10090 GN=Cox6b1 PE=1 SV=1	GGDVSVCEWYR;IAEGTFPGK;NCWQNYLDFHR;SLCPVSWVSAWDDR;TAPFDSRFPNQNQTK;VYKSLCPVSWVSAWDDR	6	73.3	10.071	0	10.615	137780000000	90	7	5	6	7	3	0	2	1	32.9377	29.9007	33.3557	33.3956	24.8772		24.3025	24.4255	7.86235	232.704	0.00195217	0.0209877
Q9CQH3;D3Z568;D3Z6W9;F6Y6V5	NADH dehydrogenase [ubiquinone] 1 beta subcomplex subunit 5, mitochondrial	Ndufb5	sp|Q9CQH3|NDUB5_MOUSE NADH dehydrogenase [ubiquinone] 1 beta subcomplex subunit 5, mitochondrial OS=Mus musculus (Mouse) OX=10090 GN=Ndufb5 PE=1 SV=1;tr|D3Z568|D3Z568_MOUSE Isoform of Q9CQH3, Complex I-SGDH OS=Mus musculus (Mouse) OX=10090 GN=Ndufb5 PE=1 S	ARGDGPWYQFPTPEK;EFIDHSPK;GDGPWYQFPTPEK;GDGPWYQFPTPEKEFIDHSPK;LFVVKPSLYYDAR;LGVGSFLTR;MAAMSLLQR;NFYDGPEK;PSLYYDAR;TLAILQIESEK;TLAILQIESEKAELR	11	40.7	21.71	0	15.796	34860000000	134	10	9	9	9	4	5	5	5	31.8759	29.9286	30.6147	30.5285	27.2197	28.5685	27.7284	28.2029	2.80704	6.99848	0.00195146	0.0209877
Q9QYX7;Q9QYX7-2	Protein piccolo	Pclo	sp|Q9QYX7|PCLO_MOUSE Protein piccolo OS=Mus musculus (Mouse) OX=10090 GN=Pclo PE=1 SV=4;sp|Q9QYX7-2|PCLO-2_MOUSE Isoform of Q9QYX7, Isoform 2 of Protein piccolo OS=Mus musculus (Mouse) OX=10090 GN=Pclo PE=1 SV=4	LPLIGDAIDLR;LRYLEMGINR;SLAQTPGQGK;SLVSVLPEK;VRGQYDEMGESMADDPR	5	1.1	550.83	0.0011356	3.2719	1983300000	31	3	2	1	4	2	2	2	0	26.0161	26.9658	27.7516	26.9133	24.5673	24.2587	23.5256		2.79445	6.93768	0.00195767	0.0209877
P29351;P29351-2;P29351-3	Tyrosine-protein phosphatase non-receptor type 6	Ptpn6	sp|P29351|PTN6_MOUSE Tyrosine-protein phosphatase non-receptor type 6 OS=Mus musculus (Mouse) OX=10090 GN=Ptpn6 PE=1 SV=2;sp|P29351-2|PTN6-2_MOUSE Isoform of P29351, Isoform 2 of Tyrosine-protein phosphatase non-receptor type 6 OS=Mus musculus (Mouse) OX=1	AGFWEEFESLQK;DLSGPDAETLLK;ESLSQPGDFVLSVLNDQPK;FATLTELVEYYTQQQGILQDR;FIYVAIAQFIETTK;FIYVAIAQFIETTKK;GEPWTFLVR;GLDCDIDIQK;IQNSGDFYDLYGGEK;KLEIIQSQK;KNQGDFSLSVR;NILPFDHSR;NQLLGPDENSK;SGMVQTEAQYK;TGIEEASGAFVYLR;TGTIIVIDMLMESISTK;TLQISPLDNGDLVR;VDDQVTHIR;VNAADIENR;VYGLYSVTNSR;WYHGHISGGQAESLLQAK;YPLNCSDPTSER;YTVGGSETFDSLTDLVEHFK	23	48.4	67.558	0	36.301	28897000000	216	12	10	15	12	2	0	2	1	30.4718	28.3422	29.8811	30.4271	21.8225		22.7204	19.9194	8.29314	313.678	0.0019708	0.0210341
P70398;Q4FE56	Probable ubiquitin carboxyl-terminal hydrolase FAF-X;Ubiquitin carboxyl-terminal hydrolase	Usp9x	sp|P70398|USP9X_MOUSE Probable ubiquitin carboxyl-terminal hydrolase FAF-X OS=Mus musculus (Mouse) OX=10090 GN=Usp9x PE=1 SV=2;tr|Q4FE56|Q4FE56_MOUSE Isoform of P70398, USP domain-containing protein OS=Mus musculus (Mouse) OX=10090 GN=Usp9x PE=1 SV=1	ALTLQDLDNIWAAQAGK;ASYDTLCVLDGDKDSINCAR;AWQTFIIDLLLHCHSK;CLAENAVYLCDR;DDVFGYPQQFEDKPPLSK;DGLFDTIQR;DGLTISFTK;DGQLWLCAPQAK;DNEDYDPQTVR;DSLHQPQYVEK;EIYTNLGPR;ELDMEPYTVAGVAK;ELIDDFIFPASNVYLQYMR;ELLAFQTPEK;ELLAFQTPEKK;EQHDALEFFNSLVDSLDEALK;EYINECDSDYHEER;EYNIGVLR;FDDGDVTECK;FGTLNGFQILHDR;FLFTTGFHTK;FNDYFEFPR;FSEYLLECPSAEVR;FWFAHNVLFNVSNR;GDLLEGANAYHCEK;GELEVLLEAAIDLSK;GIPDDRDGLFDTIQR;GSASDWYDALCILLR;G…	70	33	290.71	0	111.99	36222000000	690	56	32	51	40	5	3	4	5	30.913	27.7322	30.7052	29.7622	23.9964	24.123	25.5617	24.1945	5.30923	39.6495	0.0019751	0.0210341
Q8R0Y6	Cytosolic 10-formyltetrahydrofolate dehydrogenase	Aldh1l1	sp|Q8R0Y6|AL1L1_MOUSE Cytosolic 10-formyltetrahydrofolate dehydrogenase OS=Mus musculus (Mouse) OX=10090 GN=Aldh1l1 PE=1 SV=1	ADPLGLEAEK;ADPLGLEAEKDGVPVFK;AGLILFGNDDR;ANATEFGLASGVFTR;ARGQALPEVVAK;AVQMGMSSVFFNK;DLGEAALNEYLR;DTNHGPQNHEAHLR;EAFENGLWGK;ECDVLPDDTVSTLYNR;EESFGPIMIISR;EGATLVCGGNQVPR;EGHEVVGVFTIPDK;EGHEVVGVFTIPDKDGK;EPVGVCGIVIPWNYPLMMLSWK;ETAMINWDQPAEAIHNWIR;FADGDVDAVLSR;FLFPEGIK;GASAINWTLIHGDK;GASAINWTLIHGDKK;GEDGESECVINYVEK;GENCIAAGR;GGFTIFWADDGLDTGDLLLQK;GNDKVPGAWTEACGQK;GQALPEVVAK;GSASSALELTEEELATAEAVR;GVVN…	65	78.6	98.708	0	117.14	353340000000	1071	74	59	81	74	24	28	23	27	33.7452	31.5801	33.9018	33.7486	28.469	29.8314	29.1721	29.6058	3.97432	15.7177	0.00199514	0.0210341
Q9Z2J0	Solute carrier family 23 member 1	Slc23a1	sp|Q9Z2J0|S23A1_MOUSE Solute carrier family 23 member 1 OS=Mus musculus (Mouse) OX=10090 GN=Slc23a1 PE=1 SV=2	AGAHANSETSASLK;GDIMAISPWIR;KTQNQPPVLEDTPDNIETGSVCTK;LAGAPPPPVHAINR;LPLFQASAFAFLVPAK;NLTFLLPVYR;QAPLPTEPK;QHEVVDSAGTSTR;SYDFPFGMGMVK;TPEDPGSPK;YIPICPVFR	11	23.3	65.553	0	20.294	15215000000	179	11	7	13	13	2	3	3	4	29.9137	27.4833	29.5425	29.2533	24.6097	26.0286	24.9112	25.555	3.77206	13.6617	0.00198304	0.0210341
D3YWR7;Q8BVI4;A0A0G2JGJ1;A0A0G2JGY0;D3Z1A1	Dihydropteridine reductase	Qdpr	tr|D3YWR7|D3YWR7_MOUSE Isoform of Q8BVI4, Dihydropteridine reductase OS=Mus musculus (Mouse) OX=10090 GN=Qdpr PE=1 SV=1;sp|Q8BVI4|DHPR_MOUSE Dihydropteridine reductase OS=Mus musculus (Mouse) OX=10090 GN=Qdpr PE=1 SV=2;tr|A0A0G2JGJ1|A0A0G2JGJ1_MOUSE Isofor	AALDGTPGMIGYGMAK;EGGLLTLAGAK;GAVHQLCQSLAGK;LLGDQKVDAILCVAGGWAGGNAK;MTDSFTEQADQVTADVGK;NSGMPPGAAAIAVLPVTLDTPMNR;QSMWTSTISSHLATK;RPNSGSLIQVVTTDGK;TDSFTEQADQVTADVGK;VDAILCVAGGWAGGNAK	10	72	20.008	0	18.54	45491000000	195	11	12	16	16	4	5	3	5	30.2066	28.3449	31.1979	31.0073	24.5835	26.4254	25.5321	26.3452	4.46766	22.1258	0.00200198	0.0210341
P56395;G5E850	Cytochrome b5	Cyb5a	sp|P56395|CYB5_MOUSE Cytochrome b5 OS=Mus musculus (Mouse) OX=10090 GN=Cyb5a PE=1 SV=2;tr|G5E850|G5E850_MOUSE Isoform of P56395, Cytochrome b5 OS=Mus musculus (Mouse) OX=10090 GN=Cyb5a PE=1 SV=1	EQAGGDATENFEDVGHSTDAR;FLEEHPGGEEVLR;STWVILHHK;TYIIGELHPDDR;YYTLEEIQK	5	47.8	15.241	0	9.315	114030000000	135	8	9	8	9	5	6	6	6	32.8805	31.3187	33.0652	33.2982	28.6633	29.9234	29.9167	29.7988	3.0651	8.36925	0.00201801	0.0210341
P62331	ADP-ribosylation factor 6	Arf6	sp|P62331|ARF6_MOUSE ADP-ribosylation factor 6 OS=Mus musculus (Mouse) OX=10090 GN=Arf6 PE=1 SV=2	DAIILIFANK;FNVWDVGGQDK;HYYTGTQGLIFVVDCADR;HYYTGTQGLIFVVDCADRDR;ILMLGLDAAGK;LGQSVTTIPTVGFNVETVTYK;NWYVQPSCATSGDGLYEGLTWLTSNYK;QDLPDAMKPHEIQEK	8	65.7	20.082	0	13.767	11773000000	87	8	3	4	6	3	2	2	2	29.2344	26.5576	28.1668	28.9165	24.1083	25.2152	23.0138	24.2436	4.07359	16.8373	0.00201303	0.0210341
P80317;A0A571BEL9	T-complex protein 1 subunit zeta	Cct6a	sp|P80317|TCPZ_MOUSE T-complex protein 1 subunit zeta OS=Mus musculus (Mouse) OX=10090 GN=Cct6a PE=1 SV=3;tr|A0A571BEL9|A0A571BEL9_MOUSE Isoform of P80317, T-complex protein 1 subunit zeta OS=Mus musculus (Mouse) OX=10090 GN=Cct6a PE=1 SV=1	ALQFLEQVK;AQAALAVNISAAR;AQLGVQAFADALLIIPK;EMDRETLIDVAR;ETLIDVAR;GFVVINQK;GIDPFSLDALAK;GLVLDHGAR;HKSETDTSLIR;IITEGFEAAK;KDEPIDLFMVEIMEMK;MLVSGAGDIK;NAIDDGCVVPGAGAVEVALAEALIK;QADLYISEGLHPR;SETDTSLIR;TEVNSGFFYK;TKVHAELADVLTEAVVDSILAIR;VATAQDDITGDGTTSNVLIIGELLK;VCGDSDKGFVVINQK;VHAELADVLTEAVVDSILAIR;VLAQNSGFDLQETLVK	21	46.3	58.004	0	36.134	17689000000	264	17	17	15	19	4	7	2	2	29.3726	27.4647	29.2501	29.9889	24.0968	26.1254	22.7661	24.1673	4.73017	26.5413	0.00201932	0.0210341
E9PXF7;D3Z6F0	Interferon-induced protein with tetratricpeptide repeats 1B-like 1	Ifit1bl1	tr|E9PXF7|E9PXF7_MOUSE Isoform of D3Z6F0, Interferon-induced protein with tetratricpeptide repeats 1B-like 1 OS=Mus musculus (Mouse) OX=10090 GN=Ifit1bl1 PE=1 SV=1;tr|D3Z6F0|D3Z6F0_MOUSE Interferon-induced protein with tetratricpeptide repeats 1B-like 1 OS	EAEALIQSEQLSK;EALEFLGR;MEQLLSPSNVSAK;VDMPDLEVR	4	9.1	54.477	0.0002429	3.6878	331610000	17	2	1	1	2	1	0	1	0	25.9967	23.6493	23.7459	24.5972	20.2577		19.8026		4.46718	22.1184	0.00199701	0.0210341
P11862;D3Z503	Growth arrest-specific protein 2	Gas2	sp|P11862|GAS2_MOUSE Growth arrest-specific protein 2 OS=Mus musculus (Mouse) OX=10090 GN=Gas2 PE=1 SV=1;tr|D3Z503|D3Z503_MOUSE Isoform of P11862, Calponin-homology (CH) domain-containing protein (Fragment) OS=Mus musculus (Mouse) OX=10090 GN=Gas2 PE=1 SV=	ASAPSGSFFAR;DLGVDETCLFESEGLVLHK;DMNPDNYLVVSATYK;DNTANFLSWCR;EDLALWLTNLLGK;EIEQEETLSAPSPSPSPSSK;EITAETFMEK;EVCLCLLELGR;HEANLLPMK;HEANLLPMKEDLALWLTNLLGK;ISEDPPCK;LDNGALLCQLAATVQEK;LEKEIEQEETLSAPSPSPSPSSK;RISEDPPCK;SGPGLSDMHQYSQWLASR;STGNLLDDAVK;STGNLLDDAVKR;VGGGWETFAGYLLK;YGVEPPGLIK	19	64	34.9	0	35.065	65151000000	289	20	16	20	20	2	4	3	4	31.4247	29.7432	31.2949	31.2996	22.7879	26.6469	24.4521	25.5946	6.07025	67.1934	0.00203348	0.0210581
E9Q557;E9PZW0	Desmoplakin	Dsp	sp|E9Q557|DESP_MOUSE Desmoplakin OS=Mus musculus (Mouse) OX=10090 GN=Dsp PE=1 SV=1;tr|E9PZW0|E9PZW0_MOUSE Isoform of E9Q557, SH3 domain-containing protein OS=Mus musculus (Mouse) OX=10090 GN=Dsp PE=1 SV=1	AEENALQQK;AELIAQPELK;AESGPDLR;AITGFDDPFSGK;ALLQAILQTEDMLK;AQIDNLTR;AQQIHSQSSQQYPLYDLDLGK;AVTGYNDPETGNIISLFQAMNK;CIKDEETGLCLLPLK;DEETGLCLLPLK;DLIDFDDR;DLKDEIVR;DYELQLASYTSGLETLLNIPIK;EHLMLEEELR;EKEYEIER;ENAAYFQFFEEAQSTEAYLK;EYENELAK;FDQQKNDYDQLQK;FGDSNTVMR;FLDQNLQK;GAGAIAGASASPK;GAGGYTCQSGSGWDEFTK;GFFDPNTEENLTYLQLK;GIVDSITGQR;GLVGIEFK;GLVGIEFKEK;IEPHTGLLLLSVQK;IEVLEEELR;IGLVRPGTALELLEAQAATGFIVDPVS…	81	29.9	332.91	0	129.99	40469000000	489	84	48	72	94	4	5	2	12	32.8297	29.4795	32.0933	33.7497	25.2645	24.5204	25.6121	27.0315	6.4309	86.2768	0.00203439	0.0210581
Q99020;Q20BD0;Q80XR6	Heterogeneous nuclear ribonucleoprotein A/B	Hnrnpab	sp|Q99020|ROAA_MOUSE Heterogeneous nuclear ribonucleoprotein A/B OS=Mus musculus (Mouse) OX=10090 GN=Hnrnpab PE=1 SV=1;tr|Q20BD0|Q20BD0_MOUSE Isoform of Q99020, Heterogeneous nuclear ribonucleoprotein A/B OS=Mus musculus (Mouse) OX=10090 GN=Hnrnpab PE=1 SV	CEIKVAQPK;EVYQQQQYGSGGR;EYFGQFGEIEAIELPIDPK;FGEVVDCTIK;GFGFILFK;GFVFITFK;GFVFITFKEEDPVK;GNRGSGGGQGSTNYGK;IFVGGLNPEATEEK;IREYFGQFGEIEAIELPIDPK;MFVGGLSWDTSK;MFVGGLSWDTSKK;SRGFGFILFK	13	42.1	30.831	0	21.079	8323400000	121	9	9	7	10	1	4	2	2	29.4594	26.7832	28.8516	28.828	23.7349	24.6685	24.2295	23.5373	4.43799	21.6755	0.00204299	0.0210811
Q9JJW0;A2AKD6	Peroxisomal membrane protein 4	Pxmp4	sp|Q9JJW0|PXMP4_MOUSE Peroxisomal membrane protein 4 OS=Mus musculus (Mouse) OX=10090 GN=Pxmp4 PE=1 SV=3;tr|A2AKD6|A2AKD6_MOUSE Isoform of Q9JJW0, Peroxisomal membrane protein 4 OS=Mus musculus (Mouse) OX=10090 GN=Pxmp4 PE=1 SV=1	AAPPQLQALLQAVNK;AAPPQLQALLQAVNKLLR;APHALVMTFLFR;IRAPHALVMTFLFR;NGAVYGVK;NLACFVFAYK;RYHAALAVIK;YHAALAVIK	8	28.3	24.196	0	13.783	12213000000	118	9	8	9	7	2	3	4	4	30.1164	27.4852	29.0128	28.3417	23.8522	24.9556	25.8413	25.2185	3.77214	13.6624	0.00205145	0.0211025
P61211;F8WIB1	ADP-ribosylation factor-like protein 1	Arl1	sp|P61211|ARL1_MOUSE ADP-ribosylation factor-like protein 1 OS=Mus musculus (Mouse) OX=10090 GN=Arl1 PE=1 SV=1;tr|F8WIB1|F8WIB1_MOUSE Isoform of P61211, ADP-ribosylation factor-like protein 1 (Fragment) OS=Mus musculus (Mouse) OX=10090 GN=Arl1 PE=1 SV=1	AILVVFANK;FQVWDLGGQTSIR;FQVWDLGGQTSIRPYWR;GTGLDEAMEWLVETLK;ILILGLDGAGK;LQVGEVVTTIPTIGFNVETVTYK;SELVAMLEEEELR;SELVAMLEEEELRK	8	49.7	20.411	0	13.464	10041000000	111	8	4	8	7	3	2	2	3	28.2562	26.3878	28.3002	28.0187	24.1083	25.2179	24.1136	25.1467	3.09412	8.53932	0.0020612	0.021137
G3X961;Q921I2;G3UZ63;G3UZG5	Kelch domain-containing protein 4	Klhdc4	tr|G3X961|G3X961_MOUSE Isoform of Q921I2, Kelch domain-containing protein 4 OS=Mus musculus (Mouse) OX=10090 GN=Klhdc4 PE=1 SV=1;sp|Q921I2|KLDC4_MOUSE Kelch domain-containing protein 4 OS=Mus musculus (Mouse) OX=10090 GN=Klhdc4 PE=2 SV=2;tr|G3UZ63|G3UZ63_M	ADDSASEASSTGQEPCPR;DELILFGGEYFNGQK;DLWVLHLATK;GEQFEEYLSR;KTQVTETPCPPPSPR;LSPSGPGPTPR;STGGPSGR	7	14.9	64.845	0	7.0052	909650000	42	3	1	4	2	1	2	1	1	26.9367	24.714	25.9883	25.8668	22.3499	23.1442	22.2284	22.3217	3.36541	10.306	0.00207924	0.0212242
P17563	Selenium-binding protein 1	Selenbp1	sp|P17563|SBP1_MOUSE Methanethiol oxidase OS=Mus musculus (Mouse) OX=10090 GN=Selenbp1 PE=1 SV=2	CGPGYSTPLEAMK;DELHHSGWNTCSSCFGDSTK;DGFNPAHVEAGLYGSR;EEIVYLPCIYR;EGSMMLQIDVDTVNGGLK;EPLGPALAHELR;FLHDPSATQGFVGCALSSNIQR;FLYFSNWLHGDIR;GGSVQVLEDQELTCQPEPLVVK;GPREEIVYLPCIYR;GSFVLLDGETFEVK;GTWEKPGDAAPMGYDFWYQPR;GWMLPEMPGLITDILLSLDDR;HEIIQTLQMTDGLIPLEIR;HNVMVSTEWAAPNVFK;IFVWDWQR;IPGGPQMIQLSLDGK;IPGGPQMIQLSLDGKR;IYVVDVGSEPR;LAGQIFLGGSIVR;LILPGLISSR;LNPNFLVDFGK;LNPNFLVDFGKEPLGPALAHELR;LYATTSLYSAWDK;NAE…	35	85	52.513	0	62.559	371320000000	649	47	37	44	46	16	21	14	18	34.5288	31.7265	33.9811	34.0855	28.5805	29.8883	28.5259	29.3196	4.50192	22.6576	0.00209542	0.0212242
P46664	Adenylosuccinate synthetase isozyme 2	Adss	sp|P46664|PURA2_MOUSE Adenylosuccinate synthetase isozyme 2 OS=Mus musculus (Mouse) OX=10090 GN=Adss2 PE=1 SV=2	AHIVFDFHQAADGIQEQQR;DGVYFLYEALHGPPK;EFGVTTGR;ELPVNAQNYVR;FIEDELQIPVK;GIGPVYSSK;KGIGPVYSSK;LDGETIPHFPANQEVLNK;LDILDMFTEIK;MCDLVSDFDGFSER;SIYPTLEIDIEGELQQLK;TLPGWNTDISNAR;VEVQYKTLPGWNTDISNAR;VGIGAFPTEQDNEIGELLQTR;VTVVLGAQWGDEGK	15	41.4	50.02	0	22.889	22020000000	137	9	5	11	10	1	0	2	1	28.6457	25.856	29.1422	28.6123	22.0197		21.7204	22.6948	5.91913	60.511	0.0020943	0.0212242
P48193;A0A571BEG4;A2A839;A2A838;A2A841;P48193-2;A2A842;A2AD32	Protein 4.1	Epb41;Epb4.1	sp|P48193|41_MOUSE Protein 4.1 OS=Mus musculus (Mouse) OX=10090 GN=Epb41 PE=1 SV=2;tr|A0A571BEG4|A0A571BEG4_MOUSE Isoform of P48193, Band 4.1 OS=Mus musculus (Mouse) OX=10090 GN=Epb41 PE=1 SV=1;tr|A2A839|A2A839_MOUSE Isoform of P48193, Band 4.1 OS=Mus musc	DVPIVHTETK;EQHPDMSVTK;FYPPDPAQLTEDITR;GEEPAEPAEPEPTEAWK;GVPWNFTFNVK;HHASISELKK;IRPGEQEHYESTIGFK;IVITGDADIDHDQVLVQAIK;KLSMYGVDLHK;LSMYGVDLHK;LTSTDTIPK;NFMESVPEPR;QASALIDRPAPHFER;RGEEPAEPAEPEPTEAWK;SLDGAAAAESTDR;SMTPAQADLEFLENAK;TQTVTISDTANAVK;VCVEHHTFFR;VSLLDDTVYECVVEK;YYLCLQLR	20	26.9	95.91	0	28.198	12535000000	163	14	10	10	10	1	2	1	1	30.9814	27.2662	28.624	29.3749	20.0382	24.7368	22.7413	22.4941	6.55906	94.2916	0.00208659	0.0212242
P40936	Indolethylamine N-methyltransferase	Inmt	sp|P40936|INMT_MOUSE Indolethylamine N-methyltransferase OS=Mus musculus (Mouse) OX=10090 GN=Inmt PE=1 SV=1	AIQDAGCQVLK;CDVTKTPPLGSAQVPLADCVLTFLAMECACPDIDTYR;CNCVSLSYSEAYCSHDGLCFVVAR;DYLTTYYSFHSGPVAEQEIVK;EIIVTDYTPQNLQELQK;EPGAYDWSSIVQHACELEGDR;FQHYMVGPK;FSGVYLEK;KEPGAYDWSSIVQHACELEGDR;KFSGVYLEK;LAGLLKPGGHLVTLVTLR;PGGHLVTLVTLR;TPPLGSAQVPLADCVLTFLAMECACPDIDTYR;VYIGGEDYEK;VYIGGEDYEKEFTPK	15	69.3	29.459	0	26.364	177460000000	235	16	12	16	17	6	10	8	9	32.5913	30.3019	33.08	33.5213	26.4255	28.4049	27.0821	27.9704	4.90292	29.9176	0.00210465	0.0212524
Q91V92;Q3V117	ATP-citrate synthase	Acly	sp|Q91V92|ACLY_MOUSE ATP-citrate synthase OS=Mus musculus (Mouse) OX=10090 GN=Acly PE=1 SV=1;tr|Q3V117|Q3V117_MOUSE Isoform of Q91V92, ATP-citrate synthase OS=Mus musculus (Mouse) OX=10090 GN=Acly PE=1 SV=1	AFDSGIIPMEFVNK;AGKDLVSSLTSGLLTIGDR;AVQGMLDFDYVCSR;DEPSVAAMVYPFTGDHK;DGVYILDLAAK;DLVSSLTSGLLTIGDR;DYQGPLKEHEVTIFVR;EAGVFVPR;EAYPEEAYIADLDAK;EGDYVLFHHEGGVDVGDVDAK;EHEVTIFVR;EILIPVFK;FGGALDAAAK;GAIVPAQEVPPPTVPMDYSWAR;GGPNYQEGLR;GQELIYAGMPITEVFK;GVTIIGPATVGGIKPGCFK;HLLVHAPEDK;HLLVHAPEDKK;HPEVDVLINFASLR;IGNTGGMLDNILASK;ILIIGGSIANFTNVAATFK;KHPEVDVLINFASLR;KPASFMTSICDER;LGHEATVGK;LGLVGVNLSLDGVK;LIMGIGHR…	46	48.2	119.73	0	77.208	95855000000	597	39	34	44	39	12	11	10	15	33.2538	30.1647	33.1426	34.3479	25.2485	26.8442	26.4247	28.0356	6.08898	68.0717	0.00212821	0.0214249
A0A668KLB7;Q8BXK9	Chloride intracellular channel protein 5	Clic5	tr|A0A668KLB7|A0A668KLB7_MOUSE Isoform of Q8BXK9, Chloride intracellular channel protein OS=Mus musculus (Mouse) OX=10090 GN=Clic5 PE=1 SV=1;sp|Q8BXK9|CLIC5_MOUSE Chloride intracellular channel protein 5 OS=Mus musculus (Mouse) OX=10090 GN=Clic5 PE=1 SV=1	AGIDGESIGNCPFSQR;DEFTNTCAADSEIELAYADVAR;EAASSNPEIFLFVK;ESNTAGIDIFSK;FLDGDELTLADCNLLPK;GVVFNVTTVDLK;GVVFNVTTVDLKR;HRESNTAGIDIFSK;IEEFLEETLTPEKYPK;KFLDGDELTLADCNLLPK;KLDDYLNSPLPEEIDTNTHGDEK;LDDYLNSPLPEEIDTNTHGDEK;LESQEYEYLSPYVSK;LFMILWLK;LPWEPQENGGATEEDVPSLLSFR;LPWEPQENGGATEEDVSSSHSLSQDLER;NYDIPAEMTGLWR;QQNNAALER;RSTDEAPDLQEESDAPLYDR;SDEATPASLEPEADGYLLPDEVFSESR;STDEAPDLQEESDAPLYDR;TDVNKIEEFLEETLTPE…	23	61.2	54.15	0	36.777	29024000000	293	21	20	23	17	0	3	3	2	29.9021	27.8425	29.2194	29.246		24.8246	24.0464	22.8003	5.16204	35.8039	0.00218723	0.0215415
Q9CWF2	Tubulin beta-2B chain	Tubb2b	sp|Q9CWF2|TBB2B_MOUSE Tubulin beta-2B chain OS=Mus musculus (Mouse) OX=10090 GN=Tubb2b PE=1 SV=1	AILVDLEPGTMDSVR;ALTVPELTQQMFDSK;EIVHIQAGQCGNQIGAK;ESESCDCLQGFQLTHSLGGGTGSGMGTLLISK;EVDEQMLNVQNK;FPGQLNADLR;FPGQLNADLRK;FWEVISDEHGIDPTGSYHGDSDLQLER;GHYTEGAELVDSVLDVVR;GHYTEGAELVDSVLDVVRK;IMNTFSVMPSPK;INVYYNEATGNK;INVYYNEATGNKYVPR;IREEYPDR;ISEQFTAMFR;KLAVNMVPFPR;LAVNMVPFPR;LHFFMPGFAPLTSR;LTTPTYGDLNHLVSATMSGVTTCLR;MREIVHIQAGQCGNQIGAK;MSATFIGNSTAIQELFK;MSATFIGNSTAIQELFKR;MSMKEVDEQMLNVQNK;NMMAACDPR;NS…	32	83.8	49.953	0	17.667	23706000000	122	11	6	8	8	2	2	3	3	30.0364	27.6852	30.2012	30.3889	24.4955	25.2268	24.7745	26.0693	4.43641	21.6518	0.00218916	0.0215415
Q9DBK0	Acyl-coenzyme A thioesterase 12	Acot12	sp|Q9DBK0|ACO12_MOUSE Acetyl-coenzyme A thioesterase OS=Mus musculus (Mouse) OX=10090 GN=Acot12 PE=1 SV=1	DFVVLVSR;DNNTYTVALR;EVPLSAQWDISKK;FIENATPDGLK;GELSAGQLLK;GSLSNTNVEALK;HAGISCVTASMDDILFEDTAR;HINSAFLIYNAVDDQEK;IGQIITIR;IYTLEEQDAISVK;LCHGHPFLK;LLCVAFSTFVAKPVGK;LVGSPAHIAYHLLSDLTK;PKDFVVLVSR;SGWEITTTLEK;SIEEAAASCIK;SVVLPSVPSSPQYIR;VEAFDCQEWAEGQGR;VHLKPVLLQTEQEQVEHNLASER;WMDTTACLAAEK	20	45.9	61.761	0	36.183	20642000000	212	11	12	14	15	2	6	4	4	29.4962	27.7626	29.6632	29.802	23.7907	26.5306	24.7413	25.6709	3.99763	15.9738	0.00216192	0.0215415
Q9D3D9	ATP synthase subunit delta, mitochondrial	Atp5d	sp|Q9D3D9|ATPD_MOUSE ATP synthase subunit delta, mitochondrial OS=Mus musculus (Mouse) OX=10090 GN=Atp5f1d PE=1 SV=1	AQSELSGAADEAAR;IEANEALVK	2	13.7	17.6	0.00047405	3.556	3204800000	19	1	1	1	2	0	1	1	1	26.9994	25.0382	26.6667	28.3614		22.2882	21.7737	21.1185	5.0396	32.8905	0.00214868	0.0215415
A0A1D5RLY0;Q6TXD4;A0A1D5RLL6;A0A1D5RMB5;A0A0R4J055;Q6TXD4-2	Dynamin-binding protein	Dnmbp	tr|A0A1D5RLY0|A0A1D5RLY0_MOUSE Isoform of Q6TXD4, Dynamin-binding protein OS=Mus musculus (Mouse) OX=10090 GN=Dnmbp PE=1 SV=1;sp|Q6TXD4|DNMBP_MOUSE Dynamin-binding protein OS=Mus musculus (Mouse) OX=10090 GN=Dnmbp PE=1 SV=2;tr|A0A1D5RLL6|A0A1D5RLL6_MOUSE I	EGLFPAGSAASR;ERVAELSAGPR;KDPMGSQNR;LGNPADGAR;PYNPRCSHSDASVASHSSTESEHSGSSPGCHR;YISDQLFTR	6	6.5	143.18	0.0011317	3.2565	1755400000	29	2	4	3	2	1	1	1	2	25.4147	26.172	29.4738	27.6051	18.9534	19.8769	19.4516	23.2434	6.78511	110.286	0.00218542	0.0215415
P61804	Dolichyl-diphosphooligosaccharide--protein glycosyltransferase subunit DAD1	Dad1	sp|P61804|DAD1_MOUSE Dolichyl-diphosphooligosaccharide--protein glycosyltransferase subunit DAD1 OS=Mus musculus (Mouse) OX=10090 GN=Dad1 PE=1 SV=3	ADFQGISPER;FLEEYLSSTPQR;IQINPQNK;SASVVSVISR	4	35.4	12.497	0	7.4246	8655800000	63	4	5	4	3	3	3	2	4	29.2501	27.4477	28.7706	28.5618	25.65	26.4051	24.7742	26.2678	2.73326	6.64955	0.00215745	0.0215415
O70251;A0A087WS46	Elongation factor 1-beta	Eef1b;Eef1b2	sp|O70251|EF1B_MOUSE Elongation factor 1-beta OS=Mus musculus (Mouse) OX=10090 GN=Eef1b PE=1 SV=5;tr|A0A087WS46|A0A087WS46_MOUSE Isoform of O70251, Eukaryotic translation elongation factor 1 beta 2 OS=Mus musculus (Mouse) OX=10090 GN=Eef1b2 PE=1 SV=1	LQIQCVVEDDK;LVPVGYGIK;SIQADGLVWGSSK;SSILLDVKPWDDETDMTK;TPAGLQVLNDYLADK;YGPSSVEDTTGSGAADAK	6	37.3	24.693	0	9.2134	13074000000	58	4	3	4	5	1	0	1	1	28.4456	25.42	27.7667	29.1189	20.6528		22.3495	22.5522	5.83627	57.1339	0.00218708	0.0215415
Q8R2Y8	Peptidyl-tRNA hydrolase 2, mitochondrial	Ptrh2	sp|Q8R2Y8|PTH2_MOUSE Peptidyl-tRNA hydrolase 2, mitochondrial OS=Mus musculus (Mouse) OX=10090 GN=Ptrh2 PE=1 SV=1	APDEDTLIQLLTHAK;DTETGTEASILGESGEYK;SHLGMFPQNSTSEANR;TLGLTVSLIQDAGR;TQIEPGSR;TVLGIGPGPVELIDEVTGHLK;VAAQCSHAAVSAYK	7	58.6	19.526	0	12.211	8236900000	80	6	4	7	4	0	1	1	0	28.0621	25.4439	27.8669	27.6746		22.1183	22.7153		4.84508	28.7418	0.00219198	0.0215415
F8WGT1;Q68FL4;F8WI65;H3BKT5	Adenosylhomocysteinase;Putative adenosylhomocysteinase 3	Ahcyl2	tr|F8WGT1|F8WGT1_MOUSE Isoform of Q68FL4, AdoHcyase_NAD domain-containing protein OS=Mus musculus (Mouse) OX=10090 GN=Ahcyl2 PE=1 SV=1;sp|Q68FL4|SAHH3_MOUSE Putative adenosylhomocysteinase 3 OS=Mus musculus (Mouse) OX=10090 GN=Ahcyl2 PE=1 SV=1;tr|F8WI65|F8	AMGSIVYVTEIDPICALQACMDGFR;AQGEKPLAGAK;DGGEALVSPDGTVTEAPR;EIEIAEQEMPALMALR;ESILDGLK;ESILDGLKR;FDNLYCCR;GESEDDFWWCIDR;GIVEESVTGVHR;GSSDFCVK;HRDGGEALVSPDGTVTEAPR;IVGCTHITAQTAVLMETLGALGAQCR;IVLLAEGR;KIQFADQK;LCVPAMNVNDSVTK;NGPFKPNYYR;NSCIVCNMGHSNTEIDVASLR;QDVYLLPK;QKFDNLYCCR;QVDIVITCTGNK;QVVVCGYGEVGK;RTTDMMFGGK;SQVDHVIWPDGK;SQVDHVIWPDGKR;TPELTWER;TTDMMFGGK;VPQASAMK;YKQDVYLLPK	28	46.2	66.771	0	48.594	81538000000	391	30	28	29	28	3	7	2	7	31.964	29.865	31.7449	31.8188	24.9133	27.838	23.9486	25.9605	5.68304	51.3767	0.00220146	0.0215704
Q8VHQ9;A2AVR6	Acyl-coenzyme A thioesterase 11	Acot11	sp|Q8VHQ9|ACO11_MOUSE Acyl-coenzyme A thioesterase 11 OS=Mus musculus (Mouse) OX=10090 GN=Acot11 PE=1 SV=1;tr|A2AVR6|A2AVR6_MOUSE Isoform of Q8VHQ9, Acyl-coenzyme A thioesterase 11 OS=Mus musculus (Mouse) OX=10090 GN=Acot11 PE=1 SV=1	ACESFLLDNR;AIEMFHFR;AIVNNAFK;GELSIGQLLK;GETLCSGFCLWR;GFASMFSNR;KPCDNGDPYVIALR;LPWIRPQPGEGER;LVYADTIK;SISHPESGDPPTMAEGEGYR;WIDTTACLSAER	11	20.9	67.354	0	17.494	6995700000	109	8	6	10	9	1	1	1	0	28.1289	25.7193	29.8881	27.9402	21.303	21.3094	20.4516		6.8978	119.246	0.00227617	0.0216136
Q7TT50	Serine/threonine-protein kinase MRCK beta	Cdc42bpb	sp|Q7TT50|MRCKB_MOUSE Serine/threonine-protein kinase MRCK beta OS=Mus musculus (Mouse) OX=10090 GN=Cdc42bpb PE=1 SV=2	AVLAAAIVDGDR;AYAVVCDCK;DLENSLQIEAYER;DSAPQVCPIPPEQSK;DSSLAFESK;ELLEEMQSLR;EPDSDSTKHSTPSNSSNPSGPPSPNSPHR;FEDKLPEDMAR;FQFPSHVTDVSEEAK;GAFGEVAVVK;GCQLIATGTLR;GPGAASEHQQEISK;GYLQALASK;HAFFEGLNWENIR;IAILLCGR;IAVGLEEGLYVIELTR;KLEQLLLDGPWR;KLQESTQTVQSLHGSTR;LEQLLLDGPWR;LFLYDLPEGK;LILCYEIQR;LQESTQTVQSLHGSTR;MTEELETLR;QGPTPAGLPR;SMSDPDQDFDKEPDSDSTK;SMTQSNTLTK;SQVVHVAQEAYDSSLPLIK;TMEWVQTIGLR;TSSLLILTENENEK…	32	21.7	194.75	0	44.625	21160000000	274	23	12	20	14	1	1	4	2	29.8787	27.7229	29.6068	29.1472	24.9946	22.0177	25.339	23.9294	5.01873	32.4183	0.00223597	0.0216136
P07901	Heat shock protein HSP 90-alpha	Hsp90aa1	sp|P07901|HS90A_MOUSE Heat shock protein HSP 90-alpha OS=Mus musculus (Mouse) OX=10090 GN=Hsp90aa1 PE=1 SV=4	ADLINNLGTIAK;APFDLFENR;DLVILLYETALLSSGFSLEDPQTHANR;DNSTMGYMAAK;DQVANSAFVER;EDQTEYLEER;EGLELPEDEEEK;EGLELPEDEEEKK;EKYIDQEELNK;ELHINLIPSK;ELISNSSDALDK;ELISNSSDALDKIR;HFSVEGQLEFR;HGLEVIYMIEPIDEYCVQQLK;HIYFITGETK;HLEINPDHSIIETLR;HNDDEQYAWESSAGGSFTVR;HSQFIGYPITLFVEK;IMKDILEK;IRYESLTDPSK;KHGLEVIYMIEPIDEYCVQQLK;KHLEINPDHSIIETLR;LGIHEDSQNR;LGIHEDSQNRK;LGLGIDEDDPTVDDTSAAVTEEMPPLEGDDDTSR;LVTSPCCIVTSTYGWTAN…	39	55.8	84.787	0	47.802	98305000000	385	22	22	28	26	4	10	8	7	31.8208	30.0584	32.0333	32.2534	24.3479	28.0704	26.7385	26.3269	5.17054	36.0154	0.00222365	0.0216136
Q8VC69	Solute carrier family 22 member 6	Slc22a6	sp|Q8VC69|S22A6_MOUSE Solute carrier family 22 member 6 OS=Mus musculus (Mouse) OX=10090 GN=Slc22a6 PE=1 SV=1	DGGLEAWLPLDK;FVCFLVINSMGR;GCLASSFNCIFLYTGELYPTMIR;GQASAMELLR;LSIEVLQTSLQK;QGRPESCLR;QMIPLQVSTQEK;QTGLGMGSTMAR;TSLAVLGK	9	20.2	60.013	0	15.64	32208000000	135	9	8	10	9	3	4	5	4	30.437	28.5894	30.3882	30.2544	26.414	27.5577	26.4886	27.3079	2.97521	7.86369	0.00225529	0.0216136
E9PZ16;B1B0C7;Q05793	Basement membrane-specific heparan sulfate proteoglycan core protein;Endorepellin;LG3 peptide	Hspg2	tr|E9PZ16|E9PZ16_MOUSE Isoform of Q05793, Basement membrane-specific heparan sulfate proteoglycan core protein OS=Mus musculus (Mouse) OX=10090 GN=Hspg2 PE=1 SV=1;tr|B1B0C7|B1B0C7_MOUSE Isoform of Q05793, Basement membrane-specific heparan sulfate proteogl	AAGVPSASITWR;AASISAVSLEVAQPGPSSGPR;AELLVAEAPSKPITVTVEEQR;AEMLQALASLEAVLLQTVYNTK;AFAYLQVPER;AGLSSGFVGCVR;AGNGQEATITVTVTR;ALEVEECR;ALSSAGQHVAR;AMDFNGILTIR;AMLQVHGGSGPR;ATATACRPCPCPYIDASR;ATFSSVPR;CAPGYYGNPSQGQPCHR;CDGDFDCEDR;CESCAPGYEGNPIQPGGK;CFCMGVSR;CKPGFFGDATK;CLCLPGFSGPR;CPIGYSGLSCESCDAHFTR;CQVSGSPPHYFYWSR;CRPTTQEIVR;DITLECISSGEPR;DYLCDGQEDCR;EADQGAYTCEAMNSR;EDGRPLPSSAQQR;EGGSLPPQAR;EHLLMALADL…	101	31.9	469.78	0	169.03	149930000000	1212	76	79	78	91	9	16	7	9	32.49	34.9075	31.7924	32.3212	23.9326	28.4475	24.3251	26.6333	7.04316	131.887	0.00227514	0.0216136
Q922J9;Q922J9-4	Fatty acyl-CoA reductase 1	Far1	sp|Q922J9|FACR1_MOUSE Fatty acyl-CoA reductase 1 OS=Mus musculus (Mouse) OX=10090 GN=Far1 PE=1 SV=1;sp|Q922J9-4|FACR1-4_MOUSE Isoform of Q922J9, Isoform 4 of Fatty acyl-CoA reductase 1 OS=Mus musculus (Mouse) OX=10090 GN=Far1 PE=1 SV=1	ALAEYVVQQEGAK;APAFLYDIYLR;DAVQLNVIATR;EPFPGWIDNFNGPSGLFIAAGK;HIDEVVYPPPVDPK;IIAINSELTQPK;KLIDSLEWMDDGLVNDITPK;KYVLNEEMSGLPAAR;LIGDRPNTYIYTK;LNVAIVRPSIVGASWK;LRDENPDFR;NILLTGATGFLGK;NPLEQAFR;QLHWAEYIENYCMGTK;QLILLAQQMK;VNSVYVLVR;YVLNEEMSGLPAAR	17	41.2	59.434	0.0011505	3.3635	1842200000	16	2	0	0	1	1	0	1	0	27.1881			27.5756	21.0168		21.3021		6.22238	74.6662	0.00228285	0.0216136
O09111	NADH dehydrogenase [ubiquinone] 1 beta subcomplex subunit 11, mitochondrial	Ndufb11	sp|O09111|NDUBB_MOUSE NADH dehydrogenase [ubiquinone] 1 beta subcomplex subunit 11, mitochondrial OS=Mus musculus (Mouse) OX=10090 GN=Ndufb11 PE=1 SV=2	AVIAPSGVEK;EVNGLPIMESNYFDPSK;NPDFHGYDSDPVVDVWNMR;QREPTMQWQEDPEPEDENVYAK	4	45	17.444	0	7.3954	25743000000	58	4	4	5	3	1	2	2	1	29.6813	28.7075	30.3437	29.8969	25.3457	27.6209	26.6959	26.5274	3.10988	8.63311	0.00225181	0.0216136
Q62425	Cytochrome c oxidase subunit NDUFA4	Ndufa4	sp|Q62425|NDUA4_MOUSE Cytochrome c oxidase subunit NDUFA4 OS=Mus musculus (Mouse) OX=10090 GN=Ndufa4 PE=1 SV=2	FYSVNVDYSK;HPSLIPLFVFIGAGGTGAALYVMR;KHPSLIPLFVFIGAGGTGAALYVMR;KNNPEPWNK;LALFNPDVSWDR;LALFNPDVSWDRK;LGPNEQYK;LGPNEQYKFYSVNVDYSK;NNPEPWNK	9	78	9.3267	0	15.275	232420000000	157	12	9	9	12	6	6	6	5	34.553	32.2229	33.4788	33.5462	29.2482	30.8894	30.3764	30.5749	3.17802	9.05067	0.00225267	0.0216136
Q78IK4;B1AV14	MICOS complex subunit Mic27	Apool	sp|Q78IK4|MIC27_MOUSE MICOS complex subunit Mic27 OS=Mus musculus (Mouse) OX=10090 GN=Apool PE=1 SV=1;tr|B1AV14|B1AV14_MOUSE Isoform of Q78IK4, MICOS complex subunit OS=Mus musculus (Mouse) OX=10090 GN=Apool PE=1 SV=1	AYATSQQIFQAIK;IAYPLGLATLGATVCYPAQSVIIAK;KAYATSQQIFQAIK;MGVITASGLAGLLSAR;NGVMDTVQFGK;QLVRPDQLPIYTAPPLHSK;SENESLPEPK;TTTVYYIGWCK;YVEEQPGNLQR	9	44.2	29.26	0	14.646	9771900000	109	6	6	9	7	3	4	3	3	27.1218	27.0926	29.2305	28.4742	24.0513	25.6082	24.423	23.8155	3.50529	11.3552	0.0022702	0.0216136
Q9CR67;A0A0R4J1Z3	Transmembrane protein 33	Tmem33	sp|Q9CR67|TMM33_MOUSE Transmembrane protein 33 OS=Mus musculus (Mouse) OX=10090 GN=Tmem33 PE=1 SV=1;tr|A0A0R4J1Z3|A0A0R4J1Z3_MOUSE Isoform of Q9CR67, Transmembrane protein 33 OS=Mus musculus (Mouse) OX=10090 GN=Tmem33 PE=1 SV=1	ALLANALTSALR;GSNSLPLLR;IVVEHIIMKPSCPLFVR;LCLQSIAFISR;LDTAMWLSR;LSTNQQNILK;RLCLQSIAFISR	7	27.9	28.031	0	12.821	9082400000	102	7	7	6	4	4	5	3	4	29.1103	27.5741	28.4257	27.9708	24.7697	26.417	24.6274	25.8238	2.86075	7.26394	0.00225517	0.0216136
Q9CPQ1	Cytochrome c oxidase subunit 6C	Cox6c	sp|Q9CPQ1|COX6C_MOUSE Cytochrome c oxidase subunit 6C OS=Mus musculus (Mouse) OX=10090 GN=Cox6c PE=1 SV=3	AGIFQSAK;KAGIFQSAK;KAYAEFYR;MSSGALLPK;NYDSMKDFEEMR;SSGALLPK;SSGALLPKPQMR;VHIAGAFIVALGVAAAYK	8	78.9	8.4689	0	13.185	92313000000	122	10	9	10	10	2	2	1	2	33.7702	30.5549	31.9629	31.9743	26.0221	28.541	27.8086	28.1221	4.44208	21.737	0.00228441	0.0216136
Q9DD20	Methyltransferase-like protein 7B	Mettl7b	sp|Q9DD20|MET7B_MOUSE Methyltransferase-like protein 7B OS=Mus musculus (Mouse) OX=10090 GN=Mettl7b PE=1 SV=2	AQFSEVQLEWQPPPFR;ETWKDIER;FIVAYGENMK;HIGDGCHLTR;KVLQEVQR;PGGLLFFWEHVAEPQGSR;QLADSSMDVVVCTLVLCSVQSPR;TYFPYFMAMLTAR;VLRPGGLLFFWEHVAEPQGSR;VTCVDPNPNFEK;WLPVGPHIMGK	11	54.1	28.049	0	18.506	12515000000	129	14	8	8	9	0	2	0	3	30.7151	27.4832	28.9773	29.0342		23.1136		23.9593	5.51601	45.7599	0.00222416	0.0216136
Q9DAW9;A0A0G2JDV8	Calponin-3	Cnn3	sp|Q9DAW9|CNN3_MOUSE Calponin-3 OS=Mus musculus (Mouse) OX=10090 GN=Cnn3 PE=1 SV=1;tr|A0A0G2JDV8|A0A0G2JDV8_MOUSE Isoform of Q9DAW9, Calponin OS=Mus musculus (Mouse) OX=10090 GN=Cnn3 PE=1 SV=1	AGQSVIGLQMGTNK;CASQAGMTAYGTR;DGIILCELINK;GASQAGMLAPGTR;GFHTTIDIGVK;GMSVYGLGR;GPSYGLSAEVK;KVNESSLNWPQLENIGNFIK;LTLQPVDNSTISLQMGTNK;MQTDKPFDQTTISLQMGTNK;VNESSLNWPQLENIGNFIK;YDQQAEEDLR	12	45.8	36.428	0	21.292	17904000000	159	9	9	11	13	1	1	0	2	30.1571	28.8606	30.4862	29.2503	21.6685	23.7112		23.6481	6.67924	102.483	0.00231283	0.0216188
Q9JIM1;Q9JIM1-2;E9PXM6	Equilibrative nucleoside transporter 1	Slc29a1	sp|Q9JIM1|S29A1_MOUSE Equilibrative nucleoside transporter 1 OS=Mus musculus (Mouse) OX=10090 GN=Slc29a1 PE=1 SV=3;sp|Q9JIM1-2|S29A1-2_MOUSE Isoform of Q9JIM1, Isoform 2 of Equilibrative nucleoside transporter 1 OS=Mus musculus (Mouse) OX=10090 GN=Slc29a1	ALADPTVALPAR;EESGVPGPNSPPTNR;IVFIPLLMLCNVK;REESGVPGPNSPPTNR;WLPVLVASR	5	10.9	50.192	0	9.1613	1661100000	70	5	3	4	4	0	1	2	1	26.4444	25.2794	25.8719	26.3441		23.7092	23.5992	23.5274	2.37302	5.18025	0.00234262	0.0216188
Q9D023	Mitochondrial pyruvate carrier 2	Mpc2	sp|Q9D023|MPC2_MOUSE Mitochondrial pyruvate carrier 2 OS=Mus musculus (Mouse) OX=10090 GN=Mpc2 PE=1 SV=1	LMDKVELLLPK;LRPLYNHPAGPR;LSTAQSTVLMATGFIWSR;PLYNHPAGPR;TVFFWAPIMK;TVFFWAPIMKWGLVCAGLADMAR;WGLVCAGLADMAR;WGLVCAGLADMARPAEK;YSLVIIPK	9	59.8	14.286	0	16.263	75808000000	159	11	10	11	11	4	5	4	3	32.1531	29.498	31.5272	31.1427	26.4919	27.9143	26.9884	27.1424	3.94604	15.4126	0.00232973	0.0216188
Q8QZY6	Tetraspanin-14	Tspan14	sp|Q8QZY6|TSN14_MOUSE Tetraspanin-14 OS=Mus musculus (Mouse) OX=10090 GN=Tspan14 PE=1 SV=1	GVLSDLTK;SKWDEFIFTK;SYRDDIDLQNLIDSLQK;TLISDIEAVK;VVNTQCGYDVR;WDEFIFTK	6	20.7	30.673	0	10.546	11657000000	63	6	3	5	2	0	1	1	1	26.9778	24.2991	26.621	24.6638		20.4873	19.7563	20.3973	5.42681	43.0164	0.00229415	0.0216188
Q9QYB5;Q9QYB5-2;A0A494B9K4	Gamma-adducin	Add3	sp|Q9QYB5|ADDG_MOUSE Gamma-adducin OS=Mus musculus (Mouse) OX=10090 GN=Add3 PE=1 SV=2;sp|Q9QYB5-2|ADDG-2_MOUSE Isoform of Q9QYB5, Isoform 1 of Gamma-adducin OS=Mus musculus (Mouse) OX=10090 GN=Add3 PE=1 SV=2;tr|A0A494B9K4|A0A494B9K4_MOUSE Isoform of Q9QYB5	EDLECLIQEQMK;EQDHIIIIPR;GLSFSEATASTLVK;IEDPNQFVPLNTNPTEVLEK;INESDPEYLR;LADLFGWAHLANTYISVR;QDFNMMEQR;SDVEIPATVTAFSFEDDSAPLSPLK;SSDTSPAVVTTPPPPSMPHK;TEEVLSPDGSPSK;TLDNLGYR;VGEIEFEGLMR;VNIIGEVVDQGSTDLK;VNVPEESR;VSSGTPIKIEDPNQFVPLNTNPTEVLEK;VTQILQSPAFR;WLNSPNTYMK	17	31.6	78.776	0	25.783	16313000000	200	19	12	13	14	3	2	3	2	30.3198	27.5748	29.5262	29.7901	24.5677	26.1783	25.7617	24.8021	3.97525	15.7278	0.00236897	0.0216188
P19157;A0A494BAW2;A0A494B908;P46425	Glutathione S-transferase P 1;Glutathione S-transferase P 2	Gstp1;Gstp2	sp|P19157|GSTP1_MOUSE Glutathione S-transferase P 1 OS=Mus musculus (Mouse) OX=10090 GN=Gstp1 PE=1 SV=2;tr|A0A494BAW2|A0A494BAW2_MOUSE Isoform of P19157, GST class-pi OS=Mus musculus (Mouse) OX=10090 GN=Gstp1 PE=1 SV=1;tr|A0A494B908|A0A494B908_MOUSE Isofor	AFLSSPEHVNR;AFLSSPEHVNRPINGNGK;ALPGHLKPFETLLSQNQGGK;EAAQMDMVNDGVEDLR;EAAQMDMVNDGVEDLRGK;EEVVTIDTWMQGLLK;EEVVTIDTWMQGLLKPTCLYGQLPK;FEDGDLTLYQSNAILR;MLLADQGQSWK;MLLADQGQSWKEEVVTIDTWMQGLLK;MPPYTIVYFPVR;PFETLLSQNQGGK;PPYTIVYFPVR;PTCLYGQLPK;YVTLIYTNYENGK;YVTLIYTNYENGKNDYVK	16	65.7	23.609	0	28.573	59567000000	196	9	7	14	18	2	4	1	2	29.9355	28.401	31.6058	32.1003	24.5258	26.2555	23.7027	25.2681	5.57261	47.5908	0.00238576	0.0216188
Q8C0L6;Q3TXR6	Peroxisomal N(1)-acetyl-spermine/spermidine oxidase	Paox	sp|Q8C0L6|PAOX_MOUSE Peroxisomal N(1)-acetyl-spermine/spermidine oxidase OS=Mus musculus (Mouse) OX=10090 GN=Paox PE=1 SV=3;tr|Q3TXR6|Q3TXR6_MOUSE Isoform of Q8C0L6, Amino_oxidase domain-containing protein OS=Mus musculus (Mouse) OX=10090 GN=Paox PE=1 SV=1	DTVAFDKPVK;EHQDTFFEPPLPAK;LFYGLIER;LPAHHVIVTVPLGFLK;VLEATASAGGR;VLVVGSGIAGLGAAQK;VTGNPQLPAAK	7	17.1	55.446	0	8.8101	2674300000	50	2	0	5	3	1	2	0	1	27.7152		27.5252	26.5619	24.2892	23.923		23.4456	3.38151	10.4216	0.00236544	0.0216188
Q9Z1D1	Eukaryotic translation initiation factor 3 subunit G	Eif3g	sp|Q9Z1D1|EIF3G_MOUSE Eukaryotic translation initiation factor 3 subunit G OS=Mus musculus (Mouse) OX=10090 GN=Eif3g PE=1 SV=2	EDLNCQEEEDPMNK;EKLPGELEPVQAAQSK;ELAEQLGLSTGEK;ETDLQELFRPFGSISR;EVINGNIK;GFAFISFHR;LPGELEPVQAAQSK;VTNLSEDTR	8	26.6	35.638	0	12.603	6774900000	99	8	8	7	6	1	2	0	2	28.5154	26.0954	27.9394	28.0924	24.0234	23.3087		23.4796	4.05671	16.6414	0.00238556	0.0216188
P00416	Cytochrome c oxidase subunit 3	mt-Co3	sp|P00416|COX3_MOUSE Cytochrome c oxidase subunit 3 OS=Mus musculus (Mouse) OX=10090 GN=mt-Co3 PE=1 SV=2	EGTYQGHHTPIVQK	1	5.4	29.922	0.0095945	1.8644	11588000000	39	3	3	3	3	0	1	1	1	29.0736	26.5149	28.6585	29.0096		24.2954	23.3307	23.9747	4.44722	21.8145	0.00232583	0.0216188
G3UXA6;Q8BHD7;G8JL74;Q8BHD7-2;G3UZ01	Polypyrimidine tract-binding protein 3	Ptbp3	tr|G3UXA6|G3UXA6_MOUSE Isoform of Q8BHD7, Polypyrimidine tract-binding protein 3 OS=Mus musculus (Mouse) OX=10090 GN=Ptbp3 PE=1 SV=1;sp|Q8BHD7|PTBP3_MOUSE Polypyrimidine tract-binding protein 3 OS=Mus musculus (Mouse) OX=10090 GN=Ptbp3 PE=1 SV=1;tr|G8JL74|	DFSNSPLHR;EGQEDQGLTK;HQAVQLPR;IPCDVTEAEVISLGLPFGK;KIPCDVTEAEVISLGLPFGK;MALDGQNIYNACCTLR;NLFTEAGCSVK;NNQFQALLQYADPVNAQYAK;RGSDELLSSGVINGPSTMNSSTSAGVYANGNDNK;SQPVYIQYSNHR;TDNLPNQAR;VTNLLMLK	12	28.3	59.784	0	13.573	7846100000	82	6	4	6	4	1	2	1	2	26.7822	24.9079	26.1614	26.7868	22.4378	23.7283	22.6709	23.9489	2.96313	7.79814	0.00238972	0.0216188
P30115	Glutathione S-transferase A3	Gsta3	sp|P30115|GSTA3_MOUSE Glutathione S-transferase A3 OS=Mus musculus (Mouse) OX=10090 GN=Gsta3 PE=1 SV=2	ADIALVELLYHVEELDPGVVDNFPLLK;AGKPVLHYFDGR;AILNYIASK;FLQPGSQR;KFLQPGSQR;LRSDGSLMFQQVPMVEIDGMK;PVLHYFDGR;SDGSLMFQQVPMVEIDGMK;SHGQDYLVGNR;VSNLPTVK;WLLAAAGVEFEEK	11	49.8	25.36	0	19.263	43855000000	167	12	9	16	15	1	2	1	3	31.1343	27.3525	31.3926	31.8689	19.4961	25.3398	21.8942	22.6492	8.09226	272.907	0.00238883	0.0216188
Q9DBL7	Bifunctional coenzyme A synthase;Phosphopantetheine adenylyltransferase;Dephospho-CoA kinase	Coasy	sp|Q9DBL7|COASY_MOUSE Bifunctional coenzyme A synthase OS=Mus musculus (Mouse) OX=10090 GN=Coasy PE=1 SV=2	AYAPGGPAYQPVVEAFGTDILHK;DGLSEAAAQSR;DQSHNENEEDKVSSSSFR;EELALYQIQLLK;EEMDVAVAK;GAVGGTFDR;ILGNLLQPPNERPELPSGLYVLGLTGISGSGK;ILLTNIQTK;ILTDIVWPVIAK;LAREEMDVAVAK;LENGKEELALYQIQLLK;LLPELLQPYAER;LPPILTSASR;NLGAYIIDSDHLGHR;SGLLVLTTPLATLAAR;SGLLVLTTPLATLAARLPPILTSASR;STFLPVLSSVQNLAHPPEVVLTDFQTLDGSQYNPVK;VLLSVACVLAQEQLVVGVADKDLLK	18	45.6	62.022	0	32.261	43601000000	272	20	11	19	14	5	8	4	7	31.0973	28.3941	30.7439	30.6231	24.8027	27.3367	25.3377	26.4587	4.23068	18.7742	0.00236796	0.0216188
Q9D710;D3Z2J6	Thioredoxin-related transmembrane protein 2	Tmx2	sp|Q9D710|TMX2_MOUSE Thioredoxin-related transmembrane protein 2 OS=Mus musculus (Mouse) OX=10090 GN=Tmx2 PE=1 SV=1;tr|D3Z2J6|D3Z2J6_MOUSE Isoform of Q9D710, Thioredoxin-related transmembrane protein 2 OS=Mus musculus (Mouse) OX=10090 GN=Tmx2 PE=1 SV=1	AVLAPLIALVYSVPR;AVSWTFSEENVIR;EDGNPCDFDWR;EFNLNELYQR;GGDMSEEKPVDPAPTTVPDGENK;QLPTLILFQGGK;TIDEELER;VANAILFFR;VSTSPLTR;YNCSGLNFGK	10	40.3	33.942	0	16.326	3988900000	102	8	7	8	6	3	4	2	2	27.7266	25.8315	27.0538	27.1262	23.6396	25.2222	23.7149	23.2346	2.98169	7.89911	0.00238374	0.0216188
Q9D0I9	Arginine--tRNA ligase, cytoplasmic	Rars	sp|Q9D0I9|SYRC_MOUSE Arginine--tRNA ligase, cytoplasmic OS=Mus musculus (Mouse) OX=10090 GN=Rars1 PE=1 SV=2	AAQTSVAYGCIK;AAYPDLENPPLIVTPSQQPK;ALTAEIDR;AWNLICDVSR;AYQCVVLLQSK;DFVSEQLTSLLVNGVQLPVLGDK;DKVLTEEELK;EIAENITK;FDADEEFK;FGDYQCNSAMGISQMLK;GESFYQDR;GFDILGIK;GFDILGIKPVQR;GFVQVDDGR;GFVQVDDGRK;GNTAAYLLYAFTR;IILDHEKEWK;IVFVPGCSVPLTIVK;IYDALDITLIER;KIVFVPGCSVPLTIVK;LANIDEAMLQR;LFEFAGYDVLR;LMDLLEEGLK;LMDLLEEGLKR;LNDYIFSFDK;LQEVFGCAIR;MLLCEAVAAVMAK;NCGCLEASPSLEQLR;NCGCLEASPSLEQLREENLK;NMININSR;SDGGYTYDTS…	37	55.3	75.673	0	60.785	32295000000	428	36	17	30	29	4	6	3	2	32.1559	28.4467	30.4949	30.501	25.0651	26.1451	26.1213	23.0335	5.30834	39.6251	0.00237247	0.0216188
A0A140LJF9	Aldehyde dehydrogenase family 3 member A2	Aldh3a2	tr|A0A140LJF9|A0A140LJF9_MOUSE Isoform of P47740, Aldehyde dehydrogenase family 3 member A2 (Fragment) OS=Mus musculus (Mouse) OX=10090 GN=Aldh3a2 PE=1 SV=1	ALLASLIVHR;YSFDTFSHQR;YSFDTFSHQRPCLLK	3	19.5	13.992	0.0096933	1.8458	441640000	18	1	0	1	1	0	1	0	1	25.1751		24.9591	23.7566		19.4347		18.7392	5.54334	46.6349	0.00231916	0.0216188
Q99L47;F8WJK8	Hsc70-interacting protein	St13	sp|Q99L47|F10A1_MOUSE Hsc70-interacting protein OS=Mus musculus (Mouse) OX=10090 GN=St13 PE=1 SV=1;tr|F8WJK8|F8WJK8_MOUSE Isoform of Q99L47, TPR_REGION domain-containing protein OS=Mus musculus (Mouse) OX=10090 GN=St13 PE=1 SV=1	AIDLFTDAIK;AIEINPDSAQPYK;EWVESMGGK;GAAIEALNDGELQK;KGAAIEALNDGELQK;LDYDEDASAMLR;LLGHWEEAAHDLALACK;QDPSVLHTEEMR	8	23.7	41.655	0	14.736	18961000000	109	8	8	9	8	0	1	0	1	29.8462	27.3738	29.5877	29.7764		24.429		23.6071	5.12798	34.9684	0.00231085	0.0216188
P27659	60S ribosomal protein L3	Rpl3	sp|P27659|RL3_MOUSE 60S ribosomal protein L3 OS=Mus musculus (Mouse) OX=10090 GN=Rpl3 PE=1 SV=3	AGMTHIVR;AHLMEIQVNGGTVAEK;DDASKPVHLTAFLGYK;ERLEQQVPVNQVFGQDEMIDVIGVTK;HGSLGFLPR;IGQGYLIK;IIAHTQMR;KSLLVQTK;KVACIGAWHPAR;LEQQVPVNQVFGQDEMIDVIGVTK;NNASTDYDLSDK;PVHLTAFLGYK;SINPLGGFVHYGEVTNDFIMLK;TVFAEHISDECK;TVFAEHISDECKR;VACIGAWHPAR	16	39.2	46.109	0	29.388	32941000000	216	15	13	13	13	6	4	5	4	30.7364	28.8277	30.3705	30.5578	26.458	26.8439	26.8179	26.2952	3.51939	11.4668	0.00243406	0.0217175
Q8K4R4;Q8K4R4-3;Q8K4R4-2;A0A0A0MQ88;Q8K4R4-4;X1WI19	Cytoplasmic phosphatidylinositol transfer protein 1	Pitpnc1	sp|Q8K4R4|PITC1_MOUSE Cytoplasmic phosphatidylinositol transfer protein 1 OS=Mus musculus (Mouse) OX=10090 GN=Pitpnc1 PE=1 SV=1;sp|Q8K4R4-3|PITC1-3_MOUSE Isoform of Q8K4R4, Isoform 3 of Cytoplasmic phosphatidylinositol transfer protein 1 OS=Mus musculus (M	DILLIGHR;DNHQPIMCSYK;FEVWGLQTR;ICMPLTVDEYK;IGQLYMISK;IGVFPPAISISSIALLPSSVR	6	20.8	38.383	0	7.6602	15181000000	36	3	0	1	3	0	1	0	1	31.6439		31.4559	32.8206		22.4315		21.3962	10.0596	1067.18	0.00244667	0.0217175
P98197;E9Q3G7	Probable phospholipid-transporting ATPase IH;Phospholipid-transporting ATPase	Atp11a	sp|P98197|AT11A_MOUSE Probable phospholipid-transporting ATPase IH OS=Mus musculus (Mouse) OX=10090 GN=Atp11a PE=1 SV=1;tr|E9Q3G7|E9Q3G7_MOUSE Isoform of P98197, Phospholipid-transporting ATPase OS=Mus musculus (Mouse) OX=10090 GN=Atp11a PE=1 SV=1	AADTIEALQK;ADGTCHVTTASLDGESSHK;AICLCHTVQVK;DDHCGDDVDGPQK;DDHCGDDVDGPQKSPDAK;DLVLLGATAVEDR;DNYMEILNR;EDETFPCDLIFLSSNR;ELFLEICR;ENDIERFELLEVLTFDSVR;EPPPGAEAYIPQR;EREELFFR;FELLEVLTFDSVR;GADSSIFPR;GFHTEADVDSLHATIECEQPQPDLYK;IFGVAIYTGMETK;INVYNDLNDPVVRPLGSENLLLR;ISELVQYFFYK;KLAEAYEQIEK;KLEEQSLHDVLFDLSK;LAEAYEQIEK;LAEAYEQIEKDLVLLGATAVEDR;LEEQSLHDVLFDLSK;LEPEQYEDACR;LKDNYMEILNR;MALNYQSK;METASATCYACK;NCS…	45	36.3	135.5	0	79.66	67606000000	609	50	37	46	37	1	5	3	4	31.6974	29.624	31.3496	30.9575	22.6352	26.4492	25.9066	23.7578	6.21995	74.5404	0.00244544	0.0217175
Q99KY4-2;Q99KY4;A0A0R4J0F6	Cyclin-G-associated kinase	Gak	sp|Q99KY4-2|GAK-2_MOUSE Isoform of Q99KY4, Isoform 2 of Cyclin-G-associated kinase OS=Mus musculus (Mouse) OX=10090 GN=Gak PE=1 SV=2;sp|Q99KY4|GAK_MOUSE Cyclin-G-associated kinase OS=Mus musculus (Mouse) OX=10090 GN=Gak PE=1 SV=2;tr|A0A0R4J0F6|A0A0R4J0F6_M	AIIQEVCFLK;AMVEEEITR;APHLHSLYTLCR;ATGQPYEQYAK;DLKVENLLLSNQGTIK;DQSDFVGQTVELGELR;EAPPWENTSLR;EEQQDILSK;EFKIEDGK;EPETGLDNTSPK;FEEKEPETGLDNTSPK;GDLDISYITSR;HPGHYAVYNLSPR;IAVMSFPAEGVESAIK;LFSTAEAAVYMFSMK;LLSNEEEKNR;LSIAEVVR;MFQIQFHTGFVPR;NVCVVHCMDGR;PFCEVYVGEER;QLQEIAAAR;SVVMTPVPLFSK;TPEIVDLYSNFPIGEK;VENLLLSNQGTIK;VTECGWAVR;VTTTSQEYDR;YDLDACDIQEK;YSIPVNDTR;YTVFHDLIR	29	24.8	138.34	0	48.122	16868000000	262	23	19	20	16	1	1	0	0	30.4964	27.9036	29.6087	28.9757	22.5835	23.5674			6.17062	72.0348	0.00243469	0.0217175
P51150	Ras-related protein Rab-7a	Rab7a	sp|P51150|RAB7A_MOUSE Ras-related protein Rab-7a OS=Mus musculus (Mouse) OX=10090 GN=Rab7a PE=1 SV=2	AQAWCYSK;ATIGADFLTK;DEFLIQASPR;DPENFPFVVLGNK;EAINVEQAFQTIAR;FQSLGVAFYR;FQSLGVAFYRGADCCVLVFDVTAPNTFK;GADCCVLVFDVTAPNTFK;LVTMQIWDTAGQER;NALKQETEVELYNEFPEPIK;NNIPYFETSAK;QETEVELYNEFPEPIK;RAQAWCYSK;TLDSWRDEFLIQASPR;TSLMNQYVNK;TSLMNQYVNKK;VIILGDSGVGK	17	75.8	23.489	0	30.257	95038000000	269	18	18	19	19	8	10	8	8	32.3306	29.8222	32.0041	31.6568	26.5055	28.6621	27.6276	28.1474	3.71781	13.1575	0.00242825	0.0217175
Q9JIG7	Coiled-coil domain-containing protein 22	Ccdc22	sp|Q9JIG7|CCD22_MOUSE Coiled-coil domain-containing protein 22 OS=Mus musculus (Mouse) OX=10090 GN=Ccdc22 PE=1 SV=1	AAQEQELESLR;AFTTELVVEAVVR;AIGSQIRDQLALPWVPPLLR;DCPGDEDRVR;DLEEQIETEMGKK;DLGEMLQTWGAR;DLLLFLAER;DQLALPWVPPLLR;EINSLSGK;FTFHLEPQVQAAQVADVPATSQR;ILEIVGNIR;LAEIQELHHSVR;LIHLASQWEK;LPSDASEDADQPAGDSAIFLR;LQGSALQQPFHSSR;LQLVVESSAQR;QLVSELETLPK;QSELSVAEQEQALR;QSWGPLGAPTQVR;TFAVTDELVFK;TLGINLVQVETECR;TVELLPDGAANLAK;VINPDVGSGLSHLLPPAMSAR;VPLLAEYR;YLAALHENCSQLIQTIEDTGTIMR	25	52	70.843	0	37.508	18702000000	226	13	10	17	18	3	4	3	2	28.8005	26.4786	29.6941	29.6168	21.8486	24.3272	24.9237	22.444	5.26164	38.363	0.00244375	0.0217175
Q9R1J0	Sterol-4-alpha-carboxylate 3-dehydrogenase, decarboxylating	Nsdhl	sp|Q9R1J0|NSDHL_MOUSE Sterol-4-alpha-carboxylate 3-dehydrogenase, decarboxylating OS=Mus musculus (Mouse) OX=10090 GN=Nsdhl PE=1 SV=1	AFHITNDEPIPFWTFLSR;CTVIGGSGFLGQHMVEQLLER;DPQLVPILIDAAR;GQVTGTHLTNDISK;GYTVNVFDIHQGFDNPR;ILTGLNYEAPK;LFGYRPLVTMDEAVER;NFLTAAIRPHGIFGPR;PLVTMDEAVER;RGQVTGTHLTNDISK;VALAGTFHYYSCEK;VQFFIGDLCNQQDLYPALK	12	44.2	40.685	0	20.603	7879500000	154	13	10	7	10	0	4	1	4	28.7172	25.7234	27.5477	27.9631		23.1105	22.0168	23.6924	4.54795	23.3921	0.0024164	0.0217175
Q80XI3;Z4YKC4;A0A0R4J112;A2AMI2;A0A0N4SVL0;Q80XI3-2;Q80XI3-4;Q80XI3-3;A2AMI7	Eukaryotic translation initiation factor 4 gamma 3	Eif4g3	sp|Q80XI3|IF4G3_MOUSE Eukaryotic translation initiation factor 4 gamma 3 OS=Mus musculus (Mouse) OX=10090 GN=Eif4g3 PE=1 SV=2;tr|Z4YKC4|Z4YKC4_MOUSE Isoform of Q80XI3, Eukaryotic translation initiation factor 4 gamma 3 OS=Mus musculus (Mouse) OX=10090 GN=E	AAIIADCSTFR;AGVLLSEILHLLCR;DHMGHLLYQLVQSEK;DITEEIMSGGGSR;DLLDNQSQEEQR;ELEAASAPEER;ELIVEFSKPLLPVGR;ELSAEELSQR;FMLQDVIDLR;GVIDLVFEK;LDFTESEGPCSSEALSK;LDQPANLLR;MDQYFNQMEK;MLTEAIMHDCVVK;NHDEESLECLCR;NPTPPIGR;SIIDEFLHINDFK;SVTAFFTWLR;TPDEVLEAEAEPK;VDEGGWNTVQGAK;VGVEFTLER;WESSKDPAEQAGK;YLDSDTEKELQALYALQASIVK	23	17.9	174.89	0	29.531	4760100000	153	11	2	12	7	0	1	0	1	27.902	24.6093	27.626	26.7905		21.345		20.5155	5.80175	55.7829	0.0024555	0.0217374
Q9QXD6	Fructose-1,6-bisphosphatase 1	Fbp1	sp|Q9QXD6|F16P1_MOUSE Fructose-1,6-bisphosphatase 1 OS=Mus musculus (Mouse) OX=10090 GN=Fbp1 PE=1 SV=3	AGGLATTGDK;AGGLATTGDKDILDIVPTEIHQK;APVVMGSSEDVQEFLEIYR;APVVMGSSEDVQEFLEIYRK;AQGTGELTQLLNSLCTAIK;DFDPAINEYLQR;DILDIVPTEIHQK;FPPDGSAPYGAR;FVMEQGRK;GNIYSLNEGYAK;KAQGTGELTQLLNSLCTAIK;KFPPDGSAPYGAR;KGNIYSLNEGYAK;KLDILSNDLVINMLK;LDILSNDLVINMLK;LLYECNPIAYVMEK;QAGIAQLYGIAGSTNVTGDQVK;SSYATCVLVSEENTNAIIIEPEKR;STDEPSEKDALQPGR;TLVYGGIFLYPANK;TLVYGGIFLYPANKK;YVGSMVADIHR;YVVCFDPLDGSSNIDCLVSIGTIFGIYR	23	74.6	36.912	0	41.267	224530000000	456	33	28	33	36	11	11	10	11	32.9468	30.4865	32.9805	33.092	27.0869	28.4426	27.9543	28.2206	4.45037	21.8623	0.00247036	0.0217523
Q9Z0N1;A2AAW9	Eukaryotic translation initiation factor 2 subunit 3, X-linked	Eif2s3x	sp|Q9Z0N1|IF2G_MOUSE Eukaryotic translation initiation factor 2 subunit 3, X-linked OS=Mus musculus (Mouse) OX=10090 GN=Eif2s3x PE=1 SV=2;tr|A2AAW9|A2AAW9_MOUSE Isoform of Q9Z0N1, Tr-type G domain-containing protein OS=Mus musculus (Mouse) OX=10090 GN=Eif2	AGGEGGVTLGQPHLSR;EQYEQILAFVQGTVAEGAPIIPISAQLK;GGVAGGSILK;HILILQNK;IVLTNPVCTEVGEK;IVSLFAEHNDLQYAAPGGLIGVGTK;LDDPSCPRPECYR;LIGWGQIR;LMCKPIFSK;LTPLSHEVISR;NEVLMVNIGSLSTGGR;QDLATLDVTK;SCGSSTPDEFPTDIPGTK;SFDVNKPGCEVDDLK;VGQEIEVRPGIVSK;YNIEVVCEYIVK	16	48.1	51.065	0	28.509	15512000000	180	11	10	14	14	4	5	1	2	29.4557	27.2628	29.7636	29.0263	24.3473	26.5089	23.7446	24.3901	4.12942	17.5016	0.00246698	0.0217523
Q8BWY3	Eukaryotic peptide chain release factor subunit 1	Etf1	sp|Q8BWY3|ERF1_MOUSE Eukaryotic peptide chain release factor subunit 1 OS=Mus musculus (Mouse) OX=10090 GN=Etf1 PE=1 SV=4	FGATLEIVTDK;FHTEALTALLSDDSK;GFGGIGGILR;ILYLTPEQEK;ILYLTPEQEKDK;LSVLGAITSVQQR;LVDISYGGENGFNQAIELSTEVLSNVK;SQEGSQFVK;TELSQSDMFDQR;VNVAGLVLAGSADFK;YCFGVEDTLK;YFDEISQDTGK;YVLHCQGTEEEK	13	35.9	49.03	0	22.616	14000000000	188	15	10	16	14	1	1	2	4	28.9153	27.899	28.5542	28.9602	22.524	22.7937	23.2832	25.4621	5.06644	33.5081	0.00249851	0.0218835
P42932;H3BL49	T-complex protein 1 subunit theta	Cct8	sp|P42932|TCPQ_MOUSE T-complex protein 1 subunit theta OS=Mus musculus (Mouse) OX=10090 GN=Cct8 PE=1 SV=3;tr|H3BL49|H3BL49_MOUSE Isoform of P42932, CCT-theta OS=Mus musculus (Mouse) OX=10090 GN=Cct8 PE=1 SV=1	AHEILPELVCCSAK;AIAGTGANVIVTGGK;ALAENSGVK;APGFAQMLK;AVDDGVNTFK;DMLEASILDTYLGK;DVDEVSSLLR;EDGAISTIVLR;ELEVQHPAAK;ETEGDVTSVK;FAEAFEAIPR;GEENLMDAQVK;GSTDNLMDDIER;HEKEDGAISTIVLR;HFSGLEEAVYR;IAVYSCPFDGMITETK;IGLSVSEVISGYEIACK;ILGSGIYSSSVLHGMVFK;KAHEILPELVCCSAK;KETEGDVTSVK;KFAEAFEAIPR;LATNAAVTVLR;LFVTNDAATILR;LIAQACVSIFPDSGNFNVDNIR;LVPGGGATEIELAK;NVGLDIEAEVPAVK;QITSYGETCPGLEQYAIK;QYGSETFLAK;TAEELMNFSK;T…	34	66.1	59.555	0	57.447	70082000000	450	29	26	33	33	3	7	4	8	31.3109	28.8871	31.2878	31.8867	24.0397	26.9195	24.2403	26.9282	5.31124	39.7046	0.00249602	0.0218835
P70441	Na(+)/H(+) exchange regulatory cofactor NHE-RF1	Slc9a3r1	sp|P70441|NHRF1_MOUSE Na(+)/H(+) exchange regulatory cofactor NHE-RF1 OS=Mus musculus (Mouse) OX=10090 GN=Slc9a3r1 PE=1 SV=3	APQMDWSK;AVDPDSPAEASGLR;EALVEPASESPR;EALVEPASESPRPALAR;EELLRPQEK;GPNGYGFHLHGEK;GPNGYGFNLHSDK;IVEVNGVCMEGK;LLVVDKETDEFFK;LLVVDPETDER;LLVVDPETDERLK;LVEPGSPAEK;LVEVNGENVEK;LVEVNGENVEKETHQQVVSR;PQEKSEQAEPPAAADTHEAGDQNEAEK;QHGDVVSAIK;RAPQMDWSK;SASSDTSEELNSQDSPK;SASSDTSEELNSQDSPKR;SEQAEPPAAADTHEAGDQNEAEK;SGLLAGDR;SKPGQFIR;VIPSQEHLDGPLPEPFSNGEIQK	23	65.6	38.6	0	37.569	104700000000	286	25	20	15	18	3	2	1	3	32.6875	30.6395	31.1951	31.9989	23.6922	25.5649	27.8861	25.9344	5.86088	58.1166	0.002515	0.0219621
Q8BPN8;B0V2P5;Q8BPN8-2;F6RYL8	DmX-like protein 2	Dmxl2	sp|Q8BPN8|DMXL2_MOUSE DmX-like protein 2 OS=Mus musculus (Mouse) OX=10090 GN=Dmxl2 PE=1 SV=3;tr|B0V2P5|B0V2P5_MOUSE Isoform of Q8BPN8, WD_REPEATS_REGION domain-containing protein OS=Mus musculus (Mouse) OX=10090 GN=Dmxl2 PE=1 SV=1;sp|Q8BPN8-2|DMXL2-2_MOUSE	AAEGISSDSLLSVPGQK;AGQEQSASDPR;AMGIGWWVR;AMLEPENTPFK;AVVWGLFR;DGVAVITLPLGGSIK;DTLDECGLR;FFLVVIEK;FLLQESQQETTVK;FQLYNWLEK;IPVAFPSGDANSLSK;KAGQEQSASDPR;KGYICIFDIR;LSGIVSDQTNSK;LVYSQPLDLPEAVEVIR;NAFSLLGK;NFFPIAGLEFSELPVTSPLGIAVIK;NNEALDAALFYLSMK;PVAVSCSYTGR;QLQSPLPLPTTLPLLSASIASTK;SAFTTVLTVSHK;TFHDPNAIYSELILWR;TISVSGSTAK;TLATGYEVDGGK;VGCPVLALEVLSK	25	10.2	338.2	0	29.106	4223900000	142	11	6	6	8	1	2	0	1	26.7709	24.9125	27.0244	26.8823	22.6927	23.0679		21.4546	3.99248	15.9168	0.00252079	0.0219621
Q8BT60	Copine-3	Cpne3	sp|Q8BT60|CPNE3_MOUSE Copine-3 OS=Mus musculus (Mouse) OX=10090 GN=Cpne3 PE=1 SV=2	APSGEVAIR;DIVQFVPFR;EALAQCVLAEIPQQVVGYFNTYK;FGIYDIDNK;GSITISAEEIK;GSITISAEEIKDNR;ISLNSLCYGDMDK;LYGPTNFSPIINHVAR;NNLNPMWKPFK;NSGVISVK;QAIVNAAK;SDPYLEFHK;SSPVEYECINEK;TFVIDYYFEVVQK;TIELSDDDFLGECEVTLGQIVSSK;VELNVSCNNLLDADVTSK;VVLFEMEAR	17	38.5	59.584	0	27.202	19315000000	185	10	9	12	13	1	1	1	1	29.7007	27.3621	29.2798	29.669	17.4586	23.0872	20.6725	21.5175	8.31897	319.344	0.00254312	0.0219983
O54774	AP-3 complex subunit delta-1	Ap3d1	sp|O54774|AP3D1_MOUSE AP-3 complex subunit delta-1 OS=Mus musculus (Mouse) OX=10090 GN=Ap3d1 PE=1 SV=1	AIFHEEEPR;ALDLLYGMVSK;ASCILQLVK;CSDATLLSSLLEEMK;DLILQCLDDKDESIR;DLSSPSQYDTGVALTGLSCFVTPDLAR;EQAADTEAAQEVTQLLVER;FAVSQMSSLLDSAHLVASSTQR;GEEEDHVDHDQER;GTLSFIAK;GVPVAEEVSALFAGELNPVAPK;HGHLIAAQMLDVAIR;ILIEDSDQNLK;KQEQANNPFYIK;LEDPDPGVQSAAVNVICELAR;LFGALTPLEPR;LLESGDLSMNSIK;LPQFVQSADLEVQER;LYASILQQK;NMELNVLDSLNTK;NYLSLAPLFFK;QPEEDEEELAR;VDGISMSFQNLLAK;VDSCASMYSR;VTTLPGHIQAVYVQNVVK;VTYDIQASLQK;YISQCIDE…	29	32.4	135.08	0	48.493	29127000000	325	24	19	27	19	3	4	5	6	29.5655	26.7023	29.6431	28.9465	23.6899	25.56	23.6376	24.0437	4.48158	22.3403	0.00255159	0.0219983
P42859;G3X9H5;P42859-2	Huntingtin	Htt	sp|P42859|HD_MOUSE Huntingtin OS=Mus musculus (Mouse) OX=10090 GN=Htt PE=1 SV=2;tr|G3X9H5|G3X9H5_MOUSE Isoform of P42859, Huntingtin OS=Mus musculus (Mouse) OX=10090 GN=Htt PE=1 SV=1;sp|P42859-2|HD-2_MOUSE Isoform of P42859, Isoform Short of Huntingtin OS=	AALPSLTNPPSLSPIR;AFQSVFEVVAAPGSPYHR;ALALSCIGAAVALHPESFFSR;ALAQYLVVLSK;ASDPSPATPDSESVIVAMER;CDQGQADPVVAVAR;DASGWFDVLQK;DEVAEASDPESK;DEVAEASDPESKPCR;EKEPGEQASTPMSPK;EVVVSMLLR;FILEAIAVQPGDQLLGPESR;GGGGNVTLGECSEGK;GIVEQEIQEMVSQR;HQIEEEFDR;HVAATSLTR;IIQLCDGIMASGR;LDTESLVK;LEQVDVNLFCLVATDFYR;LFEPLVIK;LLACLQNVHK;LLLQINPER;LLSASFLLTGEK;LLSASFLLTGEKK;LPLVNSYTR;LVSFLEAK;NIVISLAR;NMVQAEQER;NSAASGLFIQAIQSR;N…	60	24.4	344.69	0	93.532	24365000000	558	56	14	46	30	5	7	4	5	30.651	28.2223	29.2644	29.4462	24.0504	26.6488	23.3661	25.0267	4.62298	24.6409	0.00253227	0.0219983
Q9WV55;A0A3B2W837	Vesicle-associated membrane protein-associated protein A	Vapa	sp|Q9WV55|VAPA_MOUSE Vesicle-associated membrane protein-associated protein A OS=Mus musculus (Mouse) OX=10090 GN=Vapa PE=1 SV=2;tr|A0A3B2W837|A0A3B2W837_MOUSE Isoform of Q9WV55, Vesicle-associated membrane protein-associated protein A (Fragment) OS=Mus mu	AVPLNASK;CVFEMPNENDK;CVFEMPNENDKLNDMEPSK;EAKPDELMDSK;FKGPFTDVVTTNLK;FMVQTIFAPPNISDMEAVWK;GPFTDVVTTNLK;HEQILVLDPPSDLK;LNDMEPSK;LQNPSDRK;PHSVSLNDTETR;QDGPLPKPHSVSLNDTETR;VAHSDKPGSTSAVSFR	13	51.8	27.855	0	17.585	8608800000	127	8	6	9	10	1	1	0	0	28.4755	26.6355	28.3884	28.6091	23.3328	24.0604			4.33055	20.1199	0.00255093	0.0219983
Q91VZ6;D3YVX4	Stromal membrane-associated protein 1	Smap1	sp|Q91VZ6|SMAP1_MOUSE Stromal membrane-associated protein 1 OS=Mus musculus (Mouse) OX=10090 GN=Smap1 PE=1 SV=1;tr|D3YVX4|D3YVX4_MOUSE Isoform of Q91VZ6, Stromal membrane-associated protein 1 OS=Mus musculus (Mouse) OX=10090 GN=Smap1 PE=1 SV=1	LLYEANLPENFR;LNEQHQLILSK;RPQTDQAVEFFIR	3	8.2	47.66	0	5.5516	4205900000	38	3	3	2	2	0	1	0	1	27.7314	25.5844	26.4594	26.4891		23.3499		22.8081	3.4871	11.213	0.00256353	0.0220437
Q9Z1T1	AP-3 complex subunit beta-1	Ap3b1	sp|Q9Z1T1|AP3B1_MOUSE AP-3 complex subunit beta-1 OS=Mus musculus (Mouse) OX=10090 GN=Ap3b1 PE=1 SV=2	ALKDPNQLIR;ASILWLIGENCER;DDCFNVTLQPPVGELLSPVAMSEK;EASADLSPYVR;EGSTAQLIINTEK;EMLIEVIEK;FQLGTLSHTLNIK;GLAAHYCFPR;GMFEPYLK;KLVYVYLVR;LEILTNLANEANISTLLR;LLDSITVPVAR;LLQMQPAQHGEIIR;LLTQYILNLGK;LQILNLAAK;LVYVYLVR;LYSLDPEQK;NAAVVMAVAQLYWHISPK;NASELFPAVVK;NTKPLLQSR;NVEVIESAK;PAPLLESPFK;PAPLLESPFKDR;QFAAATIQTIGR;QLIVPNEK;QMLESNKDSAK;SFTSEDDLVK;STLVAGSVVMAFEEVCPDR;SYAMDPDHR;TQFVSPWR;TVHSGSLMLVTVELK;TVIGSVL…	37	37.6	122.74	0	60.728	33043000000	366	26	19	30	21	3	5	1	2	30.2626	27.4193	31.7453	31.6466	24.3754	25.3784	20.977	22.3918	6.98779	126.921	0.00257583	0.0220919
P63001;Q3TLP8;P60764;Q05144;A2AC13	Ras-related C3 botulinum toxin substrate 1;Ras-related C3 botulinum toxin substrate 3;Ras-related C3 botulinum toxin substrate 2	Rac1;Rac3;Rac2	sp|P63001|RAC1_MOUSE Ras-related C3 botulinum toxin substrate 1 OS=Mus musculus (Mouse) OX=10090 GN=Rac1 PE=1 SV=1;tr|Q3TLP8|Q3TLP8_MOUSE Isoform of P63001, Ras-related C3 botulinum toxin substrate 1 OS=Mus musculus (Mouse) OX=10090 GN=Rac1 PE=1 SV=1;sp|P6	AVLCPPPVK;CVVVGDGAVGK;HHCPNTPIILVGTK;KLTPITYPQGLAMAK;LTPITYPQGLAMAK;PVNLGLWDTAGQEDYDR;TVFDEAIR;YLECSALTQR	8	43.8	21.45	0	12.993	59555000000	126	8	8	9	9	4	4	5	4	31.829	29.6444	31.3535	30.4528	26.9372	28.1276	27.3964	27.5943	3.30606	9.89064	0.00259087	0.0221061
Q7TMF3;A0A0R4J275;F6RBR6	NADH dehydrogenase [ubiquinone] 1 alpha subcomplex subunit 12	Ndufa12	sp|Q7TMF3|NDUAC_MOUSE NADH dehydrogenase [ubiquinone] 1 alpha subcomplex subunit 12 OS=Mus musculus (Mouse) OX=10090 GN=Ndufa12 PE=1 SV=2;tr|A0A0R4J275|A0A0R4J275_MOUSE Isoform of Q7TMF3, NADH dehydrogenase [ubiquinone] 1 alpha subcomplex subunit 12 OS=Mus	FIWTNHKFNVSATPEQYVPYSTTR;FNVSATPEQYVPYSTTR;GVQQVTGHGGLR;IGTLVGEDK;IGTLVGEDKYGNK;IHEWVPPSTPYK;KFIWTNHK;KIHEWVPPSTPYK;MELVEVLK;MELVEVLKR;NTFWDVDGSMVPPEWHR;RGVQQVTGHGGLR;WLHCMTDDPPTTNPPTAR;WVIYTTEMNGK;YYEDNKQFFGR	15	89	17.086	0	26.289	61569000000	252	23	14	20	18	4	6	4	3	33.0758	29.619	31.9294	31.2126	25.8001	27.8124	26.5416	26.5362	4.78665	27.6011	0.00258835	0.0221061
P60867	40S ribosomal protein S20	Rps20	sp|P60867|RS20_MOUSE 40S ribosomal protein S20 OS=Mus musculus (Mouse) OX=10090 GN=Rps20 PE=1 SV=1	DTGKTPVEPEVAIHR;LIDLHSPSEIVK;TPVEPEVAIHR	3	22.7	13.373	0	5.5644	8538000000	66	5	4	5	4	1	2	2	2	28.4955	27.0329	28.1351	29.2957	22.9047	25.7478	24.45	24.6345	3.80553	13.9823	0.00260618	0.0221794
A0A1B0GR85	Tankyrase_bdg_C domain-containing protein	2900026A02Rik	tr|A0A1B0GR85|A0A1B0GR85_MOUSE Isoform of Q8BRV5, Tankyrase_bdg_C domain-containing protein OS=Mus musculus (Mouse) OX=10090 GN=2900026A02Rik PE=1 SV=1	ASLIWEAR;DGFGDTCQSPK;EAPQSDSVGQQAGR;HDLDAAPATK;HLESSPVSQR;IIDVDALWLSR;LSPLPGAPR;RTEVVSETFPGK;STDQPTTSAGDR;VLPPSTEK;VQESPSSR	11	6.4	192.73	0	11.452	3377300000	54	2	3	3	2	3	0	1	1	25.7301	27.255	27.6575	27.326	23.8973		23.4114	23.7045	3.32106	9.99397	0.0026786	0.0224674
P46935;A0A571BDN7	E3 ubiquitin-protein ligase NEDD4	Nedd4	sp|P46935|NEDD4_MOUSE E3 ubiquitin-protein ligase NEDD4 OS=Mus musculus (Mouse) OX=10090 GN=Nedd4 PE=1 SV=3;tr|A0A571BDN7|A0A571BDN7_MOUSE Isoform of P46935, HECT-type E3 ubiquitin transferase OS=Mus musculus (Mouse) OX=10090 GN=Nedd4 PE=1 SV=1	ANILEDSYR;DDFLGQVDVPLYPLPTENPR;DILGASDPYVR;EGFFELIPQDLIK;ESPENWEIVR;EWFFLISK;FIIDEELFGQTHQHELK;ILFEVFDENR;KTQWEDPR;LAVCGNPATSQPVTSSNHSSR;LITLHDMESVDSEYYSSLR;LLDGFFIR;LLDGFFIRPFYK;LLQFVTGTSR;LQNVAITGPAVPYSR;LWIEFDGEK;QISEDVDGPDNR;RANILEDSYR;RPSPDDDLTDEDNDDMQLQAQR;RQISEDVDGPDNR;SYYVDHNSK;TGGSEIVVTNK;TTTWSKPTMQDDPR;TYYVNHESR;VIAGIGLAK;VKVIAGIGLAK;VTLYDPMSGILTSVQTK;WILENDPTELDLR;WNEEILFR	29	36.1	102.71	0	48.491	28679000000	292	23	23	19	26	1	3	0	2	30.5113	27.7963	29.4413	30.8369	21.3676	24.1965		23.2853	6.69664	103.726	0.00268038	0.0224674
P60843	Eukaryotic initiation factor 4A-I	Eif4a1	sp|P60843|IF4A1_MOUSE Eukaryotic initiation factor 4A-I OS=Mus musculus (Mouse) OX=10090 GN=Eif4a1 PE=1 SV=1	ATQALVLAPTR;DFTVSAMHGDMDQK;DQIYDIFQK;EELTLEGIR;ELAQQIQK;GFKDQIYDIFQK;GIDVQQVSLVINYDLPTNR;GIYAYGFEK;GIYAYGFEKPSAIQQR;GVAINMVTEEDKR;GYDVIAQAQSGTGK;KEELTLEGIR;KVDWLTEK;LDTLCDLYETLTITQAVIFINTR;LNSNTQVVLLSATMPSDVLEVTK;LNSNTQVVLLSATMPSDVLEVTKK;LQMEAPHIIVGTPGR;MFVLDEADEMLSR;QFYINVER;TATFAISILQQIELDLK;VLITTDLLAR	21	57.9	46.153	0	38.108	51336000000	264	17	12	16	21	2	7	3	5	31.2463	28.4489	30.8591	31.4801	25.1041	27.3868	25.7349	25.8982	4.47761	22.279	0.00268765	0.0224674
Q02248;E9Q6A9	Catenin beta-1	Ctnnb1	sp|Q02248|CTNB1_MOUSE Catenin beta-1 OS=Mus musculus (Mouse) OX=10090 GN=Ctnnb1 PE=1 SV=1;tr|E9Q6A9|E9Q6A9_MOUSE Isoform of Q02248, Catenin beta-1 OS=Mus musculus (Mouse) OX=10090 GN=Ctnnb1 PE=1 SV=1	AAVMVHQLSK;AGDREDITEPAICALR;CTAGTLHNLSHHR;EAAEAIEAEGATAPLTELLHSR;EDITEPAICALR;EGLLAIFK;FLAITTDCLQILAYGNQESK;GLNTIPLFVQLLYSPIENIQR;HAVVNLINYQDDAELATR;HQEAEMAQNAVR;LAEPSQMLK;LHYGLPVVVK;LIILASGGPQALVNIMR;LLNDEDQVVVNK;LSVELTSSLFR;LVQNCLWTLR;MEEIVEGCTGALHILAR;MMVCQVGGIEALVR;MSEDKPQDYK;NEGVATYAAAVLFR;NLALCPANHAPLR;RLSVELTSSLFR;SGGIPALVK;SPQMVSAIVR;TMQNTNDVETAR;TSMGGTQQQFVEGVR;VAAGVLCELAQDK	27	43.1	85.47	0	41.145	30603000000	345	26	14	27	25	2	5	1	2	30.524	27.1383	30.1462	30.0155	21.8964	25.6999	21.1783	23.3403	6.42729	86.0611	0.00268241	0.0224674
Q2TBE6;A0A494BBQ4	Phosphatidylinositol 4-kinase type 2-alpha	Pi4k2a	sp|Q2TBE6|P4K2A_MOUSE Phosphatidylinositol 4-kinase type 2-alpha OS=Mus musculus (Mouse) OX=10090 GN=Pi4k2a PE=1 SV=1;tr|A0A494BBQ4|A0A494BBQ4_MOUSE Isoform of Q2TBE6, 1-phosphatidylinositol 4-kinase OS=Mus musculus (Mouse) OX=10090 GN=Pi4k2a PE=1 SV=1	ERNDFPEDPEFEVVVR;FEAEPLPENTNR;GQILNLTQALK;IYQGSSGSYFVK;LELNIVPR;LVVLDYIIR;QAEVAIECSIYPER;QLLLQFER;SASESYTQSFQSR;SPLHLVQMPPVIVETAR;VAAAAGSGPSPPCSPGHDR;VAAIDNGLAFPLK;VGSFQLFVEGYK;VVYLASETFNYSAIDR	14	37.6	54.257	0	20.809	5216900000	136	12	6	13	6	1	0	2	1	28.0639	25.223	29.0324	27.3912	20.3327		22.3836	22.2522	5.77149	54.625	0.0026704	0.0224674
Q8VDC1;A0A140T8V9	FYVE and coiled-coil domain-containing protein 1	Fyco1	sp|Q8VDC1|FYCO1_MOUSE FYVE and coiled-coil domain-containing protein 1 OS=Mus musculus (Mouse) OX=10090 GN=Fyco1 PE=1 SV=1;tr|A0A140T8V9|A0A140T8V9_MOUSE Isoform of Q8VDC1, RUN domain-containing protein (Fragment) OS=Mus musculus (Mouse) OX=10090 GN=Fyco1	AHVQELLQCSER;ALQAELSQVR;AQLEEQGQQLQMTK;DLQDAATELSHEFK;EAVQELEITK;EGGEPITDDSTSLHK;EQNEALNR;LCQEVTNR;LELDQLEVR;LQAEAQAQELR;LQALEGENTEAQELNR;LQEEADQCR;LQNEVVDLQAK;LQVALGDR;MLADLDDLNR;QGDVSQATVK;SDALEFQQK	17	12.8	162.33	0	22.67	8181800000	108	8	3	10	6	1	1	0	0	29.4434	26.4364	29.4402	28.0635	22.74	21.7087			6.1215	69.6233	0.00265566	0.0224674
Q9CQW1	Synaptobrevin homolog YKT6	Ykt6	sp|Q9CQW1|YKT6_MOUSE Synaptobrevin homolog YKT6 OS=Mus musculus (Mouse) OX=10090 GN=Ykt6 PE=1 SV=1	AAYDVSSFSFFQR;EQEYLCHVYVR;GEKLDDLVSK;IDWPVGSPATIQYTGLDDHLSK;IILHNTMESLLER;LYSLSVLYK;SDSLAGVVIADSEYPSR;SEVLGTQSK;VQAELDETK	9	57.1	22.314	0	14.945	5244100000	121	7	5	9	8	0	1	0	1	27.5486	25.3369	27.871	28.1301		22.6358		21.8581	4.97467	31.443	0.00267904	0.0224674
Q9JHW2;A0A338P6G0	Omega-amidase NIT2	Nit2	sp|Q9JHW2|NIT2_MOUSE Omega-amidase NIT2 OS=Mus musculus (Mouse) OX=10090 GN=Nit2 PE=1 SV=1;tr|A0A338P6G0|A0A338P6G0_MOUSE Isoform of Q9JHW2, CN hydrolase domain-containing protein OS=Mus musculus (Mouse) OX=10090 GN=Nit2 PE=1 SV=1	ADLYTVESK;AGTEETILYSDIDLK;AGTEETILYSDIDLKK;ASYVAWGHSTVVDPWGQVLTK;AVDNQVYVATASPAR;AVDNQVYVATASPARDDK;ESSIYLIGGSIPEEDAGK;FAELAQIYAQR;GCQLLVYPGAFNLTTGPAHWELLQR;IHLFDIDVPGK;IPGESTQK;KIHLFDIDVPGK;LALIQLQVSSIK;LALIQLQVSSIKSDNLTR;LYNTCSVFGPDGSLLVK;QGANIVSLPECFNSPYGTTYFPDYAEK;RADLYTVESK;TLSPGDSFSTFDTPYCK;VGLGICYDMR	19	82.6	30.501	0	34.875	31628000000	246	18	13	22	21	0	1	0	1	29.583	27.0784	31.0991	31.1876		22.5176		21.2031	7.87671	235.031	0.00271721	0.0226571
Q9CQ92;G3X9U9	Mitochondrial fission 1 protein	Fis1	sp|Q9CQ92|FIS1_MOUSE Mitochondrial fission 1 protein OS=Mus musculus (Mouse) OX=10090 GN=Fis1 PE=1 SV=1;tr|G3X9U9|G3X9U9_MOUSE Isoform of Q9CQ92, Mitochondrial fission 1 protein OS=Mus musculus (Mouse) OX=10090 GN=Fis1 PE=1 SV=1	DYVFYLAVGNYR;FQSEQAAGSVSK;GIVLLEELLPK;GLLQTEPQNNQAK;KFQSEQAAGSVSK;MEAVLNELVSVEDLK;RGIVLLEELLPK;SKYNEDIR;STQFEYAWCLVR	9	55.9	17.008	0	14.41	6134200000	112	9	6	7	9	1	2	2	2	28.9763	26.1368	27.7884	29.5891	23.0916	22.8033	24.4413	22.368	4.94661	30.8374	0.002737	0.0227647
P37040;Q05DV1	NADPH--cytochrome P450 reductase	Por	sp|P37040|NCPR_MOUSE NADPH--cytochrome P450 reductase OS=Mus musculus (Mouse) OX=10090 GN=Por PE=1 SV=2;tr|Q05DV1|Q05DV1_MOUSE Isoform of P37040, NADPH--cytochrome P450 reductase OS=Mus musculus (Mouse) OX=10090 GN=Por PE=1 SV=1	ALVPMFVR;DGALTQLNVAFSR;DVQNTFYDIVAEFGPMEHTQAVDYVK;EEIPEFSK;ELYLSWVVEAR;EQGKEVGETLLYYGCR;EVGETLLYYGCR;FAVFGLGNK;GMSADPEEYDLADLSSLPEIDK;GVATSWLR;HLMHLELDISDSK;HPFPCPTTYR;IFELGLGDDDGNLEEDFITWR;IQTTAPPVK;KHPFPCPTTYR;LEQLGAQR;LIHEGGAHIYVCGDAR;LPFKPTTPVIMVGPGTGVAPFMGFIQER;NIIVFYGSQTGTAEEFANR;NPFLAAVTTNR;QYELVVHEDMDTAK;RALVPMFVR;RSDEDYLYR;SDEDYLYR;SDEDYLYREELAR;SYENQKPPFDAK;TALTYYLDITNPPR;TNVLYELAQYASEP…	33	57.1	77.043	0	57.356	106920000000	497	42	29	32	32	7	10	7	9	32.5982	29.7032	31.6513	32.4494	26.4383	27.8456	26.6768	27.5534	4.47201	22.1927	0.00275585	0.0227673
Q8K010;E9Q484	5-oxoprolinase	Oplah	sp|Q8K010|OPLA_MOUSE 5-oxoprolinase OS=Mus musculus (Mouse) OX=10090 GN=Oplah PE=1 SV=1;tr|E9Q484|E9Q484_MOUSE Isoform of Q8K010, 5-oxoprolinase (Fragment) OS=Mus musculus (Mouse) OX=10090 GN=Oplah PE=1 SV=8	AFQPYGLHGGEPGTR;AGDFGAAFVER;AITLSALIYCLR;AITLSALIYCLRCLVGR;ALGMDTVHIHR;DIPLNQGCLAPVQVIIPK;DLLHIGTQAR;EEALLSVLTER;EFGFIIPER;ELGFTHVSLSSEVMPMVR;ELVFREEALLSVLTER;FELRPGSGGR;FMSIAEQMGR;GCTGDLLEIQQPVDLAALR;GEPGAGSPVK;GGPVTVTDANLVLGR;GGTFTDVFAQCPGGHVR;GHTACADAYLTPTIQR;GKLEGLLTR;GLPLEVSAK;GRPLDTSHIASIR;GSILDPSPEAAVVGGNVLTSQR;IQSGPPHVEK;ISVGAEAPSMIDTK;ITDPEILESR;KGGPVTVTDANLVLGR;LDPIQLSIFSHR;LEEQCVDALQAQ…	48	47.2	137.61	0	83.383	107650000000	608	40	31	39	37	6	13	5	9	32.333	29.7291	32.2947	32.642	26.3837	29.0445	26.1748	26.9578	4.60948	24.4114	0.002758	0.0227673
Q8JZQ9	Eukaryotic translation initiation factor 3 subunit B	Eif3b	sp|Q8JZQ9|EIF3B_MOUSE Eukaryotic translation initiation factor 3 subunit B OS=Mus musculus (Mouse) OX=10090 GN=Eif3b PE=1 SV=1	DFSWSPGGNIIAFWVPEDKDIPAR;DPVSIEER;DQYSVIFESGDR;DRPQEADGIDSVIVVDNVPQVGPDR;FAVLHGEAPR;FSHQGVQLIDFSPCER;GHPSAGAEEEGGSDGSAAEAEPR;GIALWGGDK;GTQGVVTNFEIFR;GTYLATFHQR;GYIFLEYASPAHAVDAVK;ISVSFYHVK;MTLDTLSIYETPSMGLLDKK;NLFNVVDCK;PRPPTLLSQDQIK;SPSQEPSAPGK;TSIFWNDVK;TSIFWNDVKDPVSIEER;VDNAYWLWTFQGR;VNLFTDFDK;VTLMQLPTR;YVVTSVSWWSHK;YWLEEAECR	23	36.2	91.369	0	36.665	14450000000	224	16	15	16	16	1	1	0	1	29.7922	26.6879	29.0669	29.2166	22.7292	24.7589		23.7267	4.95262	30.9661	0.00275219	0.0227673
Q3ULJ0;Q3ULJ0-2	Glycerol-3-phosphate dehydrogenase 1-like protein	Gpd1l	sp|Q3ULJ0|GPD1L_MOUSE Glycerol-3-phosphate dehydrogenase 1-like protein OS=Mus musculus (Mouse) OX=10090 GN=Gpd1l PE=1 SV=2;sp|Q3ULJ0-2|GPD1L-2_MOUSE Isoform of Q3ULJ0, Isoform 2 of Glycerol-3-phosphate dehydrogenase 1-like protein OS=Mus musculus (Mouse)	ALGITLIK;ELLQTPNFR;FCETTIGSK;GIDEGPDGLK;ICDEITGR;LGLMEMIAFAK;LQGPQTSAEVYR;LTDIINNDHENVK;MWVFEETVNGR;NIVAVGAGFCDGLR;VCIVGSGNWGSAVAK	11	34.2	38.225	0	17.016	16403000000	104	5	5	10	11	2	1	2	0	27.5659	26.5983	29.3575	29.6481	23.6566	22.3606	24.0391		4.94033	30.7035	0.00276876	0.0227991
G5E8R3;E9QPD7;Q05920	Pyruvate carboxylase;Pyruvate carboxylase, mitochondrial	Pcx;Pc	tr|G5E8R3|G5E8R3_MOUSE Isoform of Q05920, Pyruvate carboxylase OS=Mus musculus (Mouse) OX=10090 GN=Pcx PE=1 SV=1;tr|E9QPD7|E9QPD7_MOUSE Isoform of Q05920, Pyruvate carboxylase OS=Mus musculus (Mouse) OX=10090 GN=Pcx PE=1 SV=1;sp|Q05920|PYC_MOUSE Pyruvate c	AAYGGGGR;ACTELGIR;ADEAYLIGR;ADFAQACQDAGVR;ADFAQACQDAGVRFIGPSPEVVR;AEAEAQAEELSFPR;AGQRQVFFELNGQLR;AGTHILCIK;AIAIAAGVPVVPGTDSPISSLHEAHEFSNTYGFPIIFK;ALAVSDLNR;AYSEALAAFGNGALFVEK;AYVEANQMLGDLIK;AYVEANQMLGDLIKVTPSSK;DAHQSLLATR;DFTATFGPLDSLNTR;DHPTAATK;DHPTAATKMSR;DILLREGPEGFAR;DMAGLLKPAACTMLVSSLR;DVKGQIGAPMPGK;EGPEGFAR;ELEKDLIDR;ELIPNIPFQMLLR;ENGMDVFR;ENGVDAVHPGYGFLSER;FCEVAKENGMDVFR;FIGPSPEVVR;FIGPSP…	92	79.6	129.7	0	163.59	8724000000000	1828	131	138	136	126	81	88	87	86	39.9003	38.4535	39.2599	38.7206	35.1986	37.0043	36.5771	36.9039	2.6626	6.33174	0.00278953	0.0228561
Q61656;Q8BTS0;S4R1I6	Probable ATP-dependent RNA helicase DDX5	Ddx5	sp|Q61656|DDX5_MOUSE Probable ATP-dependent RNA helicase DDX5 OS=Mus musculus (Mouse) OX=10090 GN=Ddx5 PE=1 SV=2;tr|Q8BTS0|Q8BTS0_MOUSE Isoform of Q61656, DEAD box protein 5 OS=Mus musculus (Mouse) OX=10090 GN=Ddx5 PE=1 SV=1;tr|S4R1I6|S4R1I6_MOUSE Isoform	APILIATDVASR;DGWPAMGIHGDK;DWVLNEFK;EANQAINPK;ELAQQVQQVAAEYCR;FVINYDYPNSSEDYIHR;GDGPICLVLAPTR;GLDVEDVK;GVEICIATPGR;LIDFLECGK;LLQLVEDR;LMEEIMSEK;MLDMGFEPQIR;NFYQEHPDLAR;PVLNFYEANFPANVMDVIAR;QTLMWSATWPK;QVSDLISVLR;RTAQEVDTYR;RTTYLVLDEADR;STCIYGGAPK;TAQEVDTYR;TAQEVDTYRR;TGTAYTFFTPNNIK;TIVFVETK;TLSYLLPAIVHINHQPFLER;TTYLVLDEADR;WNLDELPK;WNLDELPKFEK	28	45.6	69.289	0	44.956	41690000000	334	25	22	27	23	5	5	3	7	31.326	28.9537	30.8313	31.1031	27.8913	25.8746	24.6003	26.3924	4.36386	20.5899	0.00278512	0.0228561
Q9D5T0;A0A494B9Y0;A0A494BAB5;A0A494B9L7	ATPase family AAA domain-containing protein 1	Atad1	sp|Q9D5T0|ATAD1_MOUSE ATPase family AAA domain-containing protein 1 OS=Mus musculus (Mouse) OX=10090 GN=Atad1 PE=1 SV=1;tr|A0A494B9Y0|A0A494B9Y0_MOUSE Isoform of Q9D5T0, AAA domain-containing protein OS=Mus musculus (Mouse) OX=10090 GN=Atad1 PE=1 SV=1;tr|A	DAALLCVR;DTVILPIK;FHINQPALK;FINLQPSTLTDK;GVLLYGPPGCGK;HVDLLEVAQETDGFSGSDLK;LAAAVFSLAIK;LQPSIIFIDEIDSFLR;NEVVGLIFR;SSSDHEATAMMK;WMVDAIDPTR	11	35.2	40.744	0	17.026	10792000000	146	9	4	12	12	3	6	2	3	28.2461	26.759	29.3391	28.7717	23.0225	25.7772	22.6032	23.7511	4.49046	22.4783	0.0028263	0.0230835
Q62159;H3BL56;A0A0G2JEP8	Rho-related GTP-binding protein RhoC	Rhoc	sp|Q62159|RHOC_MOUSE Rho-related GTP-binding protein RhoC OS=Mus musculus (Mouse) OX=10090 GN=Rhoc PE=1 SV=2;tr|H3BL56|H3BL56_MOUSE Isoform of Q62159, Rho-related GTP-binding protein RhoC OS=Mus musculus (Mouse) OX=10090 GN=Rhoc PE=1 SV=1;tr|A0A0G2JEP8|A0A	DQFPEVYVPTVFENYIADIEVDGK;EVFEMATR;HFCPNVPIILVGNK;HFCPNVPIILVGNKK;ISAFGYLECSAK;KLVIVGDGACGK;LRPLSYPDTDVILMCFSIDSPDSLENIPEK;LVIVGDGACGK;QVELALWDTAGQEDYDR;TCLLIVFSK	10	65.8	22.006	0.00093787	3.5055	6962500000	23	1	2	1	2	0	1	0	1	27.7452	25.6411	27.6077	26.8824		23.5957		23.0257	3.6584	12.6266	0.00283126	0.0230835
Q9CZB0;F8WGB3	Succinate dehydrogenase cytochrome b560 subunit, mitochondrial	Sdhc	sp|Q9CZB0|C560_MOUSE Succinate dehydrogenase cytochrome b560 subunit, mitochondrial OS=Mus musculus (Mouse) OX=10090 GN=Sdhc PE=1 SV=1;tr|F8WGB3|F8WGB3_MOUSE Isoform of Q9CZB0, Succinate dehydrogenase cytochrome b560 subunit, mitochondrial OS=Mus musculus	FVLVFPLMYHSLNGIR;HLLWDLGK;NTSSNRPLSPHLTIYK;PLSPHLTIYK;SLCLGPTLIYSAK;WSLPMALSVCHR	6	38.5	18.382	0	11.156	38949000000	103	8	6	8	6	2	4	2	3	31.2451	28.8171	30.6163	30.3016	26.052	27.6333	26.8458	27.4057	3.26086	9.58551	0.00284636	0.0231495
P35282	Ras-related protein Rab-21	Rab21	sp|P35282|RAB21_MOUSE Ras-related protein Rab-21 OS=Mus musculus (Mouse) OX=10090 GN=Rab21 PE=1 SV=4	AYSFKVVLLGEGCVGK;FHALGPIYYR;GIEELFLDLCK;GIEELFLDLCKR;HITTLQASFLTK;HVSIQEAESYAESVGAK;MIETAQVDER;MLGNEICLCIVGNK;RVNLAIWDTAGQER;VNLAIWDTAGQER;VVLLGEGCVGK	11	47.3	24.106	0	18.17	9774100000	165	12	10	12	10	2	4	2	4	28.641	26.7244	28.7676	28.4925	24.3591	25.8063	24.6113	25.6646	3.04605	8.25945	0.00286435	0.0231516
Q60865	Caprin-1	Caprin1	sp|Q60865|CAPR1_MOUSE Caprin-1 OS=Mus musculus (Mouse) OX=10090 GN=Caprin1 PE=1 SV=2	EKPVCGTTYK;GKLDDYQER;LNQDQLDAVSK;LVDPERDMSLR;QGLSGVPILSEEELSLLDEFYK;SFMALSQDIQK;TVLELQYVLDK;TVLELQYVLDKLGDDDVR;YQEVTNNLEFAK	9	14.7	78.168	0	13.637	22737000000	102	7	6	8	7	0	1	1	1	28.1615	26.2842	27.3547	29.4266		23.085	21.2436	23.3538	5.24591	37.9469	0.00286766	0.0231516
Q9QYA2	Mitochondrial import receptor subunit TOM40 homolog	Tomm40	sp|Q9QYA2|TOM40_MOUSE Mitochondrial import receptor subunit TOM40 homolog OS=Mus musculus (Mouse) OX=10090 GN=Tomm40 PE=1 SV=3	ELFPVQMEGVK;FVNWQVDGEYR;GSVNSNWIVGATLEK;KLPPLPLTLSLCAFLNHR;LPPLPLTLSLCAFLNHR;MAIQTQQSK;MQDTSASFGYQLDLPK;RPGEEGTVMSLAGK	8	26	37.895	0	14.571	6015000000	94	7	5	10	6	1	1	0	1	27.8073	25.1669	28.3027	28.0179	21.562	22.0896		23.4114	4.96937	31.3278	0.00285898	0.0231516
P62983;P0CG50;P0CG49;P62984;A0A0A6YW67;E9Q9J0;E9Q4P0;E9Q5F6;E9QNP0;Q5SX22	Ubiquitin-40S ribosomal protein S27a;Ubiquitin;40S ribosomal protein S27a;Polyubiquitin-C;Ubiquitin;Ubiquitin-related 1;Ubiquitin-related 2;Polyubiquitin-B;Ubiquitin;Ubiquitin-60S ribosomal protein L40;Ubiquitin;60S ribosomal protein L40	Rps27a;Ubc;Ubb;Uba52;Gm8797;Kxd1	sp|P62983|RS27A_MOUSE Ubiquitin-40S ribosomal protein S27a OS=Mus musculus (Mouse) OX=10090 GN=Rps27a PE=1 SV=2;sp|P0CG50|UBC_MOUSE Polyubiquitin-C OS=Mus musculus (Mouse) OX=10090 GN=Ubc PE=1 SV=2;sp|P0CG49|UBB_MOUSE Polyubiquitin-B OS=Mus musculus (Mouse	CCLTYCFNKPEDK;ECPSDECGAGVFMGSHFDR;EGIPPDQQR;ESTLHLVLR;IQDKEGIPPDQQR;RECPSDECGAGVFMGSHFDR;TITLEVEPSDTIENVK;TITLEVEPSDTIENVKAK;TLSDYNIQK;TLTGKTITLEVEPSDTIENVK	10	55.8	17.951	0	17.138	79368000000	168	14	9	12	6	6	5	5	3	32.0455	29.9492	31.5667	32.0154	27.8609	28.3604	27.3992	27.978	3.49459	11.2714	0.00293372	0.0231864
Q7TMK9;G3UZI2;A0A0R4J259;G3V018;Q7TMK9-2;G3UZ48;G3UXJ6	Heterogeneous nuclear ribonucleoprotein Q	Syncrip	sp|Q7TMK9|HNRPQ_MOUSE Heterogeneous nuclear ribonucleoprotein Q OS=Mus musculus (Mouse) OX=10090 GN=Syncrip PE=1 SV=2;tr|G3UZI2|G3UZI2_MOUSE Isoform of Q7TMK9, Heterogeneous nuclear ribonucleoprotein Q OS=Mus musculus (Mouse) OX=10090 GN=Syncrip PE=1 SV=1;	AGPIWDLR;AIEALKEFNEDGALAVLQQFK;DLFEDELVPLFEK;DSDLSHVQNK;DYAFIHFDER;EFNEDGALAVLQQFK;EQILEEFSK;GFCFLEYEDHK;GYAFVTFCTK;HIGVCISVANNR;KYGGPPPDSVYSGQQPSVGTEIFVGK;LDEIYVAGLVAHSDLDER;LFVGSIPK;LMMDPLTGLNR;LYNNHEIR;NLANTVTEEILEK;SAFLCGVMK;TGYTLDVTTGQR;TKEQILEEFSK;VTEGLTDVILYHQPDDK	20	36.6	69.632	0	35.329	20831000000	249	18	13	19	18	0	2	1	2	29.8522	27.5501	29.9111	30.209		24.1633	24.4648	24.0878	5.14196	35.3088	0.00293087	0.0231864
Q99JY9	Actin-related protein 3	Actr3	sp|Q99JY9|ARP3_MOUSE Actin-related protein 3 OS=Mus musculus (Mouse) OX=10090 GN=Actr3 PE=1 SV=3	AEPEDHYFLLTEPPLNTPENR;DITYFIQQLLR;DREVGIPPEQSLETAK;DYEEIGPSICR;EFNKYDTDGSK;EFSIDVGYER;EVGIPPEQSLETAK;FLGPEIFFHPEFANPDFTQPISEVVDEVIQNCPIDVR;FMEQVIFK;GVDDLDFFIGDEAIEKPTYATK;HGIVEDWDLMER;KDYEEIGPSICR;LGYAGNTEPQFIIPSCIAIK;LPACVVDCGTGYTK;LSEELSGGR;NIVLSGGSTMFR;QYTGVNAISK;TLTGTVIDSGDGVTHVIPVAEGYVIGSCIK;YAVWFGGSMLASTPEFYQVCHTK;YSYVCPDLVK	20	68.9	47.357	0	36.739	57753000000	302	24	15	24	22	8	6	5	4	32.3497	28.7305	31.8196	31.603	25.6429	26.7086	24.7108	25.7887	5.41297	42.6055	0.00290127	0.0231864
Q3THS6;A0A0U1RNT6;A0A0U1RNK6	S-adenosylmethionine synthase isoform type-2	Mat2a	sp|Q3THS6|METK2_MOUSE S-adenosylmethionine synthase isoform type-2 OS=Mus musculus (Mouse) OX=10090 GN=Mat2a PE=1 SV=2;tr|A0A0U1RNT6|A0A0U1RNT6_MOUSE Isoform of Q3THS6, S-adenosylmethionine synthase OS=Mus musculus (Mouse) OX=10090 GN=Mat2a PE=1 SV=1;tr|A0	DSFPWEVPK;DSFPWEVPKK;ELLEIVKK;FVIGGPQGDAGLTGR;HIGYDDSSK;ICDQISDAVLDAHLQQDPDAK;NFDLRPGVIVR;NGTLPWLRPDSK;TAAYGHFGR;TGMILLAGEITSR;TQVTVQYMQDR;VACETVAK;YLDEDTIYHLQPSGR	13	35.9	43.688	0	22.258	20355000000	143	9	8	10	14	3	3	2	2	31.9534	27.9277	31.8304	29.4452	23.7049	25.3532	23.2107	23.2202	6.41691	85.4444	0.00294219	0.0231864
O70577;O70577-2	Solute carrier family 22 member 2	Slc22a2	sp|O70577|S22A2_MOUSE Solute carrier family 22 member 2 OS=Mus musculus (Mouse) OX=10090 GN=Slc22a2 PE=1 SV=1;sp|O70577-2|S22A2-2_MOUSE Isoform of O70577, Isoform 2 of Solute carrier family 22 member 2 OS=Mus musculus (Mouse) OX=10090 GN=Slc22a2 PE=1 SV=1	AGWLIGYILITEFVGLGYR;ALPETIEDAEK;ITVACLGR;LNPSFLDLVR;NLAVLVCSSMCDIGGIVTPFLVYR;PTVDDILEHIGEFHLFQK;SPGVAELSQR;SVPVSLQSLTADEDTGMK	8	21.3	61.83	0	11.465	20163000000	77	7	3	6	5	2	2	3	2	30.5063	27.7634	29.657	29.7423	24.9514	26.6446	25.4991	25.6982	3.71895	13.1679	0.00293073	0.0231864
Q5SYD0	Unconventional myosin-Id	Myo1d	sp|Q5SYD0|MYO1D_MOUSE Unconventional myosin-Id OS=Mus musculus (Mouse) OX=10090 GN=Myo1d PE=1 SV=1	ASQLIKTIPASDLPQVR;DLIVCLFSK;DNKDLIVCLFSK;DQLVVFHTK;DTCIMISGESGAGK;DTLFQDFK;FEEALQSIFNR;FIVDGDTPLIENGK;GIIAILDDACMNVGK;HLQVNVTNPVQCSLHGK;HQVEYLGLLENVR;HYAGDVVYSAIGFIDK;IGELVGVLVNHFK;ILAVILHLGNLK;ILEFDRDFR;LFCWIVTR;LMYNSSNPVLK;LNQPQPDFTK;LQQLFIQLVLK;LSITEVTK;MISEFTWPNHDLPSDK;NSMIALVDNLASK;NYDTTIHGK;RFEEALQSIFNR;RLMYNSSNPVLK;RPLTAATLFK;SKDTCIMISGESGAGK;SLSSYNYIR;SNCVLEAFGNAK;SPQIFDDER;SSINDAAEFK;TIP…	39	39.6	116.08	0	57.886	24062000000	379	27	18	31	20	2	4	6	6	29.9067	27.4754	29.4292	29.6899	24.6175	26.1484	25.5428	26.0058	3.54668	11.6858	0.0029379	0.0231864
Q9WVD5	Mitochondrial ornithine transporter 1	Slc25a15	sp|Q9WVD5|ORNT1_MOUSE Mitochondrial ornithine transporter 1 OS=Mus musculus (Mouse) OX=10090 GN=Slc25a15 PE=1 SV=1	AFPANGALFLAYEYSR;DGPLGFYHGLSSTLLR;EVPGYFFFFGGYELSR;GLTDCCLK;GTSPALIANIAENSVLFMCYGFCQQVVR;IAASQNTVWSVVK;IQVLSMTGK;KVVGLDQQAK;LQTMYEMETSGK;LSDLQNAAAGSFASAFAALVLCPTELVK;MQTFPDLYR;NEGITALYSGLKPTMIR;SNPAIQAAIDLTAGAAGGTACVLTGQPFDTMK;TYSQVGFR;VVGLDQQAK	15	73.8	32.823	0	27.176	27716000000	196	14	9	15	13	5	5	2	4	30.6125	27.3327	30.505	29.6657	23.9353	26.1499	23.6784	25.0964	4.81401	28.1294	0.00289031	0.0231864
Q91VR5	ATP-dependent RNA helicase DDX1	Ddx1	sp|Q91VR5|DDX1_MOUSE ATP-dependent RNA helicase DDX1 OS=Mus musculus (Mouse) OX=10090 GN=Ddx1 PE=1 SV=1	ALIVEPSR;APDNYIVK;DGFVALSK;DLGLAFEIPAHIK;DNTRPGANSPEMWSEAIK;EAQTSFLHLGYLPNQLFR;ELAEQTLNNVK;ELLIIGGVAAR;FGFGFGGTGK;FLICTDVAAR;FLVLDEADGLLSQGYSDFINR;FNFGEEEFK;FNFGEEEFKFPPK;GHQFSCVCLHGDR;GHVDVLAPTVQELAALEK;GIDIHGVPYVINVTLPDEK;GSAFAIGSDGLCCQSR;HYYEVSCHDQGLCR;ILKGEYAVR;IMHFPTWVDLK;LQVIVCSATLHSFDVK;MDQAIIFCR;MGLAISLVATEK;MHNQIPQITCDGK;MHNQIPQITCDGKR;NQALFPACVLK;TGAFSIPVIQIVYETLK;TGAFSIPVIQIVYETLKDQQEG…	32	50.7	82.499	0	52.762	52701000000	400	33	18	31	25	3	5	4	9	31.8635	28.7346	31.631	32.1112	22.1419	25.4899	24.5866	26.8757	6.31156	79.4272	0.00292448	0.0231864
P53994;P59279;Q3TEG7	Ras-related protein Rab-2A;Ras-related protein Rab-2B	Rab2a;Rab2b	sp|P53994|RAB2A_MOUSE Ras-related protein Rab-2A OS=Mus musculus (Mouse) OX=10090 GN=Rab2a PE=1 SV=1;sp|P59279|RAB2B_MOUSE Ras-related protein Rab-2B OS=Mus musculus (Mouse) OX=10090 GN=Rab2b PE=1 SV=1;tr|Q3TEG7|Q3TEG7_MOUSE Isoform of P59279, Ras-related	DTFNHLTTWLEDAR;EEGEAFAR;EHGLIFMETSAK;FQPVHDLTIGVEFGAR;GAAGALLVYDITR;IQEGVFDINNEANGIK;KEEGEAFAR;LQIWDTAGQESFR;QHSNSNMVIMLIGNK;RDTFNHLTTWLEDAR;SCLLLQFTDK;SCLLLQFTDKR;TASNVEEAFINTAK;YIIIGDTGVGK	14	68.4	23.547	0	25.498	26414000000	258	17	14	20	20	5	5	6	7	30.4002	27.947	30.1087	29.747	24.7839	26.8347	24.7806	26.6065	3.79929	13.9219	0.00291501	0.0231864
P47809	Dual specificity mitogen-activated protein kinase kinase 4	Map2k4	sp|P47809|MP2K4_MOUSE Dual specificity mitogen-activated protein kinase kinase 4 OS=Mus musculus (Mouse) OX=10090 GN=Map2k4 PE=1 SV=2	DIKPSNILLDR;EFSPSFINFVNLCLTK;GDPPQLSNSEER;HPFILMYEER;LCDFGISGQLVDSIAK;LNFANPPVK;MVHKPSGQIMAVK;SDVWSLGITLYELATGR;TVEVACYVCK;WNSVFDQLTQVVK	10	32	44.113	0	14.795	3768200000	83	6	2	4	6	0	0	1	1	26.0484	23.6594	27.7255	26.6975			18.2798	18.329	7.72832	212.058	0.00292441	0.0231864
P19096;A0A0U1RNJ1	Fatty acid synthase;[Acyl-carrier-protein] S-acetyltransferase;[Acyl-carrier-protein] S-malonyltransferase;3-oxoacyl-[acyl-carrier-protein] synthase;3-oxoacyl-[acyl-carrier-protein] reductase;3-hydroxyacyl-[acyl-carrier-protein] dehydratase;Enoyl-[acyl-carrier-protein] reductase;Oleoyl-[acyl-carrier-protein] hydrolase	Fasn	sp|P19096|FAS_MOUSE Fatty acid synthase OS=Mus musculus (Mouse) OX=10090 GN=Fasn PE=1 SV=2;tr|A0A0U1RNJ1|A0A0U1RNJ1_MOUSE Isoform of P19096, 3-hydroxyacyl-[acyl-carrier-protein] dehydratase OS=Mus musculus (Mouse) OX=10090 GN=Fasn PE=1 SV=1	AAMLGQEDPPQHGLPR;ACVDTALENLSTLK;AGLYGLPK;AIPQEKPIFLSVEDTSFQWVDSLK;ALIAEATK;AQVEDAFR;CILLSNLSNTSHAPK;DAMLENQTPELFQDVNKPK;DCMLGMEFSGR;DGAWGAFR;DGVVKPLK;DHKDNLEFFLTNLGK;DIMLATGK;DNLEFFLTNLGK;DPETLLGYSMVGCQR;DTSFEQHVLLHTGGK;EAVLAAYWR;EDTQVADVTTSR;EEEPEAVLPGAQPTLISAISK;EGGFLLVHTVLK;EHDLVLPMR;ELSFAAVSFYHK;EQTAHAFVNVLTR;FDASFFGVHPK;FDLSNNHPLGMAIFLK;FPQLDDTSFANSR;FVFTPHMEAECLSESTALQK;GMGLSLMR;GNAGQTNYGFA…	80	41.1	272.43	0	128.28	62445000000	799	59	35	60	81	4	9	5	7	31.5284	28.3707	31.1379	32.4918	24.1176	26.3126	24.5901	26.0077	5.62517	49.3565	0.0029587	0.0232058
Q8BQM8;A0A217FL67	Echinoderm microtubule-associated protein-like 5	Eml5	sp|Q8BQM8|EMAL5_MOUSE Echinoderm microtubule-associated protein-like 5 OS=Mus musculus (Mouse) OX=10090 GN=Eml5 PE=2 SV=2;tr|A0A217FL67|A0A217FL67_MOUSE Isoform of Q8BQM8, Echinoderm microtubule-associated protein-like 5 OS=Mus musculus (Mouse) OX=10090 GN	AARSAPSCHLR;IFDISWDLYQPNK;PIEDLVLELAFGYR	3	1.9	220.1	0.0075514	2.0809	2047400000	25	2	1	2	2	0	2	0	1	26.5891	25.2355	25.8714	26.0476		29.5171		28.9783	-3.31179	0.100705	0.00295634	0.0232058
Q6PHQ9;Q91YZ8;A3KFU5;A3KFU8	Polyadenylate-binding protein	Pabpc4	tr|Q6PHQ9|Q6PHQ9_MOUSE Polyadenylate-binding protein OS=Mus musculus (Mouse) OX=10090 GN=Pabpc4 PE=1 SV=1;tr|Q91YZ8|Q91YZ8_MOUSE Isoform of Q6PHQ9, Polyadenylate-binding protein OS=Mus musculus (Mouse) OX=10090 GN=Pabpc4 PE=1 SV=1;tr|A3KFU5|A3KFU5_MOUSE Is	AKEFTNVYIK;ALDTMNFDVMK;ALYDTFSAFGNILSCK;EFSPFGSITSAK;EFTNVYIK;ELFSQFGK;FSPAGPVLSIR;GFGFVCFSSPEEATK;GFGFVSYEK;GYAFVHFETQEAADK;ITGMLLEIDNSELLHMLESPESLR;IVGSKPLYVALAQR;MNGMLLNDR;NFGEEVDDGNLK;NFGEEVDDGNLKELFSQFGK;NLDDTIDDEK;PLYVALAQR;RSLGYAYVNFQQPADAER;SLGYAYVNFQQPADAER	19	29.4	72.242	0	15.607	5201300000	79	5	6	5	3	1	2	0	0	27.952	26.1053	29.6893	28.2667	22.2696	22.8742			5.43139	43.153	0.0029796	0.0233143
Q9D0J4	ADP-ribosylation factor-like protein 2	Arl2	sp|Q9D0J4|ARL2_MOUSE ADP-ribosylation factor-like protein 2 OS=Mus musculus (Mouse) OX=10090 GN=Arl2 PE=1 SV=1	ELQSLLVEER;IQGCSAVTGEDLLPGIDWLLDDISSR;LAGATLLIFANK;LLMLGLDNAGK;LNIWDVGGQK	5	37.5	20.864	0	8.1181	3530800000	37	4	0	3	2	0	1	1	0	27.6445		26.4879	26.9714		21.3483	21.261		5.72991	53.0731	0.00299619	0.0233335
P18654;B1AXN9	Ribosomal protein S6 kinase alpha-3	Rps6ka3	sp|P18654|KS6A3_MOUSE Ribosomal protein S6 kinase alpha-3 OS=Mus musculus (Mouse) OX=10090 GN=Rps6ka3 PE=1 SV=2;tr|B1AXN9|B1AXN9_MOUSE Isoform of P18654, Non-specific serine/threonine protein kinase OS=Mus musculus (Mouse) OX=10090 GN=Rps6ka3 PE=1 SV=1	DILVEVNHPFIVK;DLKPENILLDEEGHIK;DLKPSNILYVDESGNPESIR;DPTEEIEILLR;EASAVLFTITK;EVMFTEEDVK;GAMAATYSALNR;HSFFSTIDWNK;ICDFGFAK;LGAGPDGVEEIKR;LGMPQFLSPEAQSLLR;LTAALVLR;LYLILDFLR;NQSPVLEPVGR;NSIQFTDGYEVK;RDPTEEIEILLR;TVEYLHAQGVVHR;VLGQGSFGK;YGQHPNIITLK;YVYVVTELMK	20	30.4	83.693	0	32.603	11604000000	187	13	6	12	9	2	1	1	0	29.1904	25.6581	28.1955	28.1004	23.2761	21.0856	20.8206		6.05868	66.6566	0.00299021	0.0233335
Q99LB7	Sarcosine dehydrogenase, mitochondrial	Sardh	sp|Q99LB7|SARDH_MOUSE Sarcosine dehydrogenase, mitochondrial OS=Mus musculus (Mouse) OX=10090 GN=Sardh PE=1 SV=1	AADWLFSADVNRPPGSTVYTCMLNQR;ADFGFTVNK;AIDSLSIEK;ASCLPVYR;AYGIESHVLSPAETK;CQLMDSSEDLGMLSIQGPASR;DHDASVYLR;DILQDVLDADLSNEAFPFSTHQLVR;DLEEETGLHTGWIQNGGLFIASNQQR;DMYSYDIR;DPLHEELLGQGCVFQER;DPSGGPVSLDFVK;FHHSLTDHTR;FYLLGVDAR;GAAAVFNMSYFGK;GAQVIENCAVTGIR;GGTESDLTVSR;GYRHWHADLR;HGLVNAGYR;IEGIQNMPNVR;LGVGGAVLLER;LQGDALSVGGYEANPIFWEEVSDK;LSFVGELGWELHVPR;MGVTYAAQVHLK;NGEYALER;NGQVVGHVR;NYSVVFPHDEPLAGR;PGWFN…	40	53.9	101.68	0	65.791	90546000000	479	43	26	36	35	10	8	4	5	33.4038	29.3179	31.4857	33.1509	26.9969	27.1672	24.781	24.8393	5.89348	59.445	0.00300415	0.0233405
Q6NZD2;Q9WV80	Sorting nexin-1	Snx1	tr|Q6NZD2|Q6NZD2_MOUSE Isoform of Q9WV80, Sorting nexin-1 OS=Mus musculus (Mouse) OX=10090 GN=Snx1 PE=1 SV=1;sp|Q9WV80|SNX1_MOUSE Sorting nexin-1 OS=Mus musculus (Mouse) OX=10090 GN=Snx1 PE=1 SV=1	ALSQLAEVEEK;AVGTQALSGAGLLK;DEITEWESR;EDSSSAEFLEK;EFLEKEELPR;ELALNTALFAK;FSDFLGLYEK;IEQLHQEQANNDFFLLAELLSDYIR;IGDGMNAYVAYK;IVNHPTMLQDPDVR;LHAVVETLVNHR;LQEVECEEQR;MNESDIWFEEK;RFSDFLGLYEK;SLAMLGSSEDNTALSR;TTSLFPIK;VGKEDSSSAEFLEK;VTTQTSLPMFR;WQDAQATLQK;YLETLLHSQQQLAK;YWEAFLPEAK	21	44.7	58.878	0	37.607	29743000000	256	18	18	23	17	0	1	0	2	30.1158	28.227	30.3583	29.9406		21.9577		23.0114	7.17587	144.594	0.00301255	0.0233508
O88428;A0A494B923;A0A494BB18	Bifunctional 3-phosphoadenosine 5-phosphosulfate synthase 2;Sulfate adenylyltransferase;Adenylyl-sulfate kinase	Papss2	sp|O88428|PAPS2_MOUSE Bifunctional 3-phosphoadenosine 5-phosphosulfate synthase 2 OS=Mus musculus (Mouse) OX=10090 GN=Papss2 PE=1 SV=2;tr|A0A494B923|A0A494B923_MOUSE Isoform of O88428, 3-phosphoadenosine-5-phosphosulfate synthase OS=Mus musculus (Mouse	AEAETLPSLPITK;AMDFYDPAR;DDDVPLEWR;DGVINMSIPIVLPVSADDK;DGVINMSIPIVLPVSADDKAR;DLYEPTHGGK;DMNADAVFAFQLR;DPAGMPHPETK;EGEDPPDGFMAPK;EKEYLQTLHFDTLLDGVVPR;EYLQTLHFDTLLDGVVPR;FALMYEGR;GCTVWLTGLSGAGK;GFTGIDSDYEKPETPECVLK;GIHELFVPENK;HEEFDFISGTR;HPVLLLHPLGGWTK;IHESAGLPFFEIFVDAPLNICESR;IRWDDGLDQYR;KDLYEPTHGGK;KIHESAGLPFFEIFVDAPLNICESR;LDLQWVQILSEGWATPLK;LFADAGLVCITSFISPFAK;MIAGANFYIVGR;MVMESGDWLVGGDLQVLER;N…	36	74.7	70.35	0	61.476	48229000000	491	39	28	36	32	2	4	3	5	31.4289	28.8433	30.7988	30.78	27.6374	26.6252	24.4182	25.3233	4.46173	22.035	0.00302303	0.0233772
Q9DCG6;K3W4L7	Phenazine biosynthesis-like domain-containing protein 1	Pbld1	sp|Q9DCG6|PBLD1_MOUSE Phenazine biosynthesis-like domain-containing protein 1 OS=Mus musculus (Mouse) OX=10090 GN=Pbld1 PE=1 SV=2;tr|K3W4L7|K3W4L7_MOUSE Isoform of Q9DCG6, Phenazine biosynthesis-like domain-containing protein 1 OS=Mus musculus (Mouse) OX=1	AAIGDTLVQDIR;AEDGIVLDFPVYPTFPQDFHEVEDLIK;EMNLSETAFIR;GEPGGQTAPYDFYSR;GGELDISLR;GGELDISLRPDGR;GNPAAVCLLER;KLQPTDSFTQSSR;LPIFIADAFTATAFR;LQPTDSFTQSSR;MKLPIFIADAFTATAFR;NSTLTFVTMSGELK;TLEEDAHQQIAR;VNTEPLPAIEK	14	54.2	32.047	0	25.259	52967000000	221	16	14	18	16	4	9	6	5	31.4308	28.9614	31.4362	31.8058	25.682	27.9505	26.9333	26.7262	4.08557	16.9777	0.0030416	0.0234587
E9Q411	Neuroblastoma-amplified sequence	Nbas	tr|E9Q411|E9Q411_MOUSE Neuroblastoma-amplified sequence OS=Mus musculus (Mouse) OX=10090 GN=Nbas PE=1 SV=1	AQTLHLFDTLK;ECVSQSPTCYK;ELCLLLLHQSLLLPSLK;GTDLEALVAIGK;HIPGLLTLCDDLVTLETLVYEAGCDFTLTLK;IGIVANDDLER;IIPDEDQLMAIALECIYNCER;ILSVSELLK;IQVLQLLGQSFHLSEEDGK;LCPDDLITVMDAITFSPK;LFWAGDPHLIK;LLAAVQDQCVEIR;LLDFTQAQLLQGLR;LLGLAELLR;LLLESGEESLQAMALEQISAVTK;MIQQLLEVAIGPVNISPK;RVAWSYDCTLLAYAESTGTVR;SIDLVLAASR;SQNIVLSAR;TFSIALSAVR;VLSNTTTTTK;VNFEIHPEGENISASPLPVK;YIYPTIEGLDHER	23	14.5	265.77	0	35.029	9392300000	177	19	7	13	8	1	2	0	1	29.0825	26.2163	27.6494	26.8341	23.1941	23.6645		21.7565	4.57389	23.8166	0.00304778	0.0234587
P00375	Dihydrofolate reductase	Dhfr	sp|P00375|DYR_MOUSE Dihydrofolate reductase OS=Mus musculus (Mouse) OX=10090 GN=Dhfr PE=1 SV=3	IMQEFESDTFFPEIDLGK;LIEQPELASK;LLPEYPGVLSEVQEEK;MTTTSSVEGK;NGDLPWPPLR;QNLVIMGR;TWFSIPEK;VRPLNCIVAVSQNMGIGK;YFQRMTTTSSVEGK	9	54.5	21.606	0	14.652	6957000000	92	6	4	8	8	1	1	1	0	28.7783	25.927	28.8045	29.3623	22.0393	24.0682	22.1025		5.48136	44.674	0.0030569	0.0234741
P50285;Q3UNX7	Dimethylaniline monooxygenase [N-oxide-forming] 1	Fmo1	sp|P50285|FMO1_MOUSE Dimethylaniline monooxygenase [N-oxide-forming] 1 OS=Mus musculus (Mouse) OX=10090 GN=Fmo1 PE=1 SV=1;tr|Q3UNX7|Q3UNX7_MOUSE Isoform of P50285, Dimethylaniline monooxygenase [N-oxide-forming] 1 OS=Mus musculus (Mouse) OX=10090 GN=Fmo1 P	AILTQWDR;ALQTDYITYIDDLLTSINAK;ALQTDYITYIDDLLTSINAKPDLR;AMLLTDPR;CCLEEGLEPTCFER;EEPIDIIVFATGYTFAFPFLDESVVK;EMSCYPDFPFPEDYPNFVPNSLFLEYLK;ENSVVFNNTPK;EPVLNDELPGR;FQNMLRNLLPTPIVSWLISK;FTEHVEEGR;GATTLPPPSVMMEEVNER;HSGFGLCYCK;KAILTQWDR;KMNSWFNHVNYGVAPEDR;KVFLSTTGGAWVISR;LALSIFFGPCTPYHFR;LYSTQFNLQR;MNSWFNHVNYGVAPEDR;NLLPTPIVSWLISK;NLLPTPIVSWLISKK;PTLAVIGLIK;SSDLGGLWR;TQLREPVLNDELPGR;VAIVGAGVSGLASIK;VEDG…	31	65.6	59.914	0	52.548	95446000000	503	35	26	36	33	15	17	16	17	32.7211	30.1266	32.1302	31.989	27.4508	28.7739	27.8047	28.6115	3.58149	11.9711	0.00307081	0.0235262
Q91YQ5	Dolichyl-diphosphooligosaccharide--protein glycosyltransferase subunit 1	Rpn1	sp|Q91YQ5|RPN1_MOUSE Dolichyl-diphosphooligosaccharide--protein glycosyltransferase subunit 1 OS=Mus musculus (Mouse) OX=10090 GN=Rpn1 PE=1 SV=1	APDELHYTYLDTFGR;ASSFVLALEPELESR;AVTSEIAVLQSR;DIPAYSQDTFK;DISTLNSGK;DISTLNSGKK;DTYLENEK;FPLFGGWK;FVDHVFDEQVIDSLTVK;GEDEEDNNLEVR;HFDETVNR;IILPEGAK;LAHLGVQIKGEDEEDNNLEVR;LKTEGSDLCDR;LPVALDPGSK;NIQVDSPYDISR;NLVEQHIQDIVVHYTFNK;QFVVFEGNHYFYSPYPTK;SEDVLDYGPFK;TEGSDLCDR;THYIVGYNLPSYEYLYNLGDQYALK;TILPAAAQDVYYR;TVDLSSHLAK;VACITEQVLTLVNK;VACITEQVLTLVNKR;VHYENNSPFLTITSMTR;VTAEVVLVHPGGGSTSR	27	51	68.527	0	47.742	35308000000	331	18	19	23	28	11	12	9	9	31.042	29.523	30.3789	31.348	25.8879	28.5278	26.2793	27.0772	3.62991	12.3797	0.00308004	0.0235423
Q6GT24;O08709;D3Z0Y2	Peroxiredoxin-6	Prdx6	tr|Q6GT24|Q6GT24_MOUSE Isoform of O08709, Peroxiredoxin-6 OS=Mus musculus (Mouse) OX=10090 GN=Prdx6 PE=1 SV=1;sp|O08709|PRDX6_MOUSE Peroxiredoxin-6 OS=Mus musculus (Mouse) OX=10090 GN=Prdx6 PE=1 SV=3;tr|D3Z0Y2|D3Z0Y2_MOUSE Isoform of O08709, Peroxiredoxin-	DANNMPVTAR;DFTPVCTTELGR;DINAYNGETPTEK;DLAILLGMLDPVEK;DLAILLGMLDPVEKDANNMPVTAR;FHDFLGDSWGILFSHPR;GESVMVVPTLSEEEAK;GRDLAILLGMLDPVEK;KGESVMVVPTLSEEEAK;LIALSIDSVEDHLAWSK;LKLSILYPATTGR;LPFPIIDDK;LPFPIIDDKGR;LSILYPATTGR;PGGLLLGDEAPNFEANTTIGR;PVATPVDWK;VVDSLQLTGTK;VVDSLQLTGTKPVATPVDWK;VVFIFGPDK;VVFIFGPDKK	20	78.1	24.826	0	35.594	55803000000	299	20	18	22	23	6	5	4	7	30.7146	28.4176	30.7495	31.1277	25.1004	25.4572	25.0307	25.5897	4.95782	31.078	0.00310711	0.0235854
Q3TEA8;Q3TEA8-2;Z4YKB8;Z4YKA3;Q3TEA8-3;A2AM65	Heterochromatin protein 1-binding protein 3	Hp1bp3	sp|Q3TEA8|HP1B3_MOUSE Heterochromatin protein 1-binding protein 3 OS=Mus musculus (Mouse) OX=10090 GN=Hp1bp3 PE=1 SV=1;sp|Q3TEA8-2|HP1B3-2_MOUSE Isoform of Q3TEA8, Isoform 2 of Heterochromatin protein 1-binding protein 3 OS=Mus musculus (Mouse) OX=10090 GN	ALPLIVGAQLIHADK;ARPSPSVIK;EASYSLIR;GASGSFVVVQK;GASGTFQLK;GQLEQITGK;GSALDPEPQVK;LEDVLPLAFTR;MDAILTEAIK;QTPMASSPR;SGEKPLLGGSLMEYAILSAIAAMNEPK;TGASVVAIR;TIPAWATLSASQLAR;VDIRPQLLK;YPSLGLER;YVSQYYPK	16	32.1	60.866	0	22.456	11018000000	154	4	11	13	8	5	2	3	3	28.2711	27.0218	29.3047	28.7826	24.3342	24.8054	24.2881	24.5911	3.84036	14.324	0.00310453	0.0235854
P21278	Guanine nucleotide-binding protein subunit alpha-11	Gna11	sp|P21278|GNA11_MOUSE Guanine nucleotide-binding protein subunit alpha-11 OS=Mus musculus (Mouse) OX=10090 GN=Gna11 PE=1 SV=1	DTILQLNLK;EFQLSDSAK;FVFAAVKDTILQLNLK;IATVGYLPTQQDVLR;IIHGAGYSEEDKR;IIYSHFTCATDTENIR;ILHSHLVDYFPEFDGPQR;LLLLGTGESGK;LVYQNIFTAMQAMVR;MFVDLNPDSDK;MVDVGGQR;RINAEIEK;TIITYPWFQNSSVILFLNK;TIITYPWFQNSSVILFLNKK;TLESMMACCLSDEVK;TLWSDPGVQECYDR;VPTTGIIEYPFDLENIIFR;VRVPTTGIIEYPFDLENIIFR;VTTFEHQYVNAIK;YYLTDVDR	20	64.3	42.024	0	34.619	31001000000	238	20	10	17	18	1	4	2	3	30.7365	27.2868	29.766	30.1195	21.2508	25.4781	24.0657	24.3468	5.69184	51.6909	0.00309786	0.0235854
Q6P5E4	UDP-glucose:glycoprotein glucosyltransferase 1	Uggt1	sp|Q6P5E4|UGGG1_MOUSE UDP-glucose:glycoprotein glucosyltransferase 1 OS=Mus musculus (Mouse) OX=10090 GN=Uggt1 PE=1 SV=4	AIWAALQTQASSSAK;ANPGAWILR;EFIPYMAK;EGETYYDVVAVVDPVTR;ELYPALEGQLK;FLFVDADQIVR;GYYEQTGVGPLPVVLFNGMPFEK;HLVESTNEMAPLK;HQKTSNNVR;HYISNPSK;IIGPLEDNELFNQDDFHLLENIILK;ILETTTFFQR;ILFLDVLFPLVVDK;IMMLSVLK;ISMINNPSQEISDSSTPIFR;LGIEGLSLHNILK;LNIQPSETDYAVDIR;MDFILSHALYCR;SGYWASHLAGR;SPAISWVNNLEVDSR;TAAIANSMNYLTK;TIDLCNNPMTK;VDALLSAQPK;VEEDVASDLVMK;VWQLQDLSFQTAAR;WFSAPLLLEASEFLAEDSQEK;YNSWPSSLQELLRPTFPGVIR	27	23.8	176.43	0	36.375	15882000000	219	23	0	17	13	2	2	1	3	29.5331		29.3173	29.6366	24.8181	24.8439	21.9841	23.7158	5.65518	50.3938	0.00313866	0.0236867
G3X8R0;Q60870	Receptor expression-enhancing protein;Receptor expression-enhancing protein 5	Reep5	tr|G3X8R0|G3X8R0_MOUSE Isoform of Q60870, Receptor expression-enhancing protein OS=Mus musculus (Mouse) OX=10090 GN=Reep5 PE=1 SV=1;sp|Q60870|REEP5_MOUSE Receptor expression-enhancing protein 5 OS=Mus musculus (Mouse) OX=10090 GN=Reep5 PE=1 SV=1	ATVNLLGDEKK;HESQVDSVVK;KATVNLLGDEK;NCMTDLLAK	4	16.4	21.447	0	6.8524	3682900000	42	4	5	3	3	2	2	1	2	27.9897	28.3262	27.1632	27.1155	24.6935	24.9552	22.5583	24.4664	3.4803	11.1603	0.00314196	0.0236867
Q9QZN4;A2A7H1;Z4YN00;A2A7G9	F-box only protein 6	Fbxo6	sp|Q9QZN4|FBX6_MOUSE F-box only protein 6 OS=Mus musculus (Mouse) OX=10090 GN=Fbxo6 PE=1 SV=1;tr|A2A7H1|A2A7H1_MOUSE Isoform of Q9QZN4, F-box only protein 6 (Fragment) OS=Mus musculus (Mouse) OX=10090 GN=Fbxo6 PE=1 SV=1;tr|Z4YN00|Z4YN00_MOUSE Isoform of Q9	ADCGCTYQLR;DLIDVVSLWK;HILFQHGGQDTQFWK;NPCAEENLSSWR;TLPEETVVIGR;VFYILCSLQR	6	23.1	34.492	0	8.0037	3042900000	64	6	5	5	3	0	1	1	1	27.7308	23.7163	26.1387	27.2752		20.9906	20.4074	19.3757	5.95732	62.1346	0.00313182	0.0236867
F8VPK5;A0A1Y7VMN0;P70336;P70336-2	Rho-associated protein kinase;Rho-associated protein kinase 2	Rock2	tr|F8VPK5|F8VPK5_MOUSE Isoform of P70336, Rho-associated protein kinase OS=Mus musculus (Mouse) OX=10090 GN=Rock2 PE=1 SV=1;tr|A0A1Y7VMN0|A0A1Y7VMN0_MOUSE Isoform of P70336, Rho-associated protein kinase 2 (Fragment) OS=Mus musculus (Mouse) OX=10090 GN=Roc	ENLLLSDSPPCR;GAFGEVQLVR;KQDLQDER;KSEESQEIQK;KTQAESSK;LADFGTCMK;LEGWLSLPVR;LHMELKSER;MPGAPETAPGDGAGAGR;NDQWNWDNIR;NLICAFLTDR;QIQQLESNNR;RNLENDVNSLK;SDSAFFWEER;TLTSDVANLANEK	15	11.3	160.61	0	10.933	2502900000	67	4	0	3	6	2	2	1	2	26.5898		25.8105	27.5643	21.4832	23.2237	22.3545	23.8336	3.9311	15.2538	0.00316421	0.0238
Q80UU9	Membrane-associated progesterone receptor component 2	Pgrmc2	sp|Q80UU9|PGRC2_MOUSE Membrane-associated progesterone receptor component 2 OS=Mus musculus (Mouse) OX=10090 GN=Pgrmc2 PE=1 SV=2	DFSLEQLR;FYGPAGPYGIFAGR;GLATFCLDK;GLCSGPGAGEESPAATLPR;ILLAVNGK;LSTLGSGGESGGDGSPGGAGATAAR;RGLCSGPGAGEESPAATLPR	7	38.7	23.334	0	9.4439	4051000000	74	5	6	6	5	0	1	1	1	27.525	25.2912	27.475	28.1629		22.8343	22.2476	22.2473	4.67043	25.4647	0.00317477	0.0238252
P30999;G3X9V2;E9Q8Z6;E9Q8Z8;E9Q8Z4;E9Q8Z9;D3Z2H2;E9Q901;E9Q904;E9Q986;D3Z7H6;E9Q907;E9Q905;D3Z2H7	Catenin delta-1	Ctnnd1	sp|P30999|CTND1_MOUSE Catenin delta-1 OS=Mus musculus (Mouse) OX=10090 GN=Ctnnd1 PE=1 SV=2;tr|G3X9V2|G3X9V2_MOUSE Isoform of P30999, Catenin delta-1 OS=Mus musculus (Mouse) OX=10090 GN=Ctnnd1 PE=1 SV=1;tr|E9Q8Z6|E9Q8Z6_MOUSE Isoform of P30999, Catenin delt	AAALVLQTIWGYK;ALSAIAELLTSEHER;DMDLTEVITGTLWNLSSHDSIK;ECDGLVDALIFIVQAEIGQK;EQEAQFEK;FHPEPYGLEDDQR;FVGDADLER;GIPILVGLLDHPK;GIPILVGLLDHPKK;GSLASLDSLR;GSLASLDSLRK;GYELLFQPEVVR;HAIPNLVK;HIEWESVLTNTAGCLR;HVSAQLER;HYEDGYPGGSDNYGSLSR;KPTEDPANDTVDFPK;LRECDGLVDALIFIVQAEIGQK;LRETQGIEK;LVENCVCLLR;NCDGVPALVR;QDVYGPQPQVR;QPELPEVIAMLGFR;SDFQVNLNNASR;SGDLGDMEPLK;SLDNNYSTLNER;SNAAAYLQHLCYR;SQSSHSYDDSTLPLIDR;TGTPS…	34	44.9	104.92	0	56.478	37771000000	409	26	21	33	19	2	4	1	6	30.2625	28.314	31.0482	29.5105	23.8412	25.2581	21.5051	25.5534	5.74436	53.6074	0.00318548	0.0238514
P63325	40S ribosomal protein S10	Rps10	sp|P63325|RS10_MOUSE 40S ribosomal protein S10 OS=Mus musculus (Mouse) OX=10090 GN=Rps10 PE=1 SV=1	AEAGAGSATEFQFR;DYLHLPPEIVPATLR;GEADRDTYR;HFYWYLTNEGIQYLR;IAIYELLFK;KAEAGAGSATEFQFR;NVPNLHVMK;SAVPPGADK	8	49.1	18.916	0	12.486	20638000000	110	11	5	8	9	1	1	1	1	30.8933	26.5916	29.4962	30.022	22.5375	23.7473	21.991	22.8674	6.46501	88.341	0.00320347	0.0239318
Q9CXS4	Centromere protein V	Cenpv	sp|Q9CXS4|CENPV_MOUSE Centromere protein V OS=Mus musculus (Mouse) OX=10090 GN=Cenpv PE=1 SV=2	AGAGGGGGAVGPQPSAK;AGAGGGGGAVGPQPSAKPR;CGVQSFYTPR;GAESITTYTFNTHK;HFIVPASR;LLLDTFEYQGLVK;RSGATGGLSGGESR;SGATGGLSGGESR;SNPGGFGIAPHCLDEGTVR;SVVTEEFNGSDWER	10	44	27.541	0	18.355	5038400000	118	9	8	9	6	2	3	3	4	29.0174	26.1578	28.2204	27.4262	22.9578	24.0189	23.4806	24.2028	4.04043	16.4547	0.00322491	0.0240376
Q9QUM9;E0CXB1	Proteasome subunit alpha type-6	Psma6	sp|Q9QUM9|PSA6_MOUSE Proteasome subunit alpha type-6 OS=Mus musculus (Mouse) OX=10090 GN=Psma6 PE=1 SV=1;tr|E0CXB1|E0CXB1_MOUSE Isoform of Q9QUM9, Proteasome endopeptidase complex OS=Mus musculus (Mouse) OX=10090 GN=Psma6 PE=1 SV=1	AINQGGLTSVAVR;CDPAGYYCGFK;DCAVIVTQK;FDWTFEQTVETAITCLSTVLSIDFK;GKDCAVIVTQK;HITIFSPEGR;ILTEAEIDAHLVALAER;ITESIGCVMTGMTADSR;LLDSSTVTHLFK;LYQVEYAFK;QTESTSFLEK;YGYEIPVDMLCK	12	59.8	27.372	0	18.668	17527000000	155	15	8	10	11	1	1	1	2	29.7933	30.4308	28.6535	29.6074	21.2835	22.6094	23.3609	25.7046	6.38164	83.3804	0.00327933	0.0242839
Q91V01	Lysophospholipid acyltransferase 5	Lpcat3	sp|Q91V01|MBOA5_MOUSE Lysophospholipid acyltransferase 5 OS=Mus musculus (Mouse) OX=10090 GN=Lpcat3 PE=1 SV=1	DGNSLTSEQQK;GLWPGVEDLSLNK;GQLTDIPGK;LATSLGASEQALR;LIGLCIDYYDGGK;MPNSTIPALK;MPNSTIPALKR;VWLFETTPR;WDACANMK;WTMPHCVLTLK	10	20.1	56.146	0	15.724	10408000000	101	8	5	8	8	1	2	1	2	29.1517	26.7979	28.6289	28.8592	22.4088	24.9395	22.5951	25.205	4.57232	23.7905	0.00327661	0.0242839
P53811;Q8JZZ5	Phosphatidylinositol transfer protein beta isoform	Pitpnb	sp|P53811|PIPNB_MOUSE Phosphatidylinositol transfer protein beta isoform OS=Mus musculus (Mouse) OX=10090 GN=Pitpnb PE=1 SV=2;tr|Q8JZZ5|Q8JZZ5_MOUSE Isoform of P53811, Phosphatidylinositol transfer protein beta isoform OS=Mus musculus (Mouse) OX=10090 GN=P	ADEDPALFHSVK;AWNAYPYCR;ELANTPDCPR;MIAPEGSLVFHEK;NEPYENDGEK;NETGGGEGIEVLK;QLFCWIDK;SQVEPADYK;TIVTNEYMKDDFFIK;TVEIVHIDIADR;VVLPCSVQEYQVGQLYSVAEASK;WIDLTMEDIR	12	53.1	31.487	0	20.873	6696600000	99	8	4	10	6	1	0	1	1	28.1786	25.0665	27.7071	27.3211	22.65		22.5669	20.6271	5.12033	34.7836	0.0032822	0.0242839
Q9JM76	Actin-related protein 2/3 complex subunit 3	Arpc3	sp|Q9JM76|ARPC3_MOUSE Actin-related protein 2/3 complex subunit 3 OS=Mus musculus (Mouse) OX=10090 GN=Arpc3 PE=1 SV=3	DTDIVDEAIYYFK;EMYTLGITNFPIPGEPGFPLNAIYAK;ETKDTDIVDEAIYYFK;LIGNMALLPLR;NYEIKNEADR;PASKQEDEMMR;PAYHSSLMDPDTK;TLIYITLYISECLKK;VFDPQSDKPSK	9	63.5	20.524	0	15.115	17384000000	135	9	6	12	9	2	1	0	0	29.7254	26.7384	30.0996	29.1202	22.4068	22.4343			6.50034	90.5309	0.00328737	0.0242839
P97433;A0A571BEH9;G5E8P2;A0A286YDI4;P97433-2	Rho guanine nucleotide exchange factor 28	Arhgef28	sp|P97433|ARG28_MOUSE Rho guanine nucleotide exchange factor 28 OS=Mus musculus (Mouse) OX=10090 GN=Arhgef28 PE=1 SV=1;tr|A0A571BEH9|A0A571BEH9_MOUSE Isoform of P97433, Rho guanine nucleotide exchange factor 28 OS=Mus musculus (Mouse) OX=10090 GN=Arhgef28	ALLHDGLVYWK;AVTSLESEGDSWR;DFTVCSTSEEQR;DMIAAVDLK;DVPAPGLSLHPSSSMPIGLPAGR;EQEAQESWLQAR;ESLLSGIR;ESLQCANCK;GGPLQDQEK;GIPECILLVTQR;IFPCLDELLETHR;IQQAVESCPEEEGGR;LQHQFQQEQR;NFVINQIGDILVQQFSEENASK;SFSGSSQSEIIQAIQNLTR;SLPAVFSPGSK;SVPGTTLESFR	17	12.9	190.32	0	24.288	7677600000	130	8	2	10	4	1	1	1	1	28.0127	25.527	27.705	25.5319	22.211	23.5843	21.5889	22.72	4.16807	17.9769	0.0033078	0.0243803
Q8JZK9	Hydroxymethylglutaryl-CoA synthase, cytoplasmic	Hmgcs1	sp|Q8JZK9|HMCS1_MOUSE Hydroxymethylglutaryl-CoA synthase, cytoplasmic OS=Mus musculus (Mouse) OX=10090 GN=Hmgcs1 PE=1 SV=1	ASSELFNQK;DKNSIYSGLEAFGDVK;DVGIVALEIYFPSQYVDQAELEK;EDINSLCLTVVQK;HSLSYDCIGR;ITASLCDLK;LEDTYFDR;LEDTYFDRDVEK;LEVGTETIIDK;LSIQCYLSALDR;MFLNDFLNDQNR;MFLNDFLNDQNRDK;NSIYSGLEAFGDVK;PGSLPLNAEACWPK;PTGGVGAVALLIGPNAPLIFDR;RVGVFSYGSGLAATLYSLK;TCVAPDVFAENMK;VGVFSYGSGLAATLYSLK;VTQDATPGSALDK;YTIGLGQAR	20	41.7	57.568	0	31.886	18980000000	201	14	9	15	17	2	1	1	2	28.936	26.5443	29.2748	29.5711	22.8283	23.6139	23.2261	23.2212	5.35919	41.0465	0.00335038	0.0244132
P70372	ELAV-like protein 1	Elavl1	sp|P70372|ELAV1_MOUSE ELAV-like protein 1 OS=Mus musculus (Mouse) OX=10090 GN=Elavl1 PE=1 SV=2	AISTLNGLR;DANLYISGLPR;DVEDMFSR;FAANPNQNK;FGGPVHHQAQR;NMALLSQLYHSPAR;SLFSSIGEVESAK;TNLIVNYLPQNMTQEELR;VAGHSLGYGFVNYVTAK;VLVDQTTGLSR	10	37.1	36.169	0	16.263	22761000000	130	10	7	11	9	2	3	3	1	29.2231	26.4146	28.7392	29.0376	24.6652	24.3399	25.293	23.1558	3.99015	15.8912	0.00337141	0.0244132
Q9CZX7	Type 2 phosphatidylinositol 4,5-bisphosphate 4-phosphatase	Tmem55a	sp|Q9CZX7|PP4P2_MOUSE Type 2 phosphatidylinositol 4,5-bisphosphate 4-phosphatase OS=Mus musculus (Mouse) OX=10090 GN=Pip4p2 PE=1 SV=1	ISSVGSALPR;KISSVGSALPR;VCQSLINLDGK	3	8.6	28.038	0.0002661	4.5885	1741800000	24	2	3	0	1	1	1	1	0	26.7688	25.928		25.8524	23.8952	23.2456	24.0348		2.45786	5.494	0.00334924	0.0244132
Q3U4W8;P56399	Ubiquitin carboxyl-terminal hydrolase;Ubiquitin carboxyl-terminal hydrolase 5	Usp5	tr|Q3U4W8|Q3U4W8_MOUSE Isoform of P56399, Ubiquitin carboxyl-terminal hydrolase OS=Mus musculus (Mouse) OX=10090 GN=Usp5 PE=1 SV=1;sp|P56399|UBP5_MOUSE Ubiquitin carboxyl-terminal hydrolase 5 OS=Mus musculus (Mouse) OX=10090 GN=Usp5 PE=1 SV=1	APMLDESVIIQLVEMGFPMDACR;AQVPFSSCLEAYGAPEQVDDFWSTALQAK;DGLGGLPDIVR;DLGYIYFYQR;DRVTSAVEALLSADSASR;EEDTSAGTGDPPR;EELLEYEEK;ENLWLNLTDGSILCGR;ETGYPLAVK;EVQDGIAPR;FASFPDYLVIQIK;FTFGLDWVPK;GTGLQPGEEELPDIAPPLVTPDEPK;IFQNAPTDPTQDFSTQVAK;IGEWELIQESGVPLKPLFGPGYTGIR;IVILPDYLEIAR;KFTFGLDWVPK;KLDVSIEMPEELDISQLR;KQEVQAWDGEVR;LGHGLLSGEYSKPALESGDGEQVPEQK;MAELSEEALLSVLPTIR;PALESGDGEQVPEQK;QEVQAWDGEVR;QQDAQEFFLHLIN…	33	51.9	93.354	0	57.022	31880000000	362	24	15	28	25	3	4	1	3	30.4476	26.6488	30.4824	30.8053	21.6262	25.1187	19.2983	22.5401	7.45017	174.874	0.00335907	0.0244132
O35075	Down syndrome critical region protein 3 homolog	Dscr3	sp|O35075|VP26C_MOUSE Vacuolar protein sorting-associated protein 26C OS=Mus musculus (Mouse) OX=10090 GN=Vps26c PE=1 SV=1	DATEIQNIQIADGDICR;LTPSPVDFTITPETLQNVK;NLSVPLYMVFPR;SIELQLVR;TCEFIVHSAPQK;TEVPFEFPLLVK;VETCGCAEGYAR;VYHAGEMLSGVVVISSK	8	36.7	32.97	0	13.302	3041700000	81	5	4	7	4	1	1	1	1	26.3561	24.924	27.73	26.5635	22.7716	21.5707	23.697	20.5959	4.23462	18.8256	0.00336256	0.0244132
Q9D0S9	Histidine triad nucleotide-binding protein 2, mitochondrial	Hint2	sp|Q9D0S9|HINT2_MOUSE Histidine triad nucleotide-binding protein 2, mitochondrial OS=Mus musculus (Mouse) OX=10090 GN=Hint2 PE=1 SV=1	AAPGGASPTIFSR;DVAPQAPVHFLVIPR;IAQAQGLK;ISQAEEDDQQLLGHLLLVAK;KIAQAQGLK;MGAQSVYHLHIHVLGGR;SLPADILYEDQQCLVFR	7	55.8	17.32	0	12.919	28890000000	117	8	7	9	8	3	5	4	5	30.3142	28.5577	30.5171	30.6618	25.8477	27.9667	26.5005	27.1627	3.14329	8.83536	0.00335754	0.0244132
E9PVP0;Q9JMD3;G3UW37;G3UY59;G3UY87;G3UYM0	PCTP-like protein	Stard10	tr|E9PVP0|E9PVP0_MOUSE Isoform of Q9JMD3, START domain-containing protein OS=Mus musculus (Mouse) OX=10090 GN=Stard10 PE=1 SV=1;sp|Q9JMD3|STA10_MOUSE START domain-containing protein 10 OS=Mus musculus (Mouse) OX=10090 GN=Stard10 PE=1 SV=1;tr|G3UW37|G3UW37_	AGVSVWVQAVEMDR;ARTPAPAGPGR;AVSIQTGYLIQSTGPK;ESVQVPDDQDFR;LTVNADVGYYSWR;MECCDVPAETLYDVLHDIEYR;SCVITYLAQVDPK;SECEAEVGWNLTYSK;SSQFLAPK;SWLPMGADYIIMNYSVK;WDSNVIETFDIAR	11	42	40.116	0	16.377	7585000000	112	8	6	7	9	3	2	1	1	28.2674	25.4488	27.9514	28.3026	23.3144	24.5392	22.7698	21.2734	4.51834	22.9168	0.00336672	0.0244132
Q3TJ91;J3QJU5	Lethal(2) giant larvae protein homolog 2	Llgl2	sp|Q3TJ91|L2GL2_MOUSE LLGL scribble cell polarity complex component 2 OS=Mus musculus (Mouse) OX=10090 GN=Llgl2 PE=1 SV=2;tr|J3QJU5|J3QJU5_MOUSE Isoform of Q3TJ91, LLGL domain-containing protein OS=Mus musculus (Mouse) OX=10090 GN=Llgl2 PE=1 SV=1	ALSHFLSSQQLENASWQR;CTLHPSDQLALEGPLSR;DLLLTGHEDGTVR;EDVSGIASCVFTK;FWDASGVCLR;GLVVIWDLQGSR;LYGAPGVEFMGLHK;RPGGPTGEAQAQAVNIK;SAEDSFTGFVR;SPDMQGSHQLLVVSEEQFK;SSIPYGPFPCK;TGLQNMELAPVQR;TLYFADTYLR;TVEHGFPHQPSALGYSPSLR;VFEMVEALQEHPR;VFLTDTDPSENLIAQGEDEWPPLR;VGSFDPYSDDPR;VGVAHFGSCR;YGQGFYLISPSEFER	19	26.5	114.32	0	30.782	6179700000	175	14	10	14	12	3	2	3	0	28.4801	26.2456	28.2502	28.0958	24.7603	24.7138	23.8588		3.32362	10.0117	0.00332706	0.0244132
Q8BG32	26S proteasome non-ATPase regulatory subunit 11	Psmd11	sp|Q8BG32|PSD11_MOUSE 26S proteasome non-ATPase regulatory subunit 11 OS=Mus musculus (Mouse) OX=10090 GN=Psmd11 PE=1 SV=3	AELRDDPIISTHLAK;ALLVEVQLLESK;AQSLLSTDR;DDPIISTHLAK;DIQENDEEAVQVK;EASIDILHSIVK;EQSILELGSLLAK;FHGILDQGEGVLIIFDEPPVDK;IMLNTPEDVQALVSGK;LVSLYFDTK;LYDNLLEQNLIR;RYQEALHLGSQLLR;TGQAAELGGLLK;TTANAIYCPPK;TYEAALETIQNMSK;TYHALSNLPK;VQIEHISSLIK;YQEALHLGSQLLR;YVRPFLNSISK	19	51.2	47.436	0	34.299	36763000000	282	21	10	25	21	2	1	2	3	30.4837	27.1997	31.4132	32.2813	22.3543	22.8547	23.3921	25.5181	6.81467	112.569	0.00338745	0.0244756
Q9R0N0	Galactokinase	Galk1	sp|Q9R0N0|GALK1_MOUSE Galactokinase OS=Mus musculus (Mouse) OX=10090 GN=Galk1 PE=1 SV=2	AEHSFAGVPCGIMDQLIALLGQK;AFMEEFGAEPELAVSAPGR;DDYEVSCPELDQLVEAALSVPGVYGSR;GYALLIDCR;HSLGSSEYPVR;LAVLITNSNVR;LQFPLPSAQWSLEPGIPQWANYVK;MEELEAGR;QCEEVAQALGK;RAFMEEFGAEPELAVSAPGR;RQCEEVAQALGK;RTAQAAAAMSR;SLETSLVPLSDPK;TAQAAAAMSR;TDGLVSLLTTSK;VEELLAEAR;VNLIGEHTDYNQGLVLPMALELVTVMVGSPR	17	56.4	42.295	0	28.946	26405000000	217	13	10	15	16	3	5	5	8	30.8098	28.3307	30.8046	31.7169	24.8394	26.4665	25.6339	26.7176	4.50114	22.6453	0.00339726	0.0244929
P68372	Tubulin beta-4B chain	Tubb4b	sp|P68372|TBB4B_MOUSE Tubulin beta-4B chain OS=Mus musculus (Mouse) OX=10090 GN=Tubb4b PE=1 SV=1	ALTVPELTQQMFDAK;AVLVDLEPGTMDSVR;EAESCDCLQGFQLTHSLGGGTGSGMGTLLISK;EIVHLQAGQCGNQIGAK;EVDEQMLNVQNK;FPGQLNADLR;FPGQLNADLRK;FWEVISDEHGIDPTGTYHGDSDLQLER;GHYTEGAELVDSVLDVVR;GHYTEGAELVDSVLDVVRK;IMNTFSVVPSPK;INVYYNEATGGK;INVYYNEATGGKYVPR;IREEYPDR;ISEQFTAMFR;KLAVNMVPFPR;LAVNMVPFPR;LHFFMPGFAPLTSR;LTTPTYGDLNHLVSATMSGVTTCLR;MSATFIGNSTAIQELFK;MSATFIGNSTAIQELFKR;MSMKEVDEQMLNVQNK;NMMAACDPR;NSSYFVEWIPNNVK;PDNFVFG…	32	84	49.83	0	55.594	406010000000	480	32	29	42	37	8	12	7	11	33.451	31.1947	34.5571	33.9446	28.0363	29.6362	28.0143	29.1124	4.58705	24.0348	0.00341071	0.0245363
P62814	V-type proton ATPase subunit B, brain isoform	Atp6v1b2	sp|P62814|VATB2_MOUSE V-type proton ATPase subunit B, brain isoform OS=Mus musculus (Mouse) OX=10090 GN=Atp6v1b2 PE=1 SV=1	AVVGEEALTSDDLLYLEFLQK;AVVQVFEGTSGIDAK;DHADVSNQLYACYAIGK;EQALAVSR;FEKNFITQGPYENR;GFPGYMYTDLATIYER;GIVNGAAPELPVPTGGPMAGAR;GPVVLAEDFLDIMGQPINPQCR;HVLVILTDMSSYAEALR;IPIFSAAGLPHNEIAAQICR;IPQSTLSEFYPR;IYPEEMIQTGISAIDGMNSIAR;KDHADVSNQLYACYAIGK;KTSCEFTGDILR;LALTTAEFLAYQCEK;NFITQGPYENR;NGSITQIPILTMPNDDITHPIPDLTGYITEGQIYVDR;QIYPPINVLPSLSR;RGFPGYMYTDLATIYER;RIPQSTLSEFYPR;RSGQVLEVSGSK;SAIGEGMTR;SDFEENGSMDNVC…	31	78.1	56.55	0	54.783	323790000000	641	46	39	44	42	16	14	14	15	34.2826	31.7598	33.4805	33.6391	28.7764	28.8361	28.8516	29.1112	4.3967	21.0639	0.00344909	0.0247047
P62849;A0A286YEB7;P62849-2;P62849-3	40S ribosomal protein S24	Rps24	sp|P62849|RS24_MOUSE 40S ribosomal protein S24 OS=Mus musculus (Mouse) OX=10090 GN=Rps24 PE=1 SV=1;tr|A0A286YEB7|A0A286YEB7_MOUSE Isoform of P62849, 40S ribosomal protein S24 OS=Mus musculus (Mouse) OX=10090 GN=Rps24 PE=1 SV=1;sp|P62849-2|RS24-2_MOUSE Isof	KQMVIDVLHPGK;MYKTTPDVIFVFGFR;QMVIDVLHPGK;TTGFGMIYDSLDYAK;TTPDVIFVFGFR	5	31.6	15.423	0	8.1173	6225900000	73	6	4	4	6	1	3	1	1	27.8358	26.0262	28.0313	27.8664	24.0038	25.6746	23.8217	24.3814	2.96957	7.83301	0.00344906	0.0247047
Q80X95	Ras-related GTP-binding protein A	Rraga	sp|Q80X95|RRAGA_MOUSE Ras-related GTP-binding protein A OS=Mus musculus (Mouse) OX=10090 GN=Rraga PE=1 SV=1	ATFLVISHYQCK;AWSSIVYQLIPNVQQLEMNLR;LAASFQSMEVR;LGATIDVEHSHVR;LSRPLECACFR;MDLVQEDQR;NFAQIIEADEVLLFER;PLECACFR;SIIFANYIAR;TSIWDETLYK	10	36.1	36.566	0	17.697	5274900000	123	10	7	10	9	0	2	0	1	28.0672	26.2736	29.081	29.7066		23.2164		22.2599	5.54399	46.6559	0.00346692	0.0247787
O08807;B1AZS9	Peroxiredoxin-4	Prdx4	sp|O08807|PRDX4_MOUSE Peroxiredoxin-4 OS=Mus musculus (Mouse) OX=10090 GN=Prdx4 PE=1 SV=1;tr|B1AZS9|B1AZS9_MOUSE Isoform of O08807, Thioredoxin domain-containing protein (Fragment) OS=Mus musculus (Mouse) OX=10090 GN=Prdx4 PE=1 SV=1	GLFIIDDK;HGEVCPAGWK;IPLLSDLNHQISK;LVQAFQYTDK;QGGLGPIR;QITLNDLPVGR	6	21.9	31.052	0	5.797	66273000000	42	4	1	2	4	2	3	1	2	31.7833	29.5419	30.0882	32.6325	25.4945	27.789	26.2068	27.0951	4.36511	20.6077	0.00348409	0.0248477
Q922B2	Aspartate--tRNA ligase, cytoplasmic	Dars	sp|Q922B2|SYDC_MOUSE Aspartate--tRNA ligase, cytoplasmic OS=Mus musculus (Mouse) OX=10090 GN=Dars1 PE=1 SV=2	ADDVVWVR;ALHHGIDLEK;ATVNQDTR;EAGVEMDDEEDLSTPNEK;EIVDAAEDYAK;ESIIDVEGVVR;FGAPPHAGGGIGLER;FQTEIQTVSK;GEEILSGAQR;GFVEIQTPK;IGSCTQQDVELHVQK;IHDPQLLTER;IISAASEGGANVFTVSYFK;IYVISLAEPR;LEYCEALAMLR;LPLQLDDAIRPEVEGEEDGR;LQSGICHLFR;NNAYLAQSPQLYK;QMCICADFEK;QSNSYDMFMR;TSTSQAIFR;VFCIGPVFR;VTMLFLGLHNVR;YDTDFYVLDK;YGISSMIQSQEKPDR	25	58.5	57.147	0	41.393	27551000000	299	21	18	21	22	4	7	3	6	30.5763	27.4571	30.1946	30.133	23.8646	26.5891	24.2477	25.701	4.48964	22.4656	0.00350812	0.0249651
Q8VCC8;H3BK39;E9Q2E5;Q8VCC8-2	Rap guanine nucleotide exchange factor 3	Rapgef3	sp|Q8VCC8|RPGF3_MOUSE Rap guanine nucleotide exchange factor 3 OS=Mus musculus (Mouse) OX=10090 GN=Rapgef3 PE=1 SV=2;tr|H3BK39|H3BK39_MOUSE Isoform of Q8VCC8, Rap guanine nucleotide exchange factor 3 OS=Mus musculus (Mouse) OX=10090 GN=Rapgef3 PE=1 SV=1;tr	AGTVLFSQGDK;DLAGQLTDHDWNLFNR;DVTTANLER;ELAAVLLFEPHSK;ELVDGILALGLGVHSR;FPGPEPEPTGTQDVEEELVEAMALLSQR;GPDALLTVALR;HDWTFQDR;HLLATYPTLIR;ILELLLEAMR;ISTCSEQSLSTR;LSPPVIPFMPLLLK;SQAVGICQVLLDEGALCHVK;TDEELDLIFEELLHIK;TSQGAGPSRPPTPGR;VNSAGDVVGLQPDAR;WTPLTNSEDSLDFR;YTVMSGTPEK	18	27.1	103.53	0	28.149	3320300000	137	12	3	8	7	1	0	1	0	27.1527	26.622	26.0689	26.8287	19.7083		19.0229		7.30245	157.854	0.00352613	0.0249856
Q9R0X4	Acyl-coenzyme A thioesterase 9, mitochondrial	Acot9	sp|Q9R0X4|ACOT9_MOUSE Acyl-coenzyme A thioesterase 9, mitochondrial OS=Mus musculus (Mouse) OX=10090 GN=Acot9 PE=1 SV=1	AVWMEDTK;DKYVTVQNTVR;DSYIEVLLPLGTDPELR;EIVGVSTVWR;EVPLIFPK;GPAFVNPLIPENKEEEELFK;HSLSPEQDIK;IAFSTSSLLK;IFGGFLMR;ISEPLHIHQVR;MFQLHNDEK;MSPLSIVTVLVDK;MSPLSIVTVLVDKIDMCK;NIIHELFLTTLDPK;SLDICHPQER;SMSTPVTLK;TYGESMLYLDGQR;VHSEVSSLDSR;YVTVQNTVR	19	44.9	50.56	0	34.715	25675000000	249	21	10	19	18	3	8	4	6	30.4035	27.0785	29.6068	30.1258	23.6684	26.1452	24.3425	24.6915	4.59177	24.1135	0.00352027	0.0249856
Q9CPU2	NADH dehydrogenase [ubiquinone] 1 beta subcomplex subunit 2, mitochondrial	Ndufb2	sp|Q9CPU2|NDUB2_MOUSE NADH dehydrogenase [ubiquinone] 1 beta subcomplex subunit 2, mitochondrial OS=Mus musculus (Mouse) OX=10090 GN=Ndufb2 PE=1 SV=1	YREFPQLTR	1	8.6	11.967	0.00975	1.8524	4474100000	21	1	1	1	2	1	1	1	1	27.8433	27.0601	28.178	27.7711	22.1002	23.2541	22.7105	25.0841	4.42593	21.495	0.00356826	0.025
Q8K0E3;Q8K0E3-2;D3Z300	Sodium/myo-inositol cotransporter 2	Slc5a11	sp|Q8K0E3|SC5AB_MOUSE Sodium/myo-inositol cotransporter 2 OS=Mus musculus (Mouse) OX=10090 GN=Slc5a11 PE=1 SV=1;sp|Q8K0E3-2|SC5AB-2_MOUSE Isoform of Q8K0E3, Isoform 2 of Sodium/myo-inositol cotransporter 2 OS=Mus musculus (Mouse) OX=10090 GN=Slc5a11 PE=1 S	ACGDGVSPR;AEPVIVSLEENPLVK;AILWLCGMEK;DQYFLALASNR;EDAFHIFR;GGSLMAAYLK;LILDFVYAQPR;LVLELLPTGLR;VCSNPSGCSDIAYPK;VLFPDQVACAHPDICQR;VLPLFLMVFPGMVSR	11	19.6	73.797	0	16.994	5786000000	133	12	7	12	10	0	2	1	3	27.8598	25.5587	27.6094	27.4868		22.6095	20.1541	21.8672	5.58505	48.0029	0.00358768	0.025
Q62186;Q9D8L3	Translocon-associated protein subunit delta	Ssr4	sp|Q62186|SSRD_MOUSE Translocon-associated protein subunit delta OS=Mus musculus (Mouse) OX=10090 GN=Ssr4 PE=1 SV=1;tr|Q9D8L3|Q9D8L3_MOUSE Isoform of Q62186, Signal sequence receptor subunit delta OS=Mus musculus (Mouse) OX=10090 GN=Ssr4 PE=1 SV=1	FFDEESYSLLR;NNEDVSIIPPLFTVSVDHR;SAHAGTYEVR;VQNMALYADVSGK;YQVSWSLEHK	5	36.6	18.936	0	9.2966	6465100000	87	5	6	6	6	1	2	3	3	27.8523	27.0327	28.607	28.2072	23.6181	25.5876	25.3961	25.5775	2.87995	7.36124	0.0035512	0.025
Q9DB29;A0A1Y7VLY5;A0A1Y7VKA0;A0A1Y7VKC6	Isoamyl acetate-hydrolyzing esterase 1 homolog	Iah1	sp|Q9DB29|IAH1_MOUSE Isoamyl acetate-hydrolyzing esterase 1 homolog OS=Mus musculus (Mouse) OX=10090 GN=Iah1 PE=1 SV=1;tr|A0A1Y7VLY5|A0A1Y7VLY5_MOUSE Isoform of Q9DB29, SGNH_hydro domain-containing protein OS=Mus musculus (Mouse) OX=10090 GN=Iah1 PE=1 SV=1	AASGSALLWPR;DCGTDVLDLWTLMQK;GFSGYNTR;GPGMENPVAVTIFFGANDSSLK;GPGMENPVAVTIFFGANDSSLKDENPK;KGPGMENPVAVTIFFGANDSSLK;KVSSLPWLLPYWK;LNSVVGEYANACLQVAR;QHVPLDEYSANLR;VILITPPPLCEAAWEK;VILITPPPLCEAAWEKECVLK;VLLFGDSITQFSFQQGGWGSLLADR;VSSLPWLLPYWK	13	60.6	27.974	0	23.121	72118000000	228	14	13	19	18	4	6	2	3	31.6078	28.9816	31.8964	31.6849	26.0653	28.1157	24.5587	26.6859	4.68626	25.7457	0.00357258	0.025
Q68FG2	Spectrin beta chain	Sptbn2	tr|Q68FG2|Q68FG2_MOUSE Spectrin beta chain OS=Mus musculus (Mouse) OX=10090 GN=Sptbn2 PE=1 SV=1	AAELQAQWER;AQGSVAFDYR;DALLLWCQMK;DGLAFNAIVHK;DLNAAEALQR;DLPSVQLLMK;DLTSVNILLK;DQADPQCLFLR;DSLNEAWADLLELLDTR;DVEDEILWVTER;EKEVEAIQAQAQALAQEDQSAGEVER;ELDDLEQWIQER;EQQHLLASADTGR;ETWLSENQR;EYRPCDPQLVSER;FETLEPEMNALAAR;FLWEVGEAEAWVR;FQIQDISVETEDNK;FQIQDISVETEDNKEK;GNLEVLLFTIQSK;GQVLAAAYELQR;HQVLEQALADYAQTIK;HRPDLLDFESLK;IHCLENVDK;IIGTQEQLNQR;KLEDFMSTMDANGER;LAQAHGFQGFLR;LEALAEER;LEALGTGWEELGR;LEDLEVVQ…	54	28.4	270.92	0	71.517	34616000000	360	8	6	40	35	1	1	1	0	28.4329	26.6748	30.6066	30.0823	22.5178	21.2337	24.0938		6.33402	80.6736	0.00358873	0.025
Q9DC50	Peroxisomal carnitine O-octanoyltransferase	Crot	sp|Q9DC50|OCTC_MOUSE Peroxisomal carnitine O-octanoyltransferase OS=Mus musculus (Mouse) OX=10090 GN=Crot PE=1 SV=1	AASDLQIAASTFTSFGK;AASDLQIAASTFTSFGKK;AFVFDVLHEGCLITPPELLR;AREYLISLDPENLTLLEK;CSNEPVGPSIAALTSEER;DDRFVVACSSWR;DIPLPEELVFTVDEK;DSIMNYFK;EEALHPDTFIQLALQLAYYR;EEGLPVPELFEDPLFSR;EYLISLDPENLTLLEK;FVVACSSWR;GFDRHLLGLLLIAK;GSMMLWHNLNYWQLLR;HLLGLLLIAK;ILNDVSQAK;IPSQLNVNFVGPCPHFEHYWPAR;KCSNEPVGPSIAALTSEER;KTEEIVQK;LHGRPGCCYETAMTR;NWLEEWWLNVAYLDVR;PGCCYETAMTR;SCPETDAEK;SCTVEAVR;SGGGGNFVLSTSLVGYLR;SGNTPLDMNQ…	32	59.6	70.264	0	56.942	73127000000	444	40	26	34	34	2	5	0	2	32.9681	28.4467	31.6516	31.4478	24.1555	25.9714		24.9593	6.0998	68.5841	0.00356614	0.025
Q8R3P0;V9GXG0;B0QZP3	Aspartoacylase	Aspa	sp|Q8R3P0|ACY2_MOUSE Aspartoacylase OS=Mus musculus (Mouse) OX=10090 GN=Aspa PE=1 SV=2;tr|V9GXG0|V9GXG0_MOUSE Isoform of Q8R3P0, Aspartoacylase (Fragment) OS=Mus musculus (Mouse) OX=10090 GN=Aspa PE=1 SV=1;tr|B0QZP3|B0QZP3_MOUSE Isoform of Q8R3P0, Aspartoa	ADILDQMR;AGLDVKPFITNPR;AQEINHLFGPK;EMSEDLPYEVR;HALDFIQHFNEGK;NDFLIQMFHYIK;RAQEINHLFGPK;TCMAPLPCSVYLIEHPSLK;VFDLENLSK;VIPLGGDCTVYPVFVNEAAYYEK;YIDCDLNR;YPVGIEVGPQPHGVLR	12	46.2	35.344	0	21.719	24471000000	178	14	9	14	15	1	1	0	0	30.2577	26.6539	29.6745	30.5704	22.0012	21.8288			7.37408	165.89	0.00357948	0.025
O55222;D3YZA5	Integrin-linked protein kinase	Ilk	sp|O55222|ILK_MOUSE Integrin-linked protein kinase OS=Mus musculus (Mouse) OX=10090 GN=Ilk PE=1 SV=2;tr|D3YZA5|D3YZA5_MOUSE Isoform of O55222, Integrin-linked protein kinase (Fragment) OS=Mus musculus (Mouse) OX=10090 GN=Ilk PE=1 SV=2	DFNEECPR;EGNAVAVR;EVPFADLSNMEIGMK;FDMIVPILEK;FSFQCPGR;GDDTPLHLAASHGHR;GMAFLHTLEPLIPR;ICMNEDPAK;IPYKDTFWK;LNENHSGELWK;MYAPAWVAPEALQK;SAVVEMLIMR;SVMIDEDMTAR;WQGNDIVVK;YGEMPVDK	15	35.2	51.373	0	26.706	22311000000	186	14	9	14	15	0	1	1	0	29.6136	27.613	29.6633	30.7079		24.7969	24.4221		4.78993	27.6638	0.00353724	0.025
Q9D1R9;A0A0G2JEY6;A0A0G2JGY8	60S ribosomal protein L34	Rpl34	sp|Q9D1R9|RL34_MOUSE 60S ribosomal protein L34 OS=Mus musculus (Mouse) OX=10090 GN=Rpl34 PE=1 SV=2;tr|A0A0G2JEY6|A0A0G2JEY6_MOUSE Isoform of Q9D1R9, 60S ribosomal protein L34 OS=Mus musculus (Mouse) OX=10090 GN=Rpl34 PE=1 SV=1;tr|A0A0G2JGY8|A0A0G2JGY8_MOUS	AFLIEEQK;AYGGSMCAK;LSYNTASNK;RAFLIEEQK;RLSYNTASNK;SACGVCPGR	6	31.6	13.293	0	10.96	22511000000	73	5	4	6	6	2	2	1	2	30.6125	27.6369	30.6244	29.9067	24.7594	24.998	24.0867	25.1731	4.9408	30.7135	0.00361243	0.0251121
A0A1W2P7Q6;Q9CRT8	Exportin-T	Xpot	tr|A0A1W2P7Q6|A0A1W2P7Q6_MOUSE Isoform of Q9CRT8, Exportin-T OS=Mus musculus (Mouse) OX=10090 GN=Xpot PE=1 SV=1;sp|Q9CRT8|XPOT_MOUSE Exportin-T OS=Mus musculus (Mouse) OX=10090 GN=Xpot PE=1 SV=3	AAQVFALLFVTEYLTK;ALAYFEQLK;ANVEAIMLAVMK;ASALQDMMR;DGPVGFADFVYK;DLQEFIPLINQITAK;DVVHTSEEAR;ETLLSWLQAQMQNPQPEK;FFCFQVLEHQVK;FFFDILSVVDLNPR;FMEVEVAVR;HIVPACFLAPLK;ILMAIDSELVDR;LAQVSPELVLASVR;LVELWGGK;NAQEALEAIETK;TCFIILSK;YSELSTAQQQLIR	18	22.3	109.79	0	22.818	3092900000	146	12	0	13	6	2	1	1	4	26.8005		27.3739	26.7803	23.8552	22.2501	21.1723	23.4305	4.30789	19.8063	0.00362053	0.0251156
E9PUL7;Q9JIZ0	Probable N-acetyltransferase CML1	Cml1	tr|E9PUL7|E9PUL7_MOUSE Isoform of Q9JIZ0, N-acetyltransferase 8 (GCN5-related) family member 1 OS=Mus musculus (Mouse) OX=10090 GN=Nat8f1 PE=1 SV=1;sp|Q9JIZ0|CMLO1_MOUSE Probable N-acetyltransferase CML1 OS=Mus musculus (Mouse) OX=10090 GN=Cml1 PE=1 SV=1	AGQYFMSIFWR;CLQTDMVDITK;GMEEYIPSTFR;KAGQYFMSIFWR;LAGICTIQLK;LSVSSQHR;SPMVPYHIR	7	26.3	26.216	0	10.854	23888000000	69	5	4	6	5	1	2	1	1	29.1852	27.3856	29.1826	31.2536	23.9083	25.2172	23.405	24.6183	4.96454	31.2231	0.00364788	0.0251994
Q58A65;Q58A65-2;Q58A65-5;Q58A65-6;A0A0R4J196;Q58A65-4;Q58A65-3;F8WH31;E9PUD1;Z4YMB8;F6SH61	C-Jun-amino-terminal kinase-interacting protein 4	Spag9	sp|Q58A65|JIP4_MOUSE C-Jun-amino-terminal kinase-interacting protein 4 OS=Mus musculus (Mouse) OX=10090 GN=Spag9 PE=1 SV=2;sp|Q58A65-2|JIP4-2_MOUSE Isoform of Q58A65, Isoform 2 of C-Jun-amino-terminal kinase-interacting protein 4 OS=Mus musculus (Mouse) OX	AFDFLSEETEASLASR;AGSSAQEPSSQTPLK;AKDDDDSDIPTAQR;DDDDSDIPTAQR;DDNEQLITQYER;DGGSVVGASVFYK;DIAGLDTEGSK;DQISVLPNEQDLAR;DSILSIVHVK;ERPISLGIFPLPAGDGLLTPDTQK;ETDYPAGEELSESGQVDK;EVENLILENTQLLETK;FFVAVPGQVISPQSSSGGADLTADK;FQELSQPR;GGETPGSEQWK;GIVLVALADGTLAIFHR;HIEVQVAQETR;ITALMVSCNR;LHQLSGSDQLEATAHSR;LKDSILSIVHVK;LMELQEAVR;LWCAVGVNLSGGK;MGDEGGESELLGEDLPLEPSVTK;NLPVPVYLRPLDEK;NRELEEELR;NTESLFEELSSAGSGLIGDV…	39	37.7	146.22	0	64.45	26944000000	412	29	21	27	25	3	3	0	2	29.8202	27.6871	30.4581	29.58	24.0211	25.0588		26.0217	4.35245	20.4276	0.00364177	0.0251994
Q91WS0	CDGSH iron-sulfur domain-containing protein 1	Cisd1	sp|Q91WS0|CISD1_MOUSE CDGSH iron-sulfur domain-containing protein 1 OS=Mus musculus (Mouse) OX=10090 GN=Cisd1 PE=1 SV=1	AMVNLQIQK;AMVNLQIQKDNPK;FPFCDGAHIK;HNEETGDNVGPLIIK;HNEETGDNVGPLIIKK;KFPFCDGAHIK;VVHAFDMEDLGDK	7	49.1	12.097	0	11.662	55740000000	130	7	7	11	9	1	5	3	6	30.5052	29.4465	31.8995	31.2694	25.7726	27.7111	25.4403	28.0708	4.03148	16.3529	0.00366114	0.0252381
G3UWD9;Q5SZ93;Q5SZ92	Solute carrier family 17 (sodium phosphate), member 3	Slc17a3	tr|G3UWD9|G3UWD9_MOUSE MFS domain-containing protein OS=Mus musculus (Mouse) OX=10090 GN=Slc17a3 PE=1 SV=2;tr|Q5SZ93|Q5SZ93_MOUSE Isoform of G3UWD9, Solute carrier family 17 (sodium phosphate), member 3 OS=Mus musculus (Mouse) OX=10090 GN=Slc17a3 PE=1 SV=2	ADVQEWAR;ATVVEMSPTSEQSEFVLGTPVNK;ATVVEMSPTSEQSEFVLGTPVNKK;AVQGLMQGTGYGGQFALWQK;EYILSSLNQQFSSEEQPLPIK;MATVVEMSPTSEQSEFVLGTPVNK;VPSLCSMR;YASFLMGTSR	8	18.5	54.513	0	12.88	16994000000	103	8	6	7	8	2	2	2	2	31.4229	27.723	29.2049	29.5454	24.4174	25.8687	24.1918	24.486	4.73305	26.5943	0.00379482	0.0255819
Q8K2I3	Dimethylaniline monooxygenase [N-oxide-forming] 2	Fmo2	sp|Q8K2I3|FMO2_MOUSE Dimethylaniline monooxygenase [N-oxide-forming] 2 OS=Mus musculus (Mouse) OX=10090 GN=Fmo2 PE=1 SV=3	CCVDEGLEPTCFER;EPVLNDDLPSR;EYKHPVGFEGK;FKENVEDGR;GLCSLPSETTMMADIVER;HGSWVMSR;HPVGFEGK;ILVVGIGNSAADIASELSK;ISEDGYPWDMVFHTR;KVVVIGAGVSGLISLK;LVGPGQWEGAR;LYFGPCNSYQYR;PDFVSLFFK;TAAQVFVSTR;TEDIGGLWR;WFNHENYGLVPQNK;WMMEQQMNR;YIQFQTTVISVK;YLMKEPVLNDDLPSR	19	39.4	60.974	0	34.131	21553000000	247	20	16	19	18	4	4	4	4	29.9606	27.6353	29.828	29.884	25.1826	26.3299	25.4934	26.2828	3.50482	11.3515	0.0037822	0.0255819
Q8BJ03-2;Q8BJ03	Cytochrome c oxidase assembly protein COX15 homolog	Cox15	sp|Q8BJ03-2|COX15-2_MOUSE Isoform of Q8BJ03, Isoform 2 of Cytochrome c oxidase assembly protein COX15 homolog OS=Mus musculus (Mouse) OX=10090 GN=Cox15 PE=1 SV=1;sp|Q8BJ03|COX15_MOUSE Cytochrome c oxidase assembly protein COX15 homolog OS=Mus musculus (Mou	AVGLAYILPAAYFWR;EMKPPTSQEEWEAEFQK;FIWYMEYSHR;GRVLALCGLVCFQGLLGWYMVK;GTVSLPSR;ILNHDMTLAEFK;LLGVTSVTAITVLYFLSR;LTESGLSMVDWHLIK;MGESWIPEDLLTFSPVLK;NVFENPTMVQFDHR;SGLEEKPESYDIPR;YQQFPEFK	12	43.2	44.005	0	19.885	16911000000	166	15	10	13	13	3	5	3	3	30.5658	27.5177	28.0681	28.2196	25.3468	23.8169	24.9078	23.8774	4.10559	17.2149	0.00375634	0.0255819
P11499	Heat shock protein HSP 90-beta	Hsp90ab1	sp|P11499|HS90B_MOUSE Heat shock protein HSP 90-beta OS=Mus musculus (Mouse) OX=10090 GN=Hsp90ab1 PE=1 SV=3	ADHGEPIGR;ADLINNLGTIAK;AKFENLCK;APFDLFENK;APFDLFENKK;CLELFSELAEDK;CLELFSELAEDKENYK;DNSTMGYMMAK;EDQTEYLEER;EGLELPEDEEEK;EGLELPEDEEEKK;EKYIDQEELNK;ELISNASDALDK;ELISNASDALDKIR;ELKIDIIPNPQER;EQVANSAFVER;GFEVVYMTEPIDEYCVQQLK;HFSVEGQLEFR;HLEINPDHPIVETLR;HNDDEQYAWESSAGGSFTVR;HSQFIGYPITLYLEK;IDIIPNPQER;IEDVGSDEEDDSGKDK;IRYESLTDPSK;KHLEINPDHPIVETLR;KHSQFIGYPITLYLEK;LGIHEDSTNR;LGIHEDSTNRR;LGLGIDEDEVTAEEPSA…	43	57.3	83.28	0	77.036	201970000000	694	49	34	46	48	15	20	18	18	33.1387	30.7739	32.8568	33.3077	28.125	29.9278	28.8162	29.0869	3.53032	11.554	0.00373848	0.0255819
Q6PD26	GPI transamidase component PIG-S	Pigs	sp|Q6PD26|PIGS_MOUSE GPI transamidase component PIG-S OS=Mus musculus (Mouse) OX=10090 GN=Pigs PE=1 SV=3	AAAGAAATDLEVVR;APLPYSDISGLNALLLR;FVQPFLNR;LMVPVTVVFTR;SEGLMTWELDR;SVENLATATTTLTSLAQLLGK;VMEVFLAQLR;WGGIMVYNVDPK	8	18.7	61.71	0	13.615	2552000000	70	8	0	6	3	0	2	1	2	27.0176		26.3146	26.3348		24.2804	23.2748	24.2057	2.63537	6.21333	0.00379684	0.0255819
Q9D819	Inorganic pyrophosphatase	Ppa1	sp|Q9D819|IPYR_MOUSE Inorganic pyrophosphatase OS=Mus musculus (Mouse) OX=10090 GN=Ppa1 PE=1 SV=1	AAPFTLEYR;DFAVDIIK;DVFHMVVEVPR;GISCMNTTVSESPFK;HTGCCGDNDPIDVCEIGSK;LKPGYLEATVDWFR;MEIATKDPLNPIK;NKDFAVDIIK;VIAINVDDPDAANYK;VIAINVDDPDAANYKDISDVER;VLGILAMIDEGETDWK;YVANLFPYK	12	47.8	32.667	0	19.555	5722400000	133	8	6	10	11	1	2	1	2	27.6133	24.7585	27.8126	28.4843	21.4472	22.8736	21.1381	23.632	4.89445	29.7425	0.00381171	0.0255819
Q9Z1Q2	Abhydrolase domain-containing protein 16A	Abhd16a	sp|Q9Z1Q2|ABHGA_MOUSE Phosphatidylserine lipase ABHD16A OS=Mus musculus (Mouse) OX=10090 GN=Abhd16a PE=1 SV=3	AASSVPETPTAVPAASSSSWDTYYQPR;ALMPVLLQGQAR;FQGPVLLVR;GTADTFLNR;LLACDGNEIDTMFVDR;LLACDGNEIDTMFVDRR;LLSCVLGPR;LVEECNGR;MLYPGSVYLLQK;QHLNLNNSEQLCR;QLALFLAR;QLANYNFDFR;SWPVDFHWEEPSSR;TKDEIITTTVPEDIMSNR;VMVEEGLR;VVPFSHYAGTLLLLLAGVACLR	16	35.1	63.085	0	27.331	4949400000	95	15	6	5	6	1	2	1	0	30.224	26.5796	27.7459	29.4709	21.2295	23.6926	20.7979		6.59843	96.9004	0.00378493	0.0255819
Q9Z1N5	Spliceosome RNA helicase Ddx39b	Ddx39b	sp|Q9Z1N5|DX39B_MOUSE Spliceosome RNA helicase Ddx39b OS=Mus musculus (Mouse) OX=10090 GN=Ddx39b PE=1 SV=1	CIALAQLLVEQNFPAIAIHR;DFLLKPELLR;ELAFQISK;FMQDPMEIFVDDETK;GLAITFVSDENDAK;GSYVSIHSSGFR;HFILDECDK;ILVATNLFGR;LTLHGLQQYYVK;MLEQLDMR;NCPHIVVGTPGR;RILVATNLFGR;VAVFFGGLSIK;VNIAFNYDMPEDSDTYLHR	14	37.6	49.035	0	25.138	20352000000	227	16	15	16	13	3	7	5	5	29.2706	27.3122	29.955	29.5757	24.5387	26.7015	25.0702	25.6381	3.54125	11.6419	0.00373222	0.0255819
Q9CVB6;D3YXG6	Actin-related protein 2/3 complex subunit 2	Arpc2	sp|Q9CVB6|ARPC2_MOUSE Actin-related protein 2/3 complex subunit 2 OS=Mus musculus (Mouse) OX=10090 GN=Arpc2 PE=1 SV=3;tr|D3YXG6|D3YXG6_MOUSE Isoform of Q9CVB6, Arp2/3 complex 34 kDa subunit OS=Mus musculus (Mouse) OX=10090 GN=Arpc2 PE=1 SV=1	ASHTAPQVLFSHR;DDDDVVIGK;DDETMYVESK;DNTINLIHTFR;DSIVHQAGMLK;DTDAAVGDNIGYITFVLFPR;DYLHYHIKCSK;ELQAHGADELLK;IIEETLALK;MILLEVNNR;NCFASVFEK;VMVSISLK;VYGSFLVNPEPGYNVSLLYDLENLPASK;YFQFQEEGK;YFQFQEEGKEGENR	15	58	34.357	0	25.783	10041000000	159	9	7	10	13	1	2	1	2	28.3259	25.7378	28.3458	29.0396	22.5792	25.2619	23.1611	22.4537	4.49829	22.6007	0.00377644	0.0255819
P80313;A0A0N4SV00	T-complex protein 1 subunit eta	Cct7	sp|P80313|TCPH_MOUSE T-complex protein 1 subunit eta OS=Mus musculus (Mouse) OX=10090 GN=Cct7 PE=1 SV=1;tr|A0A0N4SV00|A0A0N4SV00_MOUSE Isoform of P80313, T-complex protein 1 subunit eta OS=Mus musculus (Mouse) OX=10090 GN=Cct7 PE=1 SV=1	AIKNDSVVAGGGAIEMELSK;ATISNDGATILK;CAMTALSSK;EGTDSSQGIPQLVSNISACQVIAEAVR;GGAEQFMEETER;IALLNVELELK;IKEIAVTVK;INALTAASEAACLIVSVDETIK;INALTAASEAACLIVSVDETIKNPR;KTFSYAGFEMQPK;KVQGGALEESQLVAGVAFK;LLDVVHPAAK;LPIGDVATQYFADR;MVVDAVMMLDELLQLK;NDSVVAGGGAIEMELSK;QLCDNAGFDATNILNK;QQLLIGAYAK;SLHDAIMIVR;SQDAEVGDGTTSVTLLAAEFLK;STVDPPAPSAGR;TATQLAVNK;TFSYAGFEMQPK;VHTVEDYQAIVDAEWNILYDKLEK;VPEEDLKR;VQGGALEESQLVAGVA…	26	58.3	59.652	0	44.795	32829000000	296	18	12	25	18	1	6	2	2	29.299	27.067	31.0043	30.1369	21.7019	25.7061	24.5835	22.4347	5.77025	54.578	0.00380067	0.0255819
P20029	78 kDa glucose-regulated protein	Hspa5	sp|P20029|BIP_MOUSE Endoplasmic reticulum chaperone BiP OS=Mus musculus (Mouse) OX=10090 GN=Hspa5 PE=1 SV=3	AKFEELNMDLFR;DAGTIAGLNVMR;DNHLLGTFDLTGIPPAPR;ELEEIVQPIISK;ETAEAYLGK;FEELNMDLFR;IEIESFFEGEDFSETLTR;IEWLESHQDADIEDFK;IINEPTAAAIAYGLDK;IINEPTAAAIAYGLDKR;ITITNDQNR;ITPSYVAFTPEGER;KSDIDEIVLVGGSTR;LYGSGGPPPTGEEDTSEK;MKETAEAYLGK;NELESYAYSLK;NQLTSNPENTVFDAK;PYIQVDIGGGQTK;SDIDEIVLVGGSTR;SQIFSTASDNQPTVTIK;TFAPEEISAMVLTK;TKPYIQVDIGGGQTK;TWNDPSVQQDIK;VEIIANDQGNR;VLEDSDLK;VTHAVVTVPAYFNDAQR;VYEGERPLTK	27	46.1	72.421	0	41.24	25624000000	273	14	13	22	30	0	3	2	4	28.636	27.2104	29.4976	31.0493		24.4335	23.1713	24.2648	5.1418	35.3051	0.00376281	0.0255819
P68254;P68254-2	14-3-3 protein theta	Ywhaq	sp|P68254|1433T_MOUSE 14-3-3 protein theta OS=Mus musculus (Mouse) OX=10090 GN=Ywhaq PE=1 SV=1;sp|P68254-2|1433T-2_MOUSE Isoform of P68254, Isoform 2 of 14-3-3 protein theta OS=Mus musculus (Mouse) OX=10090 GN=Ywhaq PE=1 SV=1	AVTEQGAELSNEER;DSTLIMQLLR;EKVESELR;EMQPTHPIR;KEMQPTHPIR;KQTIENSQGAYQEAFDISK;LAEQAERYDDMATCMK;NLLSVAYK;QTIENSQGAYQEAFDISK;QTIENSQGAYQEAFDISKK;SICTTVLELLDK;SICTTVLELLDKYLIANATNPESK;TAFDEAIAELDTLNEDSYK;VISSIEQK;YDDMATCMK;YLAEVACGDDR;YLAEVACGDDRK;YLIANATNPESK	18	60	27.778	0	25.729	30655000000	172	8	11	15	16	1	6	4	4	28.8556	27.673	31.0055	31.0192	21.7515	25.8669	24.5609	24.4556	5.47958	44.6189	0.00380625	0.0255819
Q8VDP6;A0A0U1RP13;A0A0U1RNI6;A0A0U1RPV3;A0A0U1RQ57	CDP-diacylglycerol--inositol 3-phosphatidyltransferase	Cdipt	sp|Q8VDP6|CDIPT_MOUSE CDP-diacylglycerol--inositol 3-phosphatidyltransferase OS=Mus musculus (Mouse) OX=10090 GN=Cdipt PE=1 SV=1;tr|A0A0U1RP13|A0A0U1RP13_MOUSE Isoform of Q8VDP6, CDP-diacylglycerol--inositol 3-phosphatidyltransferase OS=Mus musculus (Mouse	FGAMLDMLTDR;MGLWVTAPIALLK;MIDLSGNPVLR;NMAALDAADR;PEENIFLFVPNLIGYAR;SVISVIHLITAAR	6	35.2	23.599	0	10.696	3347500000	74	7	5	6	5	0	1	0	2	27.6144	25.2959	27.0272	27.5021		22.6127		21.7304	4.68835	25.783	0.00380144	0.0255819
P47962;D3YYV8	60S ribosomal protein L5	Rpl5	sp|P47962|RL5_MOUSE 60S ribosomal protein L5 OS=Mus musculus (Mouse) OX=10090 GN=Rpl5 PE=1 SV=3;tr|D3YYV8|D3YYV8_MOUSE Isoform of P47962, Ribosomal_L18_c domain-containing protein (Fragment) OS=Mus musculus (Mouse) OX=10090 GN=Rpl5 PE=1 SV=1	DIICQIAYAR;EFNAEVHR;EFNAEVHRK;FPGYDSESK;GAVDGGLSIPHSTK;HIMGQNVADYMR;IEGDMIVCAAYAHELPK;KHIMGQNVADYMR;NNVTPDMMEEMYK;NNVTPDMMEEMYKK;RFPGYDSESK;VGLTNYAAAYCTGLLLAR;YLMEEDEDAYK;YLMEEDEDAYKK	14	39.1	34.4	0	25.217	31513000000	238	18	16	18	19	4	4	4	3	31.4598	28.467	30.5746	30.9023	25.4384	26.7208	26.0257	26.0337	4.2963	19.6478	0.00384389	0.0256061
P32020;P32020-2	Non-specific lipid-transfer protein	Scp2	sp|P32020|NLTP_MOUSE Non-specific lipid-transfer protein OS=Mus musculus (Mouse) OX=10090 GN=Scp2 PE=1 SV=3;sp|P32020-2|NLTP-2_MOUSE Isoform of P32020, Isoform SCP2 of Non-specific lipid-transfer protein OS=Mus musculus (Mouse) OX=10090 GN=Scp2 PE=1 SV=3	ADCTITMADSDLLALMTGK;EATWVVDVK;GSVLPNSDK;GSVLPNSDKK;IAGNMGLAMK;IGGIFAFK;KADCTITMADSDLLALMTGK;KIGGIFAFK;KLEEEGEQFVK;LEEEGEQFVK;LEEEGEQFVKK;LQNLQLQPGK;MNPQSAFFQGK	13	16.3	59.125	0	22.303	38826000000	184	13	15	14	16	4	4	3	3	30.6865	28.7839	30.684	31.9446	25.8066	27.0512	25.9643	26.5696	4.1768	18.0859	0.00385121	0.0256061
P62880;E9QKR0;D3YZX3;D3Z1M1;E9PWM7;D3Z1T4	Guanine nucleotide-binding protein G(I)/G(S)/G(T) subunit beta-2	Gnb2	sp|P62880|GBB2_MOUSE Guanine nucleotide-binding protein G(I)/G(S)/G(T) subunit beta-2 OS=Mus musculus (Mouse) OX=10090 GN=Gnb2 PE=1 SV=3;tr|E9QKR0|E9QKR0_MOUSE Isoform of P62880, WD_REPEATS_REGION domain-containing protein OS=Mus musculus (Mouse) OX=10090	ACGDSTLTQITAGLDPVGR;ADQELLMYSHDNIICGITSVAFSR;AGVLAGHDNR;ELPGHTGYLSCCR;IYAMHWGTDSR;KACGDSTLTQITAGLDPVGR;LIIWDSYTTNK;LLLAGYDDFNCNIWDAMK;TFVSGACDASIK;VSCLGVTDDGMAVATGSWDSFLK	10	41.8	37.331	0	18.57	34453000000	211	15	9	15	15	5	7	5	7	30.7031	28.4478	30.5465	30.6367	26.3676	27.7588	26.2837	26.8937	3.25757	9.56367	0.00384764	0.0256061
P61255;B1ARA3;B1ARA5	60S ribosomal protein L26	Rpl26	sp|P61255|RL26_MOUSE 60S ribosomal protein L26 OS=Mus musculus (Mouse) OX=10090 GN=Rpl26 PE=1 SV=1;tr|B1ARA3|B1ARA3_MOUSE Isoform of P61255, KOW domain-containing protein (Fragment) OS=Mus musculus (Mouse) OX=10090 GN=Rpl26 PE=1 SV=1;tr|B1ARA5|B1ARA5_MOUSE	ANGTTVHVGIHPSK;DDEVQVVR;FNPFVTSDR;HFNAPSHIR;IMSSPLSK;KDDEVQVVR;KYVIYIER;YKEETIEK	8	44.8	17.258	0	13.101	20982000000	106	8	7	6	7	3	4	2	3	30.3316	27.9111	29.463	30.6351	25.3908	27.3163	25.573	25.5598	3.62523	12.3397	0.0038541	0.0256061
Q9CRB9;Q9D9P1;D3Z0L4;S4R238	MICOS complex subunit Mic19	Chchd3	sp|Q9CRB9|MIC19_MOUSE MICOS complex subunit Mic19 OS=Mus musculus (Mouse) OX=10090 GN=Chchd3 PE=1 SV=1;tr|Q9D9P1|Q9D9P1_MOUSE Isoform of Q9CRB9, MICOS complex subunit OS=Mus musculus (Mouse) OX=10090 GN=Chchd3 PE=1 SV=1;tr|D3Z0L4|D3Z0L4_MOUSE Isoform of Q9	AAANEQLTR;LSENVIDR;RVTFEADENENITVVK;RYEYHPVCADLQTK;VAEELALEQAK;VAEELALEQAKK;VTFEADENENITVVK;VTTEEYQK;YEYHPVCADLQTK;YSSVYGASVSDEDLK;YSSVYGASVSDEDLKR	11	36.6	26.334	0	20.075	22354000000	145	9	9	11	13	1	3	2	3	29.5297	27.1278	29.9676	31.1076	19.643	24.5836	23.0412	24.065	6.59996	97.0033	0.00385347	0.0256061
Q9D2G2;Q9D2G2-2	Dihydrolipoyllysine-residue succinyltransferase component of 2-oxoglutarate dehydrogenase complex, mitochondrial	Dlst	sp|Q9D2G2|ODO2_MOUSE Dihydrolipoyllysine-residue succinyltransferase component of 2-oxoglutarate dehydrogenase complex, mitochondrial OS=Mus musculus (Mouse) OX=10090 GN=Dlst PE=1 SV=1;sp|Q9D2G2-2|ODO2-2_MOUSE Isoform of Q9D2G2, Isoform 2 of Dihydrolipoyll	ASAFALQEQPVVNAVIDDATK;DYIDISVAVATPR;EAQNTCAMLTTFNEVDMSNIQEMR;GLVVPVIR;IKAAVEDPR;KMVINSGSVFR;LGFMSAFVK;LKEAQNTCAMLTTFNEVDMSNIQEMR;NVETMNYADIER;PMMYVALTYDHR;PTAAPPLAEAGAAK;PVSAIKPTAAPPLAEAGAAK;TINELGEK;VEGGTPLFTLR	14	35.2	48.994	0	21.317	39947000000	159	9	7	12	12	4	5	4	4	30.7923	28.7749	31.4705	31.2645	25.9277	27.578	26.9127	26.9425	3.73532	13.3182	0.00389092	0.0257756
Q9QX60;A0A0U1RPX3;Q504N4;Q9QX60-2	Deoxyguanosine kinase, mitochondrial	Dguok	sp|Q9QX60|DGUOK_MOUSE Deoxyguanosine kinase, mitochondrial OS=Mus musculus (Mouse) OX=10090 GN=Dguok PE=1 SV=3;tr|A0A0U1RPX3|A0A0U1RPX3_MOUSE Isoform of Q9QX60, dNK domain-containing protein (Fragment) OS=Mus musculus (Mouse) OX=10090 GN=Dguok PE=1 SV=1;tr	LGNLLEMMYQEPAR;RLCIEGNIAVGK;THPEWQVATEPIAEWQNIQAAGAQK;VQLEPIPGR	4	21.7	32.281	0	5.5006	742390000	28	2	0	3	4	1	1	1	1	26.9475		26.6088	26.4533	23.1138	25.0241	23.4726	23.6345	2.85862	7.25324	0.0039092	0.0257756
O35286;Q497W9;A0A0G2JG10	Pre-mRNA-splicing factor ATP-dependent RNA helicase DHX15	Dhx15	sp|O35286|DHX15_MOUSE Pre-mRNA-splicing factor ATP-dependent RNA helicase DHX15 OS=Mus musculus (Mouse) OX=10090 GN=Dhx15 PE=1 SV=2;tr|Q497W9|Q497W9_MOUSE Isoform of O35286, RNA helicase OS=Mus musculus (Mouse) OX=10090 GN=Dhx15 PE=1 SV=1;tr|A0A0G2JG10|A0A	ALVTGYFMQVAHLER;DYLEAAIR;EAMNDPLLER;EVDDLGPEVGDIK;FEDCSSAK;FQIYFDNCPLLTIPGR;HQSFVLVGETGSGK;IFEPPPPK;IRVESLLVTAISK;LGIDDLVHFDFMDPPAPETLMR;LQLPVWEYK;RVAAMSVAQR;SLMSADNVR;SNLGSVVLQLK;TCTDIKPEWLVK;TEMQDNTYPEILR;THPVEIFYTPEPER;TLATDILMGVLK;TTQIPQWCVEYMR;VESLLVTAISK;VIVMSATLDAGK;YGVIILDEAHER;YMTDGMLLR	23	33.1	91.006	0	35.596	13561000000	220	24	8	13	14	2	2	2	1	30.721	25.7331	29.2551	28.8519	21.3633	24.2893	23.0998	21.0116	6.19928	73.4801	0.00391083	0.0257756
P61079;P62838;A0A494BAN1;A0A0G2JE32;A0A0G2JGL0;A0A494BA56	Ubiquitin-conjugating enzyme E2 D3;Ubiquitin-conjugating enzyme E2 D2	Ube2d3;Ube2d2	sp|P61079|UB2D3_MOUSE Ubiquitin-conjugating enzyme E2 D3 OS=Mus musculus (Mouse) OX=10090 GN=Ube2d3 PE=1 SV=1;sp|P62838|UB2D2_MOUSE Ubiquitin-conjugating enzyme E2 D2 OS=Mus musculus (Mouse) OX=10090 GN=Ube2d2 PE=1 SV=1;tr|A0A494BAN1|A0A494BAN1_MOUSE Isofo	IYHPNINSNGSICLDILR;SQWSPALTISK;VLLSICSLLCDPNPDDPLVPEIAR	3	36.1	16.687	0	5.5501	2984700000	40	3	2	3	2	2	1	2	1	27.6391	25.3782	26.506	27.0746	23.7428	21.8876	24.2812	21.8961	3.69757	12.9742	0.00390026	0.0257756
Q5XJY5	Coatomer subunit delta	Arcn1	sp|Q5XJY5|COPD_MOUSE Coatomer subunit delta OS=Mus musculus (Mouse) OX=10090 GN=Arcn1 PE=1 SV=2	DGGLQNMELHGMIMLR;ENVNLAQIR;EVDNFVDK;GVQLQTHPNVDK;GVQLQTHPNVDKK;IEGLLAAFPK;LFTAESLIGLK;LYMVLITTK;NSNILEDLETLR;NTLEWCLPVIDAK;NYCNIQVTK;QHTFVETESVR;RNTLEWCLPVIDAK;SEGETIMSSNMGK;SFPVNSDVGVLK;TFTEMDSHEEK;TRIEGLLAAFPK;VAPAPARPSGPSK;VLLAAAVCTK;VTQVDGNSPVR;YVYQPMEK	21	39.5	57.229	0	34.39	15263000000	239	15	15	15	17	4	7	4	4	29.3509	27.0295	28.4935	29.9881	24.3744	26.4705	24.3397	24.2489	3.85712	14.4913	0.00392217	0.0257988
Q9ERS2	NADH dehydrogenase [ubiquinone] 1 alpha subcomplex subunit 13	Ndufa13	sp|Q9ERS2|NDUAD_MOUSE NADH dehydrogenase [ubiquinone] 1 alpha subcomplex subunit 13 OS=Mus musculus (Mouse) OX=10090 GN=Ndufa13 PE=1 SV=3	ENLEEEAIIMK;IALMPLFQAEK;IALMPLFQAEKDR;LLIEDLEAR;QDMPPPGGYGPIDYK;RLLIEDLEAR;VGESVFHTTR;VKQDMPPPGGYGPIDYK;WVPPLIGEMYGLR	9	51.4	16.859	0	16.721	101130000000	190	14	14	14	14	5	4	5	6	34.2853	31.676	31.8538	31.9068	27.7732	28.8152	28.1218	28.5971	4.10363	17.1915	0.00395886	0.025823
P58021	Transmembrane 9 superfamily member 2	Tm9sf2	sp|P58021|TM9S2_MOUSE Transmembrane 9 superfamily member 2 OS=Mus musculus (Mouse) OX=10090 GN=Tm9sf2 PE=1 SV=1	ADIELFVNR;DACVISSEFHER;DTFYIFNHVDIK;FCNPGFPIGCYITDK;HTHIDKPDCSGPAMDISNK;IAYTYSISFEEEK;IYYHVVETGSMGAR;PSENLGQVLFGER;RPSENLGQVLFGER;YNQMDSTEDAQEEFGWK	10	18.9	75.329	0	16.914	6353100000	130	8	8	11	9	2	2	2	2	28.0821	26.3416	29.0462	29.267	23.1806	24.6311	23.9409	24.2322	4.188	18.227	0.00394977	0.025823
Q9D662	Protein transport protein Sec23B	Sec23b	sp|Q9D662|SC23B_MOUSE Protein transport protein Sec23B OS=Mus musculus (Mouse) OX=10090 GN=Sec23b PE=1 SV=1	AESEEGPDVLR;AGYQDMPEYENFK;AILNPLCQVDYR;DPWPVTQGK;ERPDLPPVQYEPVLCSR;FGQYNKEDPTSFR;FSWNVWPSSR;GAIQFVTQYQHSSTQK;GPCVSENELGVGGTSQWK;HIEAAFDQEAAAVLMAR;HLLQAPLDDAQEILQAR;HYEMLANR;IAGAIGPCVSLNVK;IDMNLTDLLGELQR;IMLFTGGPPTQGPGMVVGDELK;LSDSFSLYPQFMFHLR;LWACNFCFQR;MAFGATLDVK;MATYLEFIQQNEER;MVQVHELSCEGISK;MVVPLACLLTPLK;NWADAQSQLR;PAQPQEQPFVSSR;QIQEMLGLTK;RSPFLQVFNNSPDESSYYR;SAMPVQQAR;SPFLQVFNNSPDESSYYR;STGVA…	30	51.5	86.436	0	52.623	43486000000	373	36	19	30	26	1	2	1	1	31.9619	29.0516	30.4171	29.9228	21.8034	26.8585	23.4996	22.7993	6.59815	96.8816	0.00396494	0.025823
Q2TPA8;B1AX78	Hydroxysteroid dehydrogenase-like protein 2	Hsdl2	sp|Q2TPA8|HSDL2_MOUSE Hydroxysteroid dehydrogenase-like protein 2 OS=Mus musculus (Mouse) OX=10090 GN=Hsdl2 PE=1 SV=1;tr|B1AX78|B1AX78_MOUSE Isoform of Q2TPA8, SCP2 domain-containing protein OS=Mus musculus (Mouse) OX=10090 GN=Hsdl2 PE=1 SV=1	ADVVMSMATDDFVK;DEQQINSAVEK;DGANIVIAAK;EQPQLQQQPR;ESNDSVPEVK;GEIAVNALWPR;KVDIIADAAYSIFK;LAGCTVFITGASR;LQLQEESQLQK;RVDLMMNVNTR;SFTGNFIIDENILK;SFTGNFIIDENILKEEGIK;TAIHTAAMDMLGGSGVENQCR;VDIIADAAYSIFK;VDLMMNVNTR;VGHILNLSPPLNLNPLWFK	16	35.5	54.208	0	26.648	16301000000	178	9	7	15	15	4	6	2	5	30.376	27.8012	30.1204	30.5628	24.4566	26.6228	22.9888	25.7903	4.7505	26.918	0.00394488	0.025823
Q6DFZ1	SEC7 domain-containing protein	Gbf1	tr|Q6DFZ1|Q6DFZ1_MOUSE SEC7 domain-containing protein OS=Mus musculus (Mouse) OX=10090 GN=Gbf1 PE=1 SV=1	DAAHITPDNFELCVK;DLEEAGDSGADK;DLEEAGDSGADKK;EDLTDLEQAGSPR;EMALEAVVQLWR;ENYVWSVLLHR;FLQLESLQELMK;FSCLLPDPR;GASPEGVFLR;ILLLMKPSVLSR;LLEVFTEHWR;LLITGTEQFNQKPK;LMEIITVENPK;LPGEAPVIHR;MQALTYLQR;NIMEAMLQLFR;PRGSNQHATR;SAEHTLVDMVQLLFTR;STGVALDAR;VLFPLLTK;VLNTLNQQEK	21	12.1	206.78	0	27.41	3960300000	158	11	5	11	9	0	2	0	1	26.3457	25.2146	27.4289	25.6563		22.348		22.2718	3.85148	14.4348	0.00395585	0.025823
Q8BHE8	Uncharacterized protein C2orf47 homolog, mitochondrial		sp|Q8BHE8|MAIP1_MOUSE m-AAA protease-interacting protein 1, mitochondrial OS=Mus musculus (Mouse) OX=10090 GN=Maip1 PE=1 SV=1	EFTQGVKPDWTIAR;FDLLEELVAK;IYAFLIWAYFDK;LGDQSVETK;LRTLGSTEVR;MIILGFSNPINWVR;QLLSASYEFQR	7	27.5	32.985	0	10.01	4441700000	72	5	2	5	5	1	1	2	4	28.1889	24.581	27.262	28.4555	22.0846	21.4936	20.0755	23.6283	5.30134	39.4331	0.00398113	0.0258774
Q3UMC0;A0A0G2JFY0;A0A0A0MQ80	Spermatogenesis-associated protein 5	Spata5	sp|Q3UMC0|AFG2H_MOUSE ATPase family protein 2 homolog OS=Mus musculus (Mouse) OX=10090 GN=Spata5 PE=1 SV=2;tr|A0A0G2JFY0|A0A0G2JFY0_MOUSE Isoform of Q3UMC0, ATPase family protein 2 homolog OS=Mus musculus (Mouse) OX=10090 GN=Spata5 PE=1 SV=1;tr|A0A0A0MQ80|	AGEVLLDVTQSPR;AVAPSIIFFDELDALAVER;EGNTQPVSEEK;EIIELPLKQPELFK;GLLLYGPPGTGK;HPSIIFIDELDALCPK;VLVLGATNRPQALDAALR	7	11.5	97.255	0	10.575	5333100000	58	4	2	4	4	1	1	1	0	28.8088	26.7027	27.5084	26.5912	23.8707	24.276	23.6662		3.46513	11.0435	0.00399262	0.0259011
P46978	Dolichyl-diphosphooligosaccharide--protein glycosyltransferase subunit STT3A	Stt3a	sp|P46978|STT3A_MOUSE Dolichyl-diphosphooligosaccharide--protein glycosyltransferase subunit STT3A OS=Mus musculus (Mouse) OX=10090 GN=Stt3a PE=1 SV=1	DAGAGLLAAAMIAVVPGYISR;DFELDVLEEAYTTEHWLVR;EGSPVLLNCLMYK;ELKDAGAGLLAAAMIAVVPGYISR;ENDYYTPTGEFR;FESVIHEFDPYFNYR;FGQVYTEAK;FHNWFDDR;FLAEEGFYK;FYSLLDPSYAK;HIKENDYYTPTGEFR;VGQAMASTEEK	12	19	80.597	0	21.91	8438800000	142	12	8	12	9	3	2	1	3	29.1181	26.4836	29.0212	28.8189	24.9667	25.3861	23.5606	24.6742	3.71359	13.119	0.00401031	0.0259648
P46412;A0A1C7ZMZ5;A0A1C7ZMZ7	Glutathione peroxidase 3	Gpx3	sp|P46412|GPX3_MOUSE Glutathione peroxidase 3 OS=Mus musculus (Mouse) OX=10090 GN=Gpx3 PE=1 SV=2;tr|A0A1C7ZMZ5|A0A1C7ZMZ5_MOUSE Isoform of P46412, Glutathione peroxidase (Fragment) OS=Mus musculus (Mouse) OX=10090 GN=Gpx3 PE=1 SV=1;tr|A0A1C7ZMZ7|A0A1C7ZMZ7	FLVGPDGIPVMR;MDILSYMR;NSCPPTAELLGSPGR;PGGGFVPNFQLFEK;QEPGENSEILPSLK;YVRPGGGFVPNFQLFEK	6	29.2	25.424	0	11.166	28349000000	97	8	6	7	8	2	3	3	4	30.8654	27.895	30.5963	30.674	24.6944	26.2975	25.7459	25.9765	4.32907	20.0993	0.00410722	0.0263287
P14685	26S proteasome non-ATPase regulatory subunit 3	Psmd3	sp|P14685|PSMD3_MOUSE 26S proteasome non-ATPase regulatory subunit 3 OS=Mus musculus (Mouse) OX=10090 GN=Psmd3 PE=1 SV=3	AIQLEYSEAR;AKPPPGGEQEPPPPAPQDVEMK;ALDLVAAK;AVHGFFTSNNATR;DFLLPFLEEPMDTEADLQFRPR;DGVIEASINHEK;EEAAAGSGSTGEGDGK;ELDTVTLEDIK;ELDTVTLEDIKEHVR;EMIDIYSTR;FNQVLDQFGEK;FQTDGTYTLIIR;HDADGQATLLNLLLR;ISDDLMQK;ISFCLDIHNMSVK;ISLADIAQK;KAPQHTAVGFK;LQLDSPEDAEFIVAK;MISLSYSR;NYLHYSLYDQAEK;RLNHYVLYK;SLMPYFLLTQAVR;SVFPEQANNNEWAR;VYEFLDKLDVVR	24	54.7	60.718	0	41.982	20224000000	296	26	13	21	21	4	5	3	3	30.9049	26.881	29.4569	29.5486	23.2497	25.0948	23.5194	24.7498	5.04444	33.001	0.00411148	0.0263287
Q8R0J2;Q9R0Q9;E9PVP3;Q5F2B1;F6XX36	Mannose-P-dolichol utilization defect 1 protein	Mpdu1	tr|Q8R0J2|Q8R0J2_MOUSE Isoform of Q9R0Q9, Mannose-P-dolichol utilization defect 1 protein OS=Mus musculus (Mouse) OX=10090 GN=Mpdu1 PE=1 SV=1;sp|Q9R0Q9|MPU1_MOUSE Mannose-P-dolichol utilization defect 1 protein OS=Mus musculus (Mouse) OX=10090 GN=Mpdu1 PE=	GLGLGIVAGSLLVK;GLLVPILLPEK;LLQAATNYR;NGHTGQLSAITVFMLFGGSLAR	4	22.7	26.438	0	5.921	3653500000	67	4	3	5	5	2	3	2	2	27.4622	24.8473	27.3113	27.2985	22.2598	23.9378	22.6798	23.1114	3.73264	13.2934	0.00412233	0.0263287
P97855	Ras GTPase-activating protein-binding protein 1	G3bp1	sp|P97855|G3BP1_MOUSE Ras GTPase-activating protein-binding protein 1 OS=Mus musculus (Mouse) OX=10090 GN=G3bp1 PE=1 SV=1	DFFQNFGNVVELR;EAGEPGDVEPR;FMQTFVLAPEGSVANK;FYVHNDIFR;LPNFGFVVFDDSEPVQK;PSPLLVGR;QYYTLLNQAPDMLHR;STSPAPADVAPAQEDLR;TFSWASVTSK;VLSNRPIMFR;VMEKPSPLLVGR;VMSQNFTNCHTK	12	30.5	51.828	0	20.277	7014300000	122	11	8	6	5	1	1	0	0	28.7104	26.0314	28.5944	27.065	21.2953	20.0433			6.931	122.022	0.00410296	0.0263287
Q91WL5;A2A974	Cytochrome P450 4A12A	Cyp4a12a;Cyp4a12b	sp|Q91WL5|CP4CA_MOUSE Cytochrome P450 4A12A OS=Mus musculus (Mouse) OX=10090 GN=Cyp4a12a PE=1 SV=2;sp|A2A974|CP4CB_MOUSE Cytochrome P450 4A12B OS=Mus musculus (Mouse) OX=10090 GN=Cyp4a12b PE=1 SV=1	DQDLQDILTR;ELSSPVTFPDGR;FELLPDPTR;FELLPDPTRVPIPIPR;FLAPWIGR;GLLMLDGQTWFQHR;HITLMTLDTIMK;HSHSFLPFSGGAR;ILKDQDLQDILTR;IQLQDEEELEK;IQVYDPDYMK;LAHDHTDQVIK;LDFLDILLFAR;NFPSACPQWLWGSK;NIFHQNDIIYR;RLDFLDILLFAR;SYIQAVEDLNDLVFSR;VAVALTLLR;VMLDKWEQIVGQDSTLEIFR	19	39.8	58.349	0	22.41	5169700000	122	10	6	8	5	2	3	2	1	27.989	24.5277	27.8884	27.2622	20.919	23.496	22.242	22.0051	4.75132	26.9332	0.00411434	0.0263287
Q5SV64;Q61879;Q3UH59	Myosin-10	Myh10	tr|Q5SV64|Q5SV64_MOUSE Isoform of Q61879, Myosin-10 OS=Mus musculus (Mouse) OX=10090 GN=Myh10 PE=1 SV=1;sp|Q61879|MYH10_MOUSE Myosin-10 OS=Mus musculus (Mouse) OX=10090 GN=Myh10 PE=1 SV=2;tr|Q3UH59|Q3UH59_MOUSE Isoform of Q61879, Myosin-10 OS=Mus musculus	ADFCIIHYAGK;AGKLDPHLVLDQLR;AGVLAHLEEER;AGVLAHLEEERDLK;ALELDPNLYR;ALEQQVEEMR;AVIYNPATQADWTAK;CIIPNHEK;CMLQDREDQSILCTGESGAGK;CNGVLEGIR;DAAGLESQLQDTQELLQEETR;DELADEIANSASGK;DKADFCIIHYAGK;DVEALSQR;EDQSILCTGESGAGK;EDQSILCTGESGAGKTENTK;ELDDATEANEGLSR;ELEAELEDER;EQADFAVEALAK;EQEVAELKK;FDQLLAEEK;HADQYKEQMEK;HGFEAASIKEER;HQQLLEEK;IAECSSQLAEEEEK;IAECSSQLAEEEEKAK;IGQLEEQLEQEAK;ITDIIIFFQAVCR;IVGLDQVTGMTETAFG…	60	35.4	232.47	0	55.622	28761000000	322	25	9	19	19	3	1	1	3	29.8629	26.1122	28.664	28.973	24.3578	22.2923	23.4911	24.6644	4.70162	26.0214	0.00411832	0.0263287
Q91XE8;A0A1L1SSA8	Transmembrane protein 205	Tmem205	sp|Q91XE8|TM205_MOUSE Transmembrane protein 205 OS=Mus musculus (Mouse) OX=10090 GN=Tmem205 PE=1 SV=1;tr|A0A1L1SSA8|A0A1L1SSA8_MOUSE Isoform of Q91XE8, Transmembrane protein 205 (Fragment) OS=Mus musculus (Mouse) OX=10090 GN=Tmem205 PE=1 SV=1	GLGTEVPGNFQGPDPYR;HTFGLVQSK	2	13.8	21.18	0.0002457	3.7244	8494400000	35	2	2	2	3	1	2	1	2	28.5159	26.6345	27.7787	28.2774	23.1541	25.6285	23.8855	25.1715	3.34172	10.1381	0.00407895	0.0263287
P05064;A6ZI44;D3YWI1;D3Z510;A0A0U1RPN8;D3YV98;A0A0U1RPT5	Fructose-bisphosphate aldolase A;Fructose-bisphosphate aldolase	Aldoa	sp|P05064|ALDOA_MOUSE Fructose-bisphosphate aldolase A OS=Mus musculus (Mouse) OX=10090 GN=Aldoa PE=1 SV=2;tr|A6ZI44|A6ZI44_MOUSE Isoform of P05064, Fructose-bisphosphate aldolase OS=Mus musculus (Mouse) OX=10090 GN=Aldoa PE=1 SV=1;tr|D3YWI1|D3YWI1_MOUSE I	AAQEEYIK;AAQEEYIKR;ADDGRPFPQVIK;ALANSLACQGK;ALQASALK;CPLLKPWALTFSYGR;ELSDIAHR;FSNEEIAMATVTALR;FSNEEIAMATVTALRR;GILAADESTGSIAK;GILAADESTGSIAKR;GVVPLAGTNGETTTQGLDGLSER;IGEHTPSALAIMENANVLAR;KELSDIAHR;LQSIGTENTEENR;LQSIGTENTEENRR;PHPYPALTPEQK;PWALTFSYGR;QLLLTADDR;RALANSLACQGK;RLQSIGTENTEENR;SKGGVVGIK;TVPPAVTGVTFLSGGQSEEEASINLNAINK;VDKGVVPLAGTNGETTTQGLDGLSER;VNPCIGGVILFHETLYQK;YASICQQNGIVPIVEPEILPDGDH…	26	71.4	39.355	0	45.854	171800000000	392	27	22	29	29	5	9	7	8	32.505	30.0549	33.1476	32.8172	28.2804	29.3998	26.8346	27.4129	4.14924	17.7437	0.00413224	0.0263411
Q9EQH3	Vacuolar protein sorting-associated protein 35	Vps35	sp|Q9EQH3|VPS35_MOUSE Vacuolar protein sorting-associated protein 35 OS=Mus musculus (Mouse) OX=10090 GN=Vps35 PE=1 SV=1	ACAELHQNVNVK;AELAELPLR;AQLAAITLIIGTFER;AVSTCAHLFWSGR;CFSEENHEPLR;DILKDLVEMCR;EDGPGIPAEIK;EDLPNLESSEETEQINK;ENDAVTIQVLNQLIQK;FTLPPLVFAAYQLAFR;HASNMLGELR;HFGAGGNQR;HFHNTLEHLR;HFHPLFEYFDYESR;IFSFAHQTISALIK;ILVGTNLVR;IPVDTYNNILTVLK;IREDLPNLESSEETEQINK;IRFTLPPLVFAAYQLAFR;KVADLYELVQYAGNIIPR;LFDIFSQQVATVIQSR;LLDEAIQAVK;LLKIPVDTYNNILTVLK;LNLEHIATSSAVSK;LSQLEGVNVER;NIIIALIDR;NILPDEGEPTDEETTGDISDSMDFVLLNFA…	36	53.8	91.712	0	65.345	88887000000	583	40	26	48	42	6	11	6	6	31.7815	28.717	32.1464	32.2509	26.1637	27.4207	25.8701	25.2661	5.04381	32.9867	0.00414107	0.0263465
O35488	Very long-chain acyl-CoA synthetase	Slc27a2	sp|O35488|S27A2_MOUSE Very long-chain acyl-CoA synthetase OS=Mus musculus (Mouse) OX=10090 GN=Slc27a2 PE=1 SV=2	ALHDQLGLR;DANGYCIK;DAVSVFYVSR;DETLTYAQVDR;DETLTYAQVDRR;DTLYFMDDAEK;ENFVYFHDR;ENYEFNGK;FGDIHVYEFYASTEGNIGFVNYPR;FSASQFWDDCR;FSASQFWDDCRK;GDIYFNSGDLLMIDR;GENVATTEVADIVGLVDFVEEVNVYGVPVPGHEGR;GEVGLLVCK;GEVGLLVCKITQLTPFIGYAGGK;IKENYEFNGK;IQDTIEITGTFK;ITQLTPFIGYAGGK;KDAVSVFYVSR;KGDIYFNSGDLLMIDR;KLFQHIAEYLPSYAR;KVTLMEEGFNPTVIK;KYNVTVIQYIGELLR;LFQHIAEYLPSYAR;LFQHIAEYLPSYARPR;LGCPMACLNYNIR;SEVTFTTPAVYIYTS…	43	62.4	70.422	0	78.018	468600000000	828	57	49	58	58	29	37	28	28	34.7351	32.6208	34.304	34.2809	30.7364	31.9679	30.9207	31.289	2.75671	6.75852	0.00415074	0.0263572
Q99J94	Solute carrier organic anion transporter family member 1A6	Slco1a6	sp|Q99J94|SO1A6_MOUSE Solute carrier organic anion transporter family member 1A6 OS=Mus musculus (Mouse) OX=10090 GN=Slco1a6 PE=1 SV=1	EGLQDNGDGTENAK;EGLQDNGDGTENAKEEK;GIGETPIMPLGISYIEDFAK;GSIILPSFFILR;LFAGIPAPIYFGALIDR;LYLGLPAALR;RLYLGLPAALR;SENSPLYIGILEVGK;SLGIGLQAFFMR;SQTLKPTQDPAECVK;TCLHWGTLK;TYEVSSFR	12	20.3	74.144	0	17.269	5186600000	111	5	6	8	8	3	4	3	2	28.1066	26.6935	27.3567	27.327	24.359	25.6666	24.0429	23.1817	3.05839	8.33041	0.0041814	0.026501
P04627;B1AUP0;E9Q0P8	Serine/threonine-protein kinase A-Raf	Araf	sp|P04627|ARAF_MOUSE Serine/threonine-protein kinase A-Raf OS=Mus musculus (Mouse) OX=10090 GN=Araf PE=1 SV=2;tr|B1AUP0|B1AUP0_MOUSE Isoform of P04627, Protein kinase domain-containing protein (Fragment) OS=Mus musculus (Mouse) OX=10090 GN=Araf PE=1 SV=2;t	DQEHFSFPAPANPPLQR;DQIIFMVGR;EERPLFPQILATIELLQR;EGMSVYDSLDK;FDMVQLIDVAR;GLNQDCCVVYR;GPPVSGAEPSR;GSPSPASVSSGR;GYLSPDLSK;IGDFGLATVK;IGTGSFGTVFR;PLFPQILATIELLQR;SNNIFLHEGLTVK;TQADELPACLLSAAR;VAQPTAEQAQAFK;VPTVCVDMSTNR	16	30.3	67.581	0	26.546	16229000000	137	13	8	8	8	0	1	0	1	31.3209	25.9272	26.9654	28.8061		20.9596		19.8662	7.84203	229.45	0.00420751	0.0266153
A0A0N4SW73;Q8R361	Rab11 family-interacting protein 5	Rab11fip5	tr|A0A0N4SW73|A0A0N4SW73_MOUSE Isoform of Q8R361, Rab11 family-interacting protein 5 OS=Mus musculus (Mouse) OX=10090 GN=Rab11fip5 PE=1 SV=1;sp|Q8R361|RFIP5_MOUSE Rab11 family-interacting protein 5 OS=Mus musculus (Mouse) OX=10090 GN=Rab11fip5 PE=1 SV=2	ALLELQGHLDGASR;AQHTQWYR;ASLAPLASPGK;ATEPQGEPGR;ATVALDEVFR;DEHVQELESYIDR;DPEPAAGSSR;DSAVLDQSAK;GASCSGEEEGAR;GEIQVTIQFTR;GSHGTSSSEAVPGQEELSK;GSPSLGASPHHSSTGEEK;IMETSPTLLQISPGPPK;KYDLESASAILPSSALEDPELGSLGK;NNLSASMFDLSMK;SSDDSWGR;SSGAGSTSDAYTVIQVGR;TSLSTALSSGLER;TVTSGGIQSVLPASQLGSSVDTK;TYSDEASQLR;VLGTSETEEGFETK;WLPTHVQVTVLR;YSTSVVEK;YYHLTHDELIGLLLQR	24	24.6	139.55	0	40.536	19511000000	249	19	18	18	12	1	1	0	3	29.5127	28.2095	29.5897	28.076	22.3893	22.7189		24.622	5.60353	48.6218	0.0042509	0.0268384
P30416;F6S2D5	Peptidyl-prolyl cis-trans isomerase FKBP4;Peptidyl-prolyl cis-trans isomerase FKBP4, N-terminally processed;Peptidyl-prolyl cis-trans isomerase	Fkbp4	sp|P30416|FKBP4_MOUSE Peptidyl-prolyl cis-trans isomerase FKBP4 OS=Mus musculus (Mouse) OX=10090 GN=Fkbp4 PE=1 SV=5;tr|F6S2D5|F6S2D5_MOUSE Isoform of P30416, Peptidylprolyl isomerase (Fragment) OS=Mus musculus (Mouse) OX=10090 GN=Fkbp4 PE=1 SV=9	AAENGAQSAPLPLEGVDISPK;AEVAAGDHPTDAEMK;AEVAAGDHPTDAEMKGER;AKESWEMSSAEK;ALELDSNNEK;AWDIAVATMK;DKFSFDLGK;EGTGTETPMIGDR;ELCFEVGEGESLDLPCGLEEAIQR;ESWEMSSAEK;FDSSLDRK;FQIPPHAELR;FSFDLGKGEVIK;GEAHLAVNDFDLAR;GEDLTEEEDGGIIR;GEHSIVYLKPSYAFGSVGK;LASHLNLAMCHLK;LEQSNIVK;LQAFSAAIESCNK;LYANMFER;PNDGAMVEVALEGYHK;PSYAFGSVGK;RGEAHLAVNDFDLAR;TQLAVCQQR;VFVHYTGWLLDGTK;VGEVCHITCKPEYAYGAAGSPPK;VLQLYPSNK	27	65.7	51.572	0	46.022	28299000000	293	22	19	13	25	1	1	1	0	30.7923	28.0538	29.6222	30.4051	21.5062	22.0665	24.513		7.02313	130.069	0.00427612	0.0269302
Q8CJ40;Q8CJ40-3	Rootletin	Crocc	sp|Q8CJ40|CROCC_MOUSE Rootletin OS=Mus musculus (Mouse) OX=10090 GN=Crocc PE=1 SV=2;sp|Q8CJ40-3|CROCC-3_MOUSE Isoform of Q8CJ40, Isoform 3 of Rootletin OS=Mus musculus (Mouse) OX=10090 GN=Crocc PE=1 SV=2	AETSELGLR;AEVAEALTK;AQGLEVELAR;AQLEEATAAHAQTVK;AQLQGQLQQER;ATLDQMAVLER;AVAESEEAWR;AVQELGLGLSASLHR;DALRDFLQELR;DLLQLGGELVR;DQTAASAQAQEDAQR;EALEQQILVLR;EALESSLFDVQR;ETLTGELAGLR;GDAEGQLQQLQQALR;GELASLELQR;GLEEQLQR;GLLGSLEEAR;GRYEASQELLGSVR;KLQEQEAEFR;LALLEEAR;LEALESLR;LETGELEAQEPR;LKEVLDASESR;LQAYQEGQQR;LQEQEAEFR;LRDQTAASAQAQEDAQR;MSALNESLAQDK;QSSSLGEQVQTLR;REEESFNTYFSSEHSR;RQLQEEQSSYR;TLSDKLEALESLR…	37	18.7	226.94	0	48.065	22267000000	227	16	6	13	13	2	1	3	4	31.0117	28.8401	30.2323	27.9242	22.8795	24.4115	26.6798	25.1395	4.72449	26.4371	0.00428175	0.0269302
P26039	Talin-1	Tln1	sp|P26039|TLN1_MOUSE Talin-1 OS=Mus musculus (Mouse) OX=10090 GN=Tln1 PE=1 SV=2	AAAFEDQENETVVVK;AAMEPIVISAK;AATAPLLEAVDNLSAFASNPEFSSVPAQISPEGR;ACEFAGFQCQIQFGPHNEQK;ADAEGESDLENSR;ADAEGESDLENSRK;AGALQCSPSDVYTK;AGALQCSPSDVYTKK;AGFLDLKDFLPK;AHATGAGPAGR;AIAVTVQEMVTK;ALDGDFTEENR;ALDYYMLR;ALEATTEHIR;ALGDLISATK;ALSTDPASPNLK;ANQAIQMACQSLGEPGCTQAQVLSAATIVAK;APGQLECETAIAALNSCLR;AQCRAATAPLLEAVDNLSAFASNPEFSSVPAQISPEGR;AQEACGPLEMDSALSVVQNLEK;AQVVSNLK;ASAGPQPLLVQSCK;ASGHPGDPESQQR;ASSLIEEAK…	120	62.9	269.82	0	207.26	252010000000	1473	81	65	131	107	9	14	9	11	32.2516	29.6811	33.8835	33.5752	25.4301	28.2869	26.6433	26.7653	5.56643	47.3872	0.00430924	0.0270515
Q9D6J5;Q3V406;F6VCY0	NADH dehydrogenase [ubiquinone] 1 beta subcomplex subunit 8, mitochondrial	Ndufb8	sp|Q9D6J5|NDUB8_MOUSE NADH dehydrogenase [ubiquinone] 1 beta subcomplex subunit 8, mitochondrial OS=Mus musculus (Mouse) OX=10090 GN=Ndufb8 PE=1 SV=1;tr|Q3V406|Q3V406_MOUSE Isoform of Q9D6J5, NADH dehydrogenase [ubiquinone] 1 beta subcomplex subunit 8, mit	DMLPGSYPR;DPWYQWDHSELR;MNWGEPIHWDLDMYIR;NRVDTSPTPVSWDVMCK;QYPYNNLYLER;VDTSPTPVSWDVMCK;VEDYEPYPDDGMGYGDYPMLPNR	7	47.3	21.876	0	12.948	18620000000	104	8	5	9	6	2	2	3	3	30.694	27.8166	30.3343	29.5929	24.9659	25.1981	25.1999	25.9192	4.28871	19.5447	0.00433038	0.0270847
Q9EP69;A0A5F8MPK9	Phosphatidylinositide phosphatase SAC1	Sacm1l	sp|Q9EP69|SAC1_MOUSE Phosphatidylinositol-3-phosphatase SAC1 OS=Mus musculus (Mouse) OX=10090 GN=Sacm1l PE=1 SV=1;tr|A0A5F8MPK9|A0A5F8MPK9_MOUSE Isoform of Q9EP69, SAC domain-containing protein OS=Mus musculus (Mouse) OX=10090 GN=Sacm1l PE=1 SV=1	ATDFDVLSYK;ATDFDVLSYKK;ELSAQPEVHR;FVWNGHLLR;GSEKPLEQTFANMVSSLGSGMIR;GSIPIFWSQRPNLK;HFDSQVIIYGK;LEEQDEFEK;LGVLHVGQK;LSILLDQVAEMQDELSYFLVDSAGK;LSNTSPEFQEMSLLER;NAWADNANACAK;NNFSDGFR;QVIINLVNHK;RTQLGLLMDGFNSLLR;SLQAQLQR;SNCMDCLDR;TMLHLTDIQLQDNK;TNVIQSLLAR;TQLGLLMDGFNSLLR;VANHMDGFQR;VGECFNHAVWR;VSTEVTLAVK;VVTNQDGVFR;YFDWILISR;YIAFDFHK;YKPHPQISK	27	49.6	66.943	0	44.564	21188000000	296	22	13	25	20	2	7	4	5	29.7682	27.0046	30.0467	29.8212	23.9465	26.2104	24.4438	25.4002	4.15995	17.876	0.00433093	0.0270847
P58252	Elongation factor 2	Eef2	sp|P58252|EF2_MOUSE Elongation factor 2 OS=Mus musculus (Mouse) OX=10090 GN=Eef2 PE=1 SV=2	AGIIASAR;ALLELQLEPEELYQTFQR;ARPFPDGLAEDIDK;AYLPVNESFGFTADLR;CELLYEGPPDDEAAMGIK;CITIKSTAISLFYELSENDLNFIK;CLYASVLTAQPR;DGSGFLINLIDSPGHVDFSSEVTAALR;DLEEDHACIPIK;DLEEDHACIPIKK;DSVVAGFQWATK;EDLYLKPIQR;EGALCEENMR;EGIPALDNFLDK;ETVSEESNVLCLSK;FSVSPVVR;GEGQLSAAER;GGGQIIPTAR;GHVFEESQVAGTPMFVVK;GPLMMYISK;GVQYLNEIK;GVQYLNEIKDSVVAGFQWATK;IKPVLMMNK;IMGPNYTPGK;IMGPNYTPGKK;IWCFGPDGTGPNILTDITK;KIWCFGPDGTGPNILTDIT…	50	63.1	95.313	0	87.739	156740000000	745	55	38	52	56	17	20	19	18	32.972	30.3966	32.7471	33.2839	27.5475	29.2503	28.2109	29.0017	3.84734	14.3934	0.00437699	0.0273211
P50580;P50580-2	Proliferation-associated protein 2G4	Pa2g4	sp|P50580|PA2G4_MOUSE Proliferation-associated protein 2G4 OS=Mus musculus (Mouse) OX=10090 GN=Pa2g4 PE=1 SV=3;sp|P50580-2|PA2G4-2_MOUSE Isoform of P50580, Isoform 2 of Proliferation-associated protein 2G4 OS=Mus musculus (Mouse) OX=10090 GN=Pa2g4 PE=1 SV=	AAHLCAEAALR;AFFSEVER;ALLQSSASR;EGEFVAQFK;FDAMPFTLR;FTVLLMPNGPMR;GDAMIMEETGK;HELLQPFNVLYEK;ITSGPFEPDLYK;LVKPGNQNTQVTEAWNK;MGGDIANR;MGVVECAK;RFDAMPFTLR;SEMEVQDAELK;SLVEASSSGVSVLSLCEK;TIIQNPTDQQK	16	42.6	43.698	0	24.949	7470300000	142	5	10	14	8	2	3	1	1	27.0131	25.9983	28.7169	27.7925	22.4952	25.195	22.6034	21.7099	4.37928	20.811	0.00440708	0.0274569
O55029	Coatomer subunit beta	Copb2	sp|O55029|COPB2_MOUSE Coatomer subunit beta OS=Mus musculus (Mouse) OX=10090 GN=Copb2 PE=1 SV=2	AAESLADPTEYENLFPGLK;AMGDTEIKDGER;CIAVHPTQPFILTSSDDMLIK;DMGSCEIYPQTIQHNPNGR;DNNQFASASLDR;EAFVVEEWVK;ETHADLWPAK;FELALQLGELK;GSNNVALGYDEGSIIVK;GVNCIDYYSGGDKPYLISGADDR;HSEVQQANLK;IAYQLAVEAESEQK;KNWVVTGADDMQIR;LDACLELLIR;LESTLNYGMER;LGREEPAMSMDANGK;LNYYVGGEIVTIAHLDR;LPEAAFLAR;NNVAFMSYFLQGK;QLAELAISK;QQALTVSTDPEHR;QYPLVTPNEER;SFGSAQEFAWAHDSSEYAIR;SFKPDFGAESIYGGFLLGVR;SVNGLAFYDWENTELIR;TFEVCDLPVR;TMYLLG…	33	51.3	102.45	0	56.579	19232000000	351	26	18	27	28	5	8	3	5	30.1745	27.3639	29.9141	30.2301	24.4409	26.6414	25.3033	25.4522	3.96122	15.5756	0.00442272	0.0275025
Q99KB8;A0A0R4J052;G5E8T9;Q99KB8-2;E9PYA3;E9Q2H8;D3YWI0	Hydroxyacylglutathione hydrolase, mitochondrial	Hagh	sp|Q99KB8|GLO2_MOUSE Hydroxyacylglutathione hydrolase, mitochondrial OS=Mus musculus (Mouse) OX=10090 GN=Hagh PE=1 SV=2;tr|A0A0R4J052|A0A0R4J052_MOUSE Isoform of Q99KB8, Lactamase_B domain-containing protein OS=Mus musculus (Mouse) OX=10090 GN=Hagh PE=1 SV	ALLEVLGR;FYEGTADEMYK;HVEPGNAAIQEK;LTTVLTTHHHWDHAGGNEK;TVQQHAGETDPVTTMR;VTHLSTLQVGSLSVK;VYCGHEYTVNNLK;YAIGEPTVPSTLAEEFTYNPFMR	8	37.9	34.084	0	14.718	11581000000	127	8	7	10	9	1	2	2	1	29.4346	26.611	29.2984	30.0767	23.4658	24.9091	23.7699	23.9659	4.82755	28.3947	0.00443736	0.0275417
Q9WUQ2;D3Z3S1	Prolactin regulatory element-binding protein	Preb	sp|Q9WUQ2|PREB_MOUSE Prolactin regulatory element-binding protein OS=Mus musculus (Mouse) OX=10090 GN=Preb PE=1 SV=1;tr|D3Z3S1|D3Z3S1_MOUSE Isoform of Q9WUQ2, Prolactin regulatory element-binding protein OS=Mus musculus (Mouse) OX=10090 GN=Preb PE=1 SV=1	AHEGEIGDLTLGPDGK;APFPLYALR;ATMNLALAGDILAAGQDAQCQLLR;EAHGIVVTDVTFLPEK;FGQVPDQLGGLR;LFTVQIPHK;LLGPHETALFSVAVDSR;LVTVGWDFK;NLEAVQTDFSNEPLQK;TGLLIAAGGGGAAK;VVCFNHDNTLLATGGTDGHVR	11	39.1	45.437	0	18.102	9202500000	125	10	10	12	7	0	2	1	1	28.7772	26.256	29.0467	28.3327		23.6968	21.4219	23.5902	5.20016	36.7625	0.00447933	0.02775
Q78PY7;Q3TJ56	Staphylococcal nuclease domain-containing protein 1	Snd1	sp|Q78PY7|SND1_MOUSE Staphylococcal nuclease domain-containing protein 1 OS=Mus musculus (Mouse) OX=10090 GN=Snd1 PE=1 SV=1;tr|Q3TJ56|Q3TJ56_MOUSE Isoform of Q78PY7, Staphylococcal nuclease domain-containing protein 1 OS=Mus musculus (Mouse) OX=10090 GN=Sn	ADDADEFGYSR;ALLLPGHHLVTVMLSGIK;ASSAQSSGSSGGPAVPTVQR;DTNGENIAESLVAEGLATR;DTPDEPWAFPAR;DYVPPTANLDQK;EGLVMVEVR;ETCLITFLLAGIECPR;ETDGSETPEPFAAEAK;EVCFTIENK;EVEVEVESMDK;EYGMIYLGK;FVDGEWYR;GDVGLGLVK;LEGDNIQDK;LGTLPPAFSTR;LRPLYDIPYMFEAR;LSECEEQAK;MVLSGCAIIVR;NDISSHPPVEGSYAPR;NLPGLVQEGEPFSEEATLFTK;PASPATETVPAFSER;PLLSAEEAAK;QFLPFLQR;SAYYKPLLSAEEAAK;SEAVVEYVFSGSR;SSHYDELLAAEAR;TCATVTIGGINIAEALVSK;TDAVDSVV…	35	48.5	102.09	0	59.547	33032000000	394	25	20	29	23	6	6	5	5	30.9192	27.7532	30.5369	30.3479	24.5543	25.8398	27.3157	24.5825	4.31623	19.9211	0.00451792	0.0279366
O70503;O70503-2	Very-long-chain 3-oxoacyl-CoA reductase	Hsd17b12	sp|O70503|DHB12_MOUSE Very-long-chain 3-oxoacyl-CoA reductase OS=Mus musculus (Mouse) OX=10090 GN=Hsd17b12 PE=1 SV=1;sp|O70503-2|DHB12-2_MOUSE Isoform of O70503, Isoform 2 of Very-long-chain 3-oxoacyl-CoA reductase OS=Mus musculus (Mouse) OX=10090 GN=Hsd17	AFQVWCVGNEALVGPR;AFVDFFSQCLHEEYK;AYAEELAK;GIFVQSVMPYLVATK;GVILNISSASGMLPVPLLTIYSATK;KLININVLSVCK;LGEWAVVTGGTDGIGK;LININVLSVCK;LNQVSNNIK;LVLPGMVER;SQDKLNQVSNNIK;TIAVDFSLDDIYDK;TIAVDFSLDDIYDKIK;TTGYVIHSLMGSINSIMPR	14	52.6	34.741	0	25.575	19845000000	166	12	9	9	11	3	4	2	2	29.4666	26.2005	28.7209	29.0593	23.4504	25.3433	23.0481	24.7525	4.21322	18.5484	0.00453307	0.0279439
Q9CQM5	Thioredoxin domain-containing protein 17	Txndc17	sp|Q9CQM5|TXD17_MOUSE Thioredoxin domain-containing protein 17 OS=Mus musculus (Mouse) OX=10090 GN=Txndc17 PE=1 SV=1	HVTEDCVFIYCQVGDKPYWK;ITAVPTLLK;MATFEEVSVLGFEEFDK;SWCPDCVEAEPVIR;TIFAYFSGSK	5	56.9	14.015	0	9.1809	5365400000	55	4	3	4	4	1	1	0	2	28.6207	25.3839	28.0148	29.1461	21.7778	23.4239		23.1924	4.99334	31.8526	0.00453602	0.0279439
Q3ZAQ4;A0A087WP33	Autophagy-related protein 9	Atg9a	tr|Q3ZAQ4|Q3ZAQ4_MOUSE Isoform of Q68FE2, Autophagy-related protein 9 OS=Mus musculus (Mouse) OX=10090 GN=Atg9a PE=1 SV=1;tr|A0A087WP33|A0A087WP33_MOUSE Isoform of Q68FE2, Autophagy-related protein 9 (Fragment) OS=Mus musculus (Mouse) OX=10090 GN=Atg9a PE=	ALEIIDFFR;DEFAQLFQYK;ESDESGESAPEEGGEGAR;ESTAFLGFLK;FRLPGLGEVVFFTR;LPGLGEVVFFTR;VPSTMTGSGVDAR;YGGITDPGTVPR;YMNCFLSPLLTLLAK	9	12	94.424	0	9.276	1594700000	69	4	5	4	6	0	0	1	1	24.7593	25.4697	24.3353	24.979			20.7074	21.2856	3.88932	14.8184	0.0045564	0.0279909
Q5U458;E9Q8B3	DnaJ homolog subfamily C member 11	Dnajc11	sp|Q5U458|DJC11_MOUSE DnaJ homolog subfamily C member 11 OS=Mus musculus (Mouse) OX=10090 GN=Dnajc11 PE=1 SV=2;tr|E9Q8B3|E9Q8B3_MOUSE Isoform of Q5U458, J domain-containing protein OS=Mus musculus (Mouse) OX=10090 GN=Dnajc11 PE=1 SV=1	AGFFGTIVEYGAER;AGLPGFYDPCVGEEK;AIYDIYGK;ENTASDILQK;GIRPGLTTVLAR;GLEMEGWEVVER;GTISVGVDATDLFDR;GVLHQVMVPDSEALR;HSVLGAAVSIGVPQGVSLK;LCMLYHPDK;LILTEASK;MGLIIVNAWYGK;NTVGYLQWR;RIIEAEESR;TPAEIREEFER;VIDVTVPLQCLVK	16	34.2	63.232	0	20.164	4822100000	114	9	6	7	8	2	3	1	1	27.7108	24.9777	27.7558	27.5955	23.4853	24.4399	22.2138	21.7776	4.03079	16.3452	0.00456061	0.0279909
Q9CXV1	Succinate dehydrogenase [ubiquinone] cytochrome b small subunit, mitochondrial	Sdhd	sp|Q9CXV1|DHSD_MOUSE Succinate dehydrogenase [ubiquinone] cytochrome b small subunit, mitochondrial OS=Mus musculus (Mouse) OX=10090 GN=Sdhd PE=1 SV=2	AASLHWTSER;AGLLALSALTFAGLCYFNYHDVGICR	2	22.6	17.014	0.0002451	3.7167	16609000000	51	4	3	4	4	1	2	1	1	30.8148	28.1388	29.3482	28.5587	24.8254	26.6259	25.6064	26.3714	3.35785	10.2521	0.00457187	0.028008
O88738;S4R1L5;S4R2P8;O88738-3;O88738-2	Baculoviral IAP repeat-containing protein 6	Birc6	sp|O88738|BIRC6_MOUSE Baculoviral IAP repeat-containing protein 6 OS=Mus musculus (Mouse) OX=10090 GN=Birc6 PE=1 SV=2;tr|S4R1L5|S4R1L5_MOUSE Isoform of O88738, UBC core domain-containing protein OS=Mus musculus (Mouse) OX=10090 GN=Birc6 PE=1 SV=1;tr|S4R2P8	ACFGGLFANLIRPGDAK;CQYISAVDK;DASTLGLSQIK;DQLMFDLLK;EGNECLLSK;GAFQTGQGPLDAQVK;GYSLASLLAK;IGSASSSADAASK;IITVPVFHLFHR;IVTLEEEPVK;LLLLLVGTDFNR;LMAQVLCELFQTAPQR;LPGYAEVLLK;LTPLEALLQTR;LVNILVQLPLSSNR;MPITADLVAPILR;NDSVLDMAR;NVVSGGYLVLYK;QLLDSGLPSLLVR;RTLPVLLLYSIK;SASHSSATTTVLTTQQR;SNLDTEVTTTK;TAEIVHAATANLR;TCVDTYTNR;TLHLPVSTTLSDVLDR;TLPVLLLYSIK;VFMLLSCIGQR;VIFVDDYAVGCR;VLDLSNFEILAK;VSVTTNTTDSVSDEEK;WAML…	31	7.4	532.16	0	47.341	7261900000	311	21	12	24	25	2	1	2	1	28.3593	24.6727	28.5073	29.0462	22.4342	21.624	22.1358	17.5696	6.70544	104.361	0.00461004	0.0281896
Q99JI4	26S proteasome non-ATPase regulatory subunit 6	Psmd6	sp|Q99JI4|PSMD6_MOUSE 26S proteasome non-ATPase regulatory subunit 6 OS=Mus musculus (Mouse) OX=10090 GN=Psmd6 PE=1 SV=1	AEYLCQIGDK;AEYLCQIGDKEGALTAFR;DWLFAPHYR;EELMAAVR;EGALTAFR;ENNMAPYYEALCK;FLLSLPEHR;GAEILEVLHSLPAVR;GDAAVREELMAAVR;IGLFYMDNDLITR;IHAYSQLLESYR;KDWLFAPHYR;KGDLLLNR;LDEELEDAEK;LDIVFYLLR;NLGESEIR;NWQYQETIK;PLENLEEEGLPK;QAAELFLDTVSTFTSYELMDYK;QYLFSLYECR;RLDEELEDAEK;SLDWQMDVDLLSK;SLIEEGGDWDR;SLIEEGGDWDRR;VNEIVETNRPDSK;VYQGLYCVAIR;YSVFFQSLAIVEQEMK;YSVFFQSLAIVEQEMKK	28	66.3	45.536	0	48.69	35438000000	333	35	11	25	24	2	9	4	6	32.1575	27.7994	30.0117	31.3775	22.6963	26.5747	24.2217	25.4322	5.60531	48.6818	0.00463969	0.0282141
Q5NCF2;B1ASW5;B1ASW6	Trafficking protein particle complex subunit 1	Trappc1	sp|Q5NCF2|TPPC1_MOUSE Trafficking protein particle complex subunit 1 OS=Mus musculus (Mouse) OX=10090 GN=Trappc1 PE=1 SV=1;tr|B1ASW5|B1ASW5_MOUSE Isoform of Q5NCF2, Trafficking protein particle complex subunit OS=Mus musculus (Mouse) OX=10090 GN=Trappc1 PE	DGFLSFQTSR;QAGIPKEEEYK;SLPFFSAR;TVHNLYLFDR	4	26.9	16.881	0	5.6794	1789800000	41	2	3	2	1	0	2	2	0	26.6518	24.7339	24.7431	26.2242		21.921	21.1067		4.07438	16.8466	0.00463842	0.0282141
P57080;A0A5F8MPP4	Ubiquitin carboxyl-terminal hydrolase 25	Usp25	sp|P57080|UBP25_MOUSE Ubiquitin carboxyl-terminal hydrolase 25 OS=Mus musculus (Mouse) OX=10090 GN=Usp25 PE=1 SV=2;tr|A0A5F8MPP4|A0A5F8MPP4_MOUSE Isoform of P57080, USP domain-containing protein OS=Mus musculus (Mouse) OX=10090 GN=Usp25 PE=1 SV=1	AIALSLAESNR;FLAMGVLEGK;LEFPQVLYLDR;TLLEQFGDR	4	3.9	121.42	0.00026116	4.3155	680870000	22	2	1	1	2	0	0	1	1	25.2117	24.8637	23.2785	26.2377			20.6605	21.1942	3.97056	15.6768	0.00462743	0.0282141
P99027;A0A5F8MPY2	60S acidic ribosomal protein P2	Rplp2	sp|P99027|RLA2_MOUSE 60S acidic ribosomal protein P2 OS=Mus musculus (Mouse) OX=10090 GN=Rplp2 PE=1 SV=3;tr|A0A5F8MPY2|A0A5F8MPY2_MOUSE Uncharacterized protein OS=Mus musculus (Mouse) OX=10090 GN=Rplp2-ps1 PE=3 SV=1	ILDSVGIEADDDRLNK;MRYVASYLLAALGGNSSPSAK;NIEDVIAQGVGK;VISELNGK;YVASYLLAALGGNSSPSAK	5	49.6	11.651	0	8.1736	5629900000	47	2	4	4	4	1	0	1	0	27.4014	25.8953	28.655	29.0922	22.4889		23.375		4.82899	28.423	0.00465747	0.0282702
Q8K215	LYR motif-containing protein 4	Lyrm4	sp|Q8K215|LYRM4_MOUSE LYR motif-containing protein 4 OS=Mus musculus (Mouse) OX=10090 GN=Lyrm4 PE=1 SV=1	AQVLDLYR;DPVEIQALVNK;HFSAYNYR;LIIENQEKPR;NVKDPVEIQALVNK;QVHIGQLYSTDK	6	57.1	10.854	0	9.9389	11483000000	78	7	4	7	6	1	3	1	1	30.2196	26.1132	29.4716	29.957	22.4652	24.9102	22.7447	23.7277	5.4784	44.5825	0.00470766	0.0284219
P58281-2;P58281;H7BX01;E0CXD1	Dynamin-like 120 kDa protein, mitochondrial;Dynamin-like 120 kDa protein, form S1	Opa1	sp|P58281-2|OPA1-2_MOUSE Isoform of P58281, Isoform 2 of Dynamin-like 120 kDa protein, mitochondrial OS=Mus musculus (Mouse) OX=10090 GN=Opa1 PE=1 SV=1;sp|P58281|OPA1_MOUSE Dynamin-like 120 kDa protein, mitochondrial OS=Mus musculus (Mouse) OX=10090 GN=Opa	AAGQYSTSYAQQK;AKNEILDEVISLSQVTPK;ALGYFAVVTGK;AVEVAWETLQEEFSR;AYMQNPNAIILCIQDGSVDAER;DTWHQVYR;EEDLAALR;EFDLTKEEDLAALR;EGCTVSPETISLNVK;ESVEQQADSFK;ETIFSISK;EVLEDFAEDGEK;EVLEDFAEDGEKK;EYEEEFFQNSK;FNLETEWK;GKEHDDIFDK;GNSSESIEAIR;GSGEMMTR;GVEVDPSLIK;HFIDSELECNDVVLFWR;HWEEILQQSLWER;IDQLQEELLHTQLK;IQQIIEGK;LDAFIEALHQEK;LKDTENAIENMIGPDWK;MLAITANTLR;MVLVDLPGVINTVTSGMAPDTK;NEILDEVISLSQVTPK;NLSLAVSDCFWK;QQL…	45	53	115.59	0	70.46	37218000000	485	31	18	36	37	2	5	4	3	29.9217	26.7464	30.1791	30.9933	23.9374	25.0574	24.8412	22.6355	5.34223	40.5668	0.00469427	0.0284219
Q60605;Q60605-2;A0A1W2P6F6;A0A1W2P7Q9;A0A1W2P6G5	Myosin light polypeptide 6	Myl6	sp|Q60605|MYL6_MOUSE Myosin light polypeptide 6 OS=Mus musculus (Mouse) OX=10090 GN=Myl6 PE=1 SV=3;sp|Q60605-2|MYL6-2_MOUSE Isoform of Q60605, Isoform Smooth muscle of Myosin light polypeptide 6 OS=Mus musculus (Mouse) OX=10090 GN=Myl6 PE=1 SV=3;tr|A0A1W2P	ALGQNPTNAEVLK;DQGTYEDYVEGLR;EAFQLFDR;EAFQLFDRTGDGK;HVLVTLGEK;ILYSQCGDVMR;NKDQGTYEDYVEGLR;VLDFEHFLPMLQTVAK	8	51	16.93	0	14.171	26229000000	121	10	10	11	10	0	1	1	0	29.1999	27.0497	30.5252	31.1388		22.5256	20.9833		7.72393	211.415	0.00470829	0.0284219
P62897	Cytochrome c, somatic	Cycs	sp|P62897|CYC_MOUSE Cytochrome c, somatic OS=Mus musculus (Mouse) OX=10090 GN=Cycs PE=1 SV=2	ADLIAYLK;ADLIAYLKK;GITWGEDTLMEYLENPK;GITWGEDTLMEYLENPKK;KTGQAAGFSYTDANK;MIFAGIKK;NKGITWGEDTLMEYLENPK;TGPNLHGLFGR;TGPNLHGLFGRK;TGQAAGFSYTDANK;TGQAAGFSYTDANKNK	11	60	11.605	0	19.275	137100000000	206	16	12	15	17	5	6	6	8	33.2983	30.2177	33.0432	33.4038	27.1936	28.4895	27.3494	28.1527	4.69446	25.8925	0.00473594	0.0284329
Q9CQJ8	NADH dehydrogenase [ubiquinone] 1 beta subcomplex subunit 9	Ndufb9	sp|Q9CQJ8|NDUB9_MOUSE NADH dehydrogenase [ubiquinone] 1 beta subcomplex subunit 9 OS=Mus musculus (Mouse) OX=10090 GN=Ndufb9 PE=1 SV=3	AFCAPPAYLTHQQK;AMYPDYFSK;EAEEEFWQNQHPQPYIFPDSPGGTSFER;EGDLPPLWWHIVTR;EGDLPPLWWHIVTRPR;HLESWCIHR;QLQEETSPDGIMTEALPPAR;VPEWCLDYWHPSEK	8	61.5	21.984	0	14.881	40302000000	106	13	6	7	7	2	3	2	2	32.9904	27.691	30.5182	30.7906	24.2721	26.2936	22.6949	24.1458	6.14594	70.813	0.0047345	0.0284329
O54909;E9Q9P8	Retinol dehydrogenase 16	Rdh16;Gm28046	sp|O54909|RDH16_MOUSE Retinol dehydrogenase 16 OS=Mus musculus (Mouse) OX=10090 GN=Rdh16 PE=1 SV=1;tr|E9Q9P8|E9Q9P8_MOUSE Rdh16f1 readthrough, RDH16 family member 1 OS=Mus musculus (Mouse) OX=10090 GN=Rdh16f1 PE=3 SV=1	DLSGVTDCMEHALTACHPR;ELSYFGVK;GLWGLVNNAGISTPSGPNEWMK;LCSNTQMLWDQTSSEIR;LETVILDVTK;QVVSHLQDK;TESIVTATQWVK;TSDRLETVILDVTK;VAIIEPGFFLTGVTSSAR;VLAACLTEK;VSLFGGGYCISK;VVNVSSVMGR;YGVEAFSDSLR;YGVEAFSDSLRR;YSAGWDAK;YVFITGCDSGFGTLLAR	16	59	35.743	0	28.324	24694000000	206	20	12	13	12	4	6	5	8	31.8043	28.362	29.676	29.559	24.0862	26.7861	25.3562	26.4959	4.16925	17.9916	0.0047252	0.0284329
Q91VS7;E9QJW0;D3YU60	Microsomal glutathione S-transferase 1	Mgst1	sp|Q91VS7|MGST1_MOUSE Microsomal glutathione S-transferase 1 OS=Mus musculus (Mouse) OX=10090 GN=Mgst1 PE=1 SV=3;tr|E9QJW0|E9QJW0_MOUSE Isoform of Q91VS7, Microsomal glutathione S-transferase 1 OS=Mus musculus (Mouse) OX=10090 GN=Mgst1 PE=1 SV=1;tr|D3YU60|	IYHTIAYLTPLPQPNR;MMFMSSATAFQR;VFANPEDCAGFGK;VFANPEDCAGFGKGENAK	4	29.7	17.551	0	7.4438	7480000000	61	6	4	4	3	2	2	2	2	30.5387	28.0663	28.0267	27.8366	24.1047	25.5986	24.5713	25.1359	3.76446	13.5899	0.00475774	0.0284609
P62908;D3YV43;A0A140LI77	40S ribosomal protein S3	Rps3	sp|P62908|RS3_MOUSE 40S ribosomal protein S3 OS=Mus musculus (Mouse) OX=10090 GN=Rps3 PE=1 SV=1;tr|D3YV43|D3YV43_MOUSE Isoform of P62908, 40S ribosomal protein S3 OS=Mus musculus (Mouse) OX=10090 GN=Rps3 PE=1 SV=1;tr|A0A140LI77|A0A140LI77_MOUSE Isoform of	AELNEFLTR;DEILPTTPISEQK;ELAEDGYSGVEVR;ELTAVVQK;FGFPEGSVELYAEK;FIMESGAK;FVADGIFK;FVDGLMIHSGDPVNYYVDTAVR;GCEVVVSGK;GLCAIAQAESLR;IMLPWDPSGK;IRELTAVVQK;KFVADGIFK;KPLPDHVSIVEPK;LLGGLAVR;RFGFPEGSVELYAEK;TEIIILATR;TQNVLGEK	18	69.1	26.674	0	32.485	58830000000	250	16	18	17	15	10	11	10	11	31.5344	29.6365	31.5292	31.638	27.8681	29.1319	28.0258	28.2603	2.76298	6.78797	0.00475784	0.0284609
Q78XF5	Oligosaccharyltransferase complex subunit OSTC	Ostc	sp|Q78XF5|OSTC_MOUSE Oligosaccharyltransferase complex subunit OSTC OS=Mus musculus (Mouse) OX=10090 GN=Ostc PE=1 SV=1	VPFLVLECPNLK	1	8.1	16.815	0.0095858	1.8643	2003500000	15	1	1	1	1	0	1	1	1	26.4049	24.3768	26.5458	26.1191		22.3964	22.1229	22.1831	3.62754	12.3595	0.00478443	0.0285682
Q3UUI3	Acyl-coenzyme A thioesterase THEM4	Them4	sp|Q3UUI3|THEM4_MOUSE Acyl-coenzyme A thioesterase THEM4 OS=Mus musculus (Mouse) OX=10090 GN=Them4 PE=1 SV=1	AIQEFQTLFVDSK;DYALPNPSWTK;KPIPLLSVVVVNSQLQK;LFVSCTIQSIDEK;LLFDQFMK;SFEEGLGFEYAMFYNK;TLYTEATALFIK	7	39.1	26.031	0	11.167	2178500000	72	3	4	6	5	1	0	1	0	25.9944	24.3712	26.8681	25.4403	21.734		21.7133		3.94485	15.3999	0.00481656	0.0287081
Q99KQ4	Nicotinamide phosphoribosyltransferase	Nampt	sp|Q99KQ4|NAMPT_MOUSE Nicotinamide phosphoribosyltransferase OS=Mus musculus (Mouse) OX=10090 GN=Nampt PE=1 SV=1	AVPEGSVIPR;DLLNCSFK;DPVADPNKR;DPVPGYSVPAAEHSTITAWGK;EHFQDDVFNER;FPVTENSK;GDLEEYGHDLLHTVFK;GTDTVAGIALIK;GTDTVAGIALIKK;GVSSQETAGIGASAHLVNFK;GWNYILEK;KFPVTENSK;KWSIENVSFGSGGALLQK;MNAAAEAEFNILLATDSYK;STEAPLIIRPDSGNPLDTVLK;SYSFDEVR;SYSFDEVRK;TPAGNFVTLEEGK;VIQGDGVDINTLQEIVEGMK;VKYEETVFYGLQYILNK;VYSYFECR;WSIENVSFGSGGALLQK;YDGHLPIEVK;YEETVFYGLQYILNK;YLLETSGNLDGLEYK	25	56	55.446	0	45.834	48152000000	347	27	9	33	31	1	3	1	3	31.3522	27.0443	31.8529	31.6095	22.6559	24.4908	22.8061	24.6233	6.82068	113.039	0.00483267	0.02875
Q8K3G9	DCC-interacting protein 13-beta	Appl2	sp|Q8K3G9|DP13B_MOUSE DCC-interacting protein 13-beta OS=Mus musculus (Mouse) OX=10090 GN=Appl2 PE=1 SV=1	DLFGLASSEHDLSMAK;EIIEVQKDPEALAR;FLGSMAVK;KQESSCSSQNIK;LIDPQTQVSR;LLLEEALQDSPQAR;LMLSVPLTNDGK;MTESHLMVTSQTLR;NSDIEDDNIVPK;PGIILQAESR;SMDGFLSSVK;TGLVTTTWER;VSQQELLSVSESVYTPDIDVATAQINR;VYGAQNEMCLATQQLSR;YCFQISTPSGKPGIILQAESR	15	29.8	73.853	0	15.341	4435600000	85	5	7	5	5	2	0	2	0	27.5782	24.9334	26.7316	26.5774	22.6822		23.1607		3.53372	11.5813	0.004841	0.02875
Q8BIJ6;E9PWN2;E9PWN3	Isoleucine--tRNA ligase, mitochondrial	Iars2	sp|Q8BIJ6|SYIM_MOUSE Isoleucine--tRNA ligase, mitochondrial OS=Mus musculus (Mouse) OX=10090 GN=Iars2 PE=1 SV=1;tr|E9PWN2|E9PWN2_MOUSE Isoform of Q8BIJ6, Isoleucyl-tRNA synthetase OS=Mus musculus (Mouse) OX=10090 GN=Iars2 PE=1 SV=1;tr|E9PWN3|E9PWN3_MOUSE I	ADLYLEGK;CGFSELYSWQR;DHSKEPPYGADILR;DQLGGWFQSSLLTSVATR;DSFLGSIPGK;DTVLLPQTSFPMK;EENIVHSYPCDWR;ELSSFYFSIVK;EPPYGADILR;FIPGAALNSMTDMLDR;FLLGNLTGFNPETDSVPVK;FPLLRPPPK;HTSETADALCPR;KPGLEEAVESACAMR;LYCENEKDPK;NMYVIDQYMLHLIQDFATK;QQSDMELEIQQK;QWFVNITDIK;RPYWCISR;RSCQTALAEILDVLVR;SCQTALAEILDVLVR;SFAQAAIEK;SLGNVINPDTIISGGK;SVAGADSPQSSSK;SYKPVYWSPSSR;TALAEAELEYNPEHVSR;TGWINTSSIWK;TKDEYLINSQTTEHIIK;TVMVHGF…	35	41.7	112.8	0	60.283	44470000000	408	24	10	36	31	6	8	4	9	30.9893	27.5807	30.9019	30.4722	23.5477	27.0817	25.1775	25.1824	4.7387	26.6988	0.00487945	0.0289263
Q8C0S1-2;Q8C0S1	DIS3-like exonuclease 1	Dis3l	sp|Q8C0S1-2|DI3L1-2_MOUSE Isoform of Q8C0S1, Isoform 2 of DIS3-like exonuclease 1 OS=Mus musculus (Mouse) OX=10090 GN=Dis3l PE=1 SV=2;sp|Q8C0S1|DI3L1_MOUSE DIS3-like exonuclease 1 OS=Mus musculus (Mouse) OX=10090 GN=Dis3l PE=1 SV=2	EKGEAMEK;ILVTPWDYR;RYDMLPSILSADLCSLLGGVDR;SLYTLLEEIR;TLADSLDSANDPK	5	6.4	110.65	0.0015076	2.8212	982790000	28	3	0	2	2	1	1	0	1	26.2179		24.502	25.3004	21.7681	20.8272		21.6599	3.92172	15.1549	0.00493114	0.0289726
P12815;P12815-2	Programmed cell death protein 6	Pdcd6	sp|P12815|PDCD6_MOUSE Programmed cell death protein 6 OS=Mus musculus (Mouse) OX=10090 GN=Pdcd6 PE=1 SV=2;sp|P12815-2|PDCD6-2_MOUSE Isoform of P12815, Isoform 2 of Programmed cell death protein 6 OS=Mus musculus (Mouse) OX=10090 GN=Pdcd6 PE=1 SV=2	AGVNFSEFTGVWK;LSDQFHDILIR;NELKQALSGFGYR;QALSGFGYR;SGVISDNELQQALSNGTWTPFNPVTVR;SIISMFDR;SIISMFDRENK;YITDWQNVFR	8	44.5	21.867	0	14.462	18602000000	125	10	9	10	10	2	2	1	2	29.1326	26.9385	29.8707	29.2757	23.9927	23.3279	19.7118	24.2884	5.97417	62.8641	0.00492154	0.0289726
P05202	Aspartate aminotransferase, mitochondrial	Got2	sp|P05202|AATM_MOUSE Aspartate aminotransferase, mitochondrial OS=Mus musculus (Mouse) OX=10090 GN=Got2 PE=1 SV=1	AEAQIAAK;ASAELALGENNEVLK;DAGMQLQGYR;DDNGKPYVLPSVR;EFSVYMTK;EIASVVKK;EYLPIGGLAEFCK;FVTVQTISGTGALR;HFIEQGINVCLCQSYAK;IAATILTSPDLR;IAATILTSPDLRK;ILIRPLYSNPPLNGAR;IPEQSVLLLHACAHNPTGVDPRPEQWK;ISVAGVTSGNVGYLAHAIHQVTK;KAEAQIAAK;KMNLGVGAYR;KQWLQEVK;MNLGVGAYR;NLDKEYLPIGGLAEFCK;NLFAFFDMAYQGFASGDGDK;NLFAFFDMAYQGFASGDGDKDAWAVR;NMGLYGER;PLYSNPPLNGAR;PSWGNHTPIFR;TCGFDFSGALEDISK;TQLVSNLK;TQLVSNLKK;VGAFTVVCK;VGA…	30	69.5	47.411	0	54.652	466080000000	469	27	15	46	42	3	3	1	3	32.8948	30.3822	35.6419	34.7167	27.0621	27.7774	21.7894	22.5868	8.60499	389.369	0.00491476	0.0289726
P03911	NADH-ubiquinone oxidoreductase chain 4	Mtnd4	sp|P03911|NU4M_MOUSE NADH-ubiquinone oxidoreductase chain 4 OS=Mus musculus (Mouse) OX=10090 GN=Mtnd4 PE=1 SV=1	AHVEAPIAGSMILAAILLK;ELTLMALHMIPLILLTTSPK;IILPSLMLLPLTWLSSPK;IILPSLMLLPLTWLSSPKK;ISIILDPLTK;LGSYGMIR;LTNHMINLQPSHTR;MPLYGVHLWLPK	8	22.2	51.881	0	14.688	14983000000	119	9	5	6	6	1	2	1	1	28.314	26.5668	28.4369	27.7495	24.598	26.1684	25.1848	25.4755	2.41012	5.31518	0.00491389	0.0289726
Q3UGC7;Q66JS6	Eukaryotic translation initiation factor 3 subunit J-A;Eukaryotic translation initiation factor 3 subunit J-B	Eif3j1;Eif3j2	sp|Q3UGC7|EI3JA_MOUSE Eukaryotic translation initiation factor 3 subunit J-A OS=Mus musculus (Mouse) OX=10090 GN=Eif3j1 PE=2 SV=1;sp|Q66JS6|EI3JB_MOUSE Eukaryotic translation initiation factor 3 subunit J-B OS=Mus musculus (Mouse) OX=10090 GN=Eif3j2 PE=1 S	DDFTEFGK;ITNSLTVLCSEK;KGVVPGGGLK;KVAGGGTAGGDR;LEEPEESK;LQEESDLELAK;RLEEPEESK;SLYYASFLEALVR;VLTPEEQLADK;VLTPEEQLADKLR;WEGEDEDEDVK	11	37.9	29.343	0	16.151	5925800000	104	7	6	6	10	1	1	0	0	28.6344	25.886	27.4797	28.719	23.6374	23.157			4.28254	19.4613	0.0049226	0.0289726
Q91VT4	Carbonyl reductase family member 4	Cbr4	sp|Q91VT4|CBR4_MOUSE Carbonyl reductase family member 4 OS=Mus musculus (Mouse) OX=10090 GN=Cbr4 PE=1 SV=2	AVAQLMAQK;EQDVQSTFQEMEK;GGLVGFSR;GNVGQSAYSATK;HLGPVNFLVNAAGINR;IRVNVVAPGFIR;TMIQQGGSIVNVGSIIGLK;VCAVFGGSR;VNVVAPGFIR;VTAGELGGNHLAFR	10	47.5	25.414	0	15.263	32176000000	137	9	9	11	11	5	4	5	5	29.3011	28.6555	30.7694	30.523	26.1258	27.3541	26.9965	27.4435	2.83228	7.12201	0.00494233	0.0289868
Q9R0Q7;D3Z7C6	Prostaglandin E synthase 3	Ptges3	sp|Q9R0Q7|TEBP_MOUSE Prostaglandin E synthase 3 OS=Mus musculus (Mouse) OX=10090 GN=Ptges3 PE=1 SV=1;tr|D3Z7C6|D3Z7C6_MOUSE Isoform of Q9R0Q7, CS domain-containing protein OS=Mus musculus (Mouse) OX=10090 GN=Ptges3 PE=1 SV=1	DVNVNFEK;GESGQSWPR;HLNEIDLFHCIDPNDSK;KGESGQSWPR;LNWLSVDFNNWK;LTFSCLGGSDNFK	6	37.5	18.721	0	10.73	12092000000	60	4	4	5	5	1	1	0	1	28.0591	25.7205	27.7281	28.0326	21.6455	23.8611		23.1967	4.48399	22.3777	0.00497391	0.0290687
A0A1D5RMM8;Q8VI36;Q8VI36-2;F8VQ28	Paxillin	Pxn	tr|A0A1D5RMM8|A0A1D5RMM8_MOUSE Isoform of Q8VI36, Paxillin OS=Mus musculus (Mouse) OX=10090 GN=Pxn PE=1 SV=2;sp|Q8VI36|PAXI_MOUSE Paxillin OS=Mus musculus (Mouse) OX=10090 GN=Pxn PE=1 SV=1;sp|Q8VI36-2|PAXI-2_MOUSE Isoform of Q8VI36, Isoform Alpha of Paxill	AILENYISALNTLWHPECFVCR;CYYCNGPILDK;DYFDMFAPK;DYHSLFSPR;ELDELMASLSDFK;EQNDKPYCQSCFVK;GSLCSGCQKPITGR;ISASSATR;KDYFDMFAPK;KPIAGQVVTAMGK;LDPASLSR;LGVATVAK;NSSASNTQDGVGSLCSR;TWHPEHFVCTHCQEEIGSR	14	15.6	113.69	0	22.519	12751000000	168	9	8	17	7	1	1	0	1	29.1361	26.6006	29.9948	27.7021	24.8435	23.8274		22.9413	4.48766	22.4347	0.00496977	0.0290687
Q8VC30;Q3UTZ4	Bifunctional ATP-dependent dihydroxyacetone kinase/FAD-AMP lyase (cyclizing);ATP-dependent dihydroxyacetone kinase;FAD-AMP lyase (cyclizing)	Dak	sp|Q8VC30|TKFC_MOUSE Triokinase/FMN cyclase OS=Mus musculus (Mouse) OX=10090 GN=Tkfc PE=1 SV=1;tr|Q3UTZ4|Q3UTZ4_MOUSE Isoform of Q8VC30, ATP-dependent dihydroxyacetone kinase OS=Mus musculus (Mouse) OX=10090 GN=Tkfc PE=1 SV=1	AAPTEPPEAPEATAAGGVTSK;AEGISVEMVIVEDDSAFTVLK;AEGISVEMVIVEDDSAFTVLKK;ASYISSAQLDQPDPGAVAAAAIFR;AVAQAGTVGTLLIVK;EGPSLTSPAQVLSR;GLCGTVLIHK;GMLTGVIAGSVFASPPVGSILAAIR;IAPVDQIVTLMLDHMTNTSNIFHVPVR;ICTTLIGLEEHLNALDR;LIDAETTAK;LNFGLAMEQAK;LSVLLLER;MGGSSGALYGLFLTAAAQPLK;MVNSVEGCADDALAGLVASNPDLQLLQGHR;QMALVLDR;RGLCGTVLIHK;SAEAAAEATK;SPGASLLPVLTK;TDLPTWSAAMDAGLESMQK;TMLDSLWAAAQEFQAWK;TMLDSLWAAAQEFQAWKSPGASLLPV…	25	62.3	59.69	0	44.97	125200000000	383	25	22	27	26	8	11	9	10	31.7985	29.4241	32.0899	32.2246	27.0073	28.6262	27.2011	27.6555	3.76173	13.5642	0.00499348	0.0291316
D3YUP5	Exocyst complex component 3-like 2	Exoc3l2	tr|D3YUP5|D3YUP5_MOUSE Exocyst complex component 3-like 2 OS=Mus musculus (Mouse) OX=10090 GN=Exoc3l2 PE=1 SV=2	ADEHILELEAEAPTAEAEAGAGR;AFFADIPVPR;ALVEYVRPLLR;ARDVALLYEALQR;DLELSESGALPPSR;DVALLYEALQR;EASAIALDR;EILGLVDLVALENGELGPLLSAGTLR;ELPSDTYISR;EPLSVLEILGLIQR;ERLEEAAAPGAR;ESLASPGPGTGAVSQLGLVLLQEEAADAR;FHENPGIR;GALAGQLEALR;GLEDECVTDVK;GYHEALAEWLGAAAR;HVAALLDIR;IKEPLSVLEILGLIQR;LAGLAPFR;LAPAYPAGLR;LEEAAAPGAR;LLEDVAAVR;MAYCCLGGLAEFLQSFQQR;MQDEPYQVLVAELHR;SSADFGLLNR;THGDEEPAGEAAR;THWAEAVAR;TISMVNCGPPLR;TSFC…	33	50.6	87.189	0	55.967	11210000000	255	19	2	21	14	2	3	2	1	29.2723	26.3151	28.9789	28.0483	22.8654	24.5793	24.1119	20.4572	5.15021	35.5113	0.00504215	0.0293636
Q64324;F8WGM5	Syntaxin-binding protein 2	Stxbp2	sp|Q64324|STXB2_MOUSE Syntaxin-binding protein 2 OS=Mus musculus (Mouse) OX=10090 GN=Stxbp2 PE=1 SV=1;tr|F8WGM5|F8WGM5_MOUSE Isoform of Q64324, Syntaxin-binding protein 2 (Fragment) OS=Mus musculus (Mouse) OX=10090 GN=Stxbp2 PE=1 SV=1	AAHIFFTDTCPEPLFSELGR;ADTPSLGEGPEK;AVLLDEDDDLWVELR;DVMEDVVEDR;EPIPSLEAIYLLSPTEK;KLWPFVSDPAPVPSSQAAVSAR;LCSVEQDLAMGSDAEGEK;LIQHANVQSYSSLIR;LIVPVLLDASVPPYDK;MSDILAEGITIVEDINK;MSDILAEGITIVEDINKR;NLEQLGGTVTNSAGSGTSSR;QLDALAQQIATLCATLQEYPSIR;REPIPSLEAIYLLSPTEK;SQLLIMDR;SVQALIADFQGTPTFTYK;VLIMDHPSMR;VLLLYILLR;WEVLIGSSHILTPTR;WSPVIKDVMEDVVEDR;YETTGLSESR;YSTHLHLADDCMK	22	49.9	66.357	0	38.863	19934000000	287	23	13	20	20	2	2	1	3	29.8333	26.4433	29.3382	29.611	25.228	24.5448	24.1919	21.4452	4.95399	30.9957	0.0050587	0.0294081
Q8C6B0;A0A2R8VI07;Q9D7S5	Methyltransf_11 domain-containing protein	Mettl7a1;mCG_20149	tr|Q8C6B0|Q8C6B0_MOUSE Methyltransf_11 domain-containing protein OS=Mus musculus (Mouse) OX=10090 GN=Mettl7a1 PE=1 SV=1;tr|A0A2R8VI07|A0A2R8VI07_MOUSE Isoform of Q8C6B0, Methyltransf_11 domain-containing protein (Fragment) OS=Mus musculus (Mouse) OX=10090	ELFSNLQEFAGPSGK;FSVMYNEQMASQK;LQHIQAPLSWTLVR;LTLLEVGCGTGANFK;MTLAVLALR;PGGAFYFMEHVADER;RELFSNLQEFAGPSGK;RFSVMYNEQMASQK;TIEQASFSK;TLAVLALR;VLKPGGAFYFMEHVADER;VTCIDPNPNFEK	12	43.9	28.096	0	14.058	20996000000	95	7	5	6	5	4	3	3	3	30.7269	28.1664	29.5754	29.857	25.8865	27.0445	26.2816	26.678	3.10877	8.62644	0.00510642	0.029562
P58137;Q8BZR4	Acyl-coenzyme A thioesterase 8	Acot8	sp|P58137|ACOT8_MOUSE Acyl-coenzyme A thioesterase 8 OS=Mus musculus (Mouse) OX=10090 GN=Acot8 PE=1 SV=1;tr|Q8BZR4|Q8BZR4_MOUSE Isoform of P58137, Acyl-coenzyme A thioesterase 8 OS=Mus musculus (Mouse) OX=10090 GN=Acot8 PE=1 SV=1	ADHWMLYECESPWAGGSR;DGVLAVTCAQEGVIR;GYIGEGDIK;LFGGQIMGQALVAAAK;RDGVLAVTCAQEGVIR;SAPEGLGDAHGDADR;SAPEGLGDAHGDADRGDLSGDLR;SVLVTSVLNLEPLDEDLYR;VAAQEVPIEIK;VPVLYHVER;VVNPPTLTQLQALEPK	11	42.8	35.827	0	19.604	11164000000	131	8	6	12	8	3	3	0	2	28.4049	26.3662	28.5873	28.5905	24.0654	24.6126		22.5166	4.25569	19.1026	0.00511202	0.029562
P13745;Q6P8Q0	Glutathione S-transferase A1;Glutathione S-transferase A1, N-terminally processed;Glutathione S-transferase	Gsta1	sp|P13745|GSTA1_MOUSE Glutathione S-transferase A1 OS=Mus musculus (Mouse) OX=10090 GN=Gsta1 PE=1 SV=2;tr|Q6P8Q0|Q6P8Q0_MOUSE Glutathione S-transferase OS=Mus musculus (Mouse) OX=10090 GN=Gm3776 PE=2 SV=1	AILNYIATK;DGNLMFDQVPMVEIDGMK;FIQSPEDLEK;FLQPGSQR;ISSLPNVK;KDGNLMFDQVPMVEIDGMK;KFLQPGSQR;PVLHYFNAR;SHGQDYLVGNR;WLLAAAGVEFEEK	10	39.5	25.608	0	11.09	37713000000	91	8	6	7	7	2	1	0	1	31.8477	27.6105	31.0498	31.6696	22.9929	25.0044		25.5845	6.01712	64.7639	0.00510116	0.029562
B9EJI9	Transmembrane protein 229A	Tmem229a	sp|B9EJI9|T229A_MOUSE Transmembrane protein 229A OS=Mus musculus (Mouse) OX=10090 GN=Tmem229a PE=2 SV=1	AGSDVASEGPSPR;DAQILWEAGGQR;GALPAWMR;MLGFSSPYR;SPTQGLPDLLR;SQAAASCPEPLSAAEAPAER	6	19.7	41.525	0	10.327	1875300000	58	5	5	5	5	1	3	1	1	27.8241	25.1125	26.3774	26.4559	21.7476	24.6003	22.1104	21.6817	3.90752	15.0065	0.0051412	0.0296787
Q9QXB9	Developmentally-regulated GTP-binding protein 2	Drg2	sp|Q9QXB9|DRG2_MOUSE Developmentally-regulated GTP-binding protein 2 OS=Mus musculus (Mouse) OX=10090 GN=Drg2 PE=1 SV=1	AQLLEPSK;EDCSPDDFIDVIVGNR;GANIQLLDLPGIIEGAAQGR;GQRPDFTDAIILR;IFNAEVLFR;LVQLILHEYK;TADVVVMMLDATK;VALIGFPSVGK;VYMPCLYVYNK;YALVWGTSTK	10	33.2	40.718	0	14.741	3584200000	109	9	8	7	8	0	1	1	0	28.2147	25.4329	27.0592	27.0256		23.4428	22.6792		3.87212	14.6428	0.00515406	0.0297011
Q3TW96;Q3TW96-2	UDP-N-acetylhexosamine pyrophosphorylase-like protein 1	Uap1l1	sp|Q3TW96|UAP1L_MOUSE UDP-N-acetylhexosamine pyrophosphorylase-like protein 1 OS=Mus musculus (Mouse) OX=10090 GN=Uap1l1 PE=1 SV=1;sp|Q3TW96-2|UAP1L-2_MOUSE Isoform of Q3TW96, Isoform 2 of UDP-N-acetylhexosamine pyrophosphorylase-like protein 1 OS=Mus musc	AAAAGALAPGPLPDLAAR;AALLAELASLEADALR;ALLAQHYR;EEEFSPLK;EHDFFHLDPTNVVLFEQR;FVFDVFQFAK;FYADLAPEAR;GFLDVVTR;GMYQVGLPSQK;GVEFVHVYCVDNILVR;LADPVFIGFCVLQGADCGAK;LQPLPPER;LRWEEEGFR;MLPAVTFEGK;NDDTADRDNPSTCR;NFVAFEVCR;QGTHCTVPWYIMTSEFTLGPTIK;QLQSPFILDEDQAR;RVQQLADQR;TLYQLQAER;VAVLLLAGGQGTR;VQQLADQR;WALQAGAR	23	53.1	56.613	0	40.61	28372000000	309	21	14	26	22	5	6	5	6	29.8251	27.2248	30.5032	30.7009	23.2093	25.3608	26.5325	24.8209	4.58264	23.9613	0.00517656	0.0297788
Q922D8;A0A1W2P733	C-1-tetrahydrofolate synthase, cytoplasmic;Methylenetetrahydrofolate dehydrogenase;Methenyltetrahydrofolate cyclohydrolase;Formyltetrahydrofolate synthetase;C-1-tetrahydrofolate synthase, cytoplasmic, N-terminally processed	Mthfd1	sp|Q922D8|C1TC_MOUSE C-1-tetrahydrofolate synthase, cytoplasmic OS=Mus musculus (Mouse) OX=10090 GN=Mthfd1 PE=1 SV=4;tr|A0A1W2P733|A0A1W2P733_MOUSE Isoform of Q922D8, C-1-tetrahydrofolate synthase, cytoplasmic OS=Mus musculus (Mouse) OX=10090 GN=Mthfd1 PE=	AAEEIGIK;APAGILNGK;ASFITPVPGGVGPMTVAMLMQSTVESAQR;ASQAPSSFQLLYDLK;AYTEEDLDLVEK;CTHWAEGGQGALALAQAVQR;DDSNLYINVK;DVDGLTSVSAGK;EAGVQIAGR;EHGAFDAVK;EIGLLTEEVELYGETK;EVNKGDILVVATGQPEMVK;GDILVVATGQPEMVK;GDLNDCFIPCTPK;GVPTGFVLPIR;ITIGQSPTEK;IVGAPMHDLLLWNNATVTTCHSK;IYGADDIELLPEAQNK;KFSDIQIR;KGEPISCEDLGVSGALTVLMK;KITIGQSPTEK;KVVGDVAYDEAK;LDIDPETITWQR;LVGPEGFVVTEAGFGADIGMEK;LVPSVNGIR;MFGVPVVVAVNVFK;MHGGGPTV…	42	55.8	101.2	0	73.482	137930000000	651	47	39	45	46	16	21	14	17	32.1177	30.161	32.7684	32.3486	27.9496	29.216	28.4739	28.2634	3.37321	10.3619	0.00521067	0.0298349
P09103	Protein disulfide-isomerase	P4hb	sp|P09103|PDIA1_MOUSE Protein disulfide-isomerase OS=Mus musculus (Mouse) OX=10090 GN=P4hb PE=1 SV=2	ALAPEYAK;DHENIIIAK;EADDIVNWLK;HNQLPLVIEFTEQTAPK;ILEFFGLK;ILFIFIDSDHTDNQR;KSNFEEALAAHK;LGETYKDHENIIIAK;LITLEEEMTK;LKAEGSEIR;MDSTANEVEAVK;NNFEGEITK;QFLLAAEAIDDIPFGITSNSGVFSK;QLAPIWDK;SNFEEALAAHK;TGPAATTLSDTAAAESLVDSSEVTVIGFFK;THILLFLPK;TVIDYNGER;VDATEESDLAQQYGVR;VLVGANFEEVAFDEK;VLVGANFEEVAFDEKK;YKPESDELTAEK;YQLDKDGVVLFK	23	51.5	57.058	0	40.86	19883000000	273	14	13	21	26	4	7	3	3	28.7078	26.7369	29.6317	30.8072	23.6379	25.3287	23.5252	23.6536	4.93455	30.5808	0.00519758	0.0298349
P47199;A0A0A6YXR4;A0A0A6YVS7;V9GXY8	Quinone oxidoreductase	Cryz	sp|P47199|QOR_MOUSE Quinone oxidoreductase OS=Mus musculus (Mouse) OX=10090 GN=Cryz PE=1 SV=1;tr|A0A0A6YXR4|A0A0A6YXR4_MOUSE Isoform of P47199, PKS_ER domain-containing protein (Fragment) OS=Mus musculus (Mouse) OX=10090 GN=Cryz PE=1 SV=5;tr|A0A0A6YVS7|A0A	AAQAHEDIIHGSGK;AGESVLVHGASGGVGLATCQIAR;DKGVDVIIEMLANENLSNDLK;EEFQQFAGLLQAGIEK;ETSIIGVSLSSSTK;ETSIIGVSLSSSTKEEFQQFAGLLQAGIEK;GPIEINPR;GVDVIIEMLANENLSNDLK;GWVKPVIGSEYPLEK;KPALPYTPGSDVAGIIESVGDK;LQSDVVVPVPQSHQVLIK;LVLQNGAHEVFNHK;PALPYTPGSDVAGIIESVGDK;PVIGSEYPLEK;QGAALGIPYFTACR;VFEFGGPEVLK;VHACGVNPVETYIR;VLGTAGSEEGK;VLGTAGSEEGKK	19	65.3	35.268	0	33.789	118780000000	349	24	19	26	24	11	15	12	12	32.6407	30.0143	32.4276	32.8013	27.2594	29.1656	28.2417	28.6188	3.64962	12.55	0.00522946	0.0298349
Q9D7N9	Adipocyte plasma membrane-associated protein	Apmap	sp|Q9D7N9|APMAP_MOUSE Adipocyte plasma membrane-associated protein OS=Mus musculus (Mouse) OX=10090 GN=Apmap PE=1 SV=1	ANPGFSMLDFLSDKPFIK;DYLLLVMEATDDGR;EPPFMFGVLHPNTK;IYFTDSSSK;KIYFTDSSSK;LENGEIETIAR;LFENQLSGPESIVNIGDVLFTGTADGR;LLEYDTVTK;LLLSSETPIEGK;MFSQETVMK;MSFVNDLTVTR;RDYLLLVMEATDDGR;VYVSGLMK;YSLVLEVSDSGAFR	14	38.1	46.434	0	23.48	11085000000	133	8	4	9	10	4	4	1	2	28.4756	25.8108	28.5169	28.8817	23.7393	24.9155	22.8118	24.5137	3.9262	15.2021	0.00521805	0.0298349
Q8BUY5	Complex I assembly factor TIMMDC1, mitochondrial	Timmdc1	sp|Q8BUY5|TIDC1_MOUSE Complex I assembly factor TIMMDC1, mitochondrial OS=Mus musculus (Mouse) OX=10090 GN=Timmdc1 PE=1 SV=1	DAMSHFAIAGAVTGGLFR;IEELLSLPR;SGVSDPGSLESGWDR;YIEQSQAEIYHNR;YSGETVQER	5	22.5	31.791	0	8.1811	2473000000	51	3	5	4	4	1	1	1	0	27.947	24.7873	27.6135	27.1962	22.169	23.4836	22.5442		4.15373	17.799	0.00523149	0.0298349
P19253;A0A1B0GSQ6;A0A1B0GS68;A0A1B0GSB2;A0A1B0GTA1;A0A1B0GQW6;A0A1B0GSC2;A0A1B0GSF0	60S ribosomal protein L13a	Rpl13a	sp|P19253|RL13A_MOUSE 60S ribosomal protein L13a OS=Mus musculus (Mouse) OX=10090 GN=Rpl13a PE=1 SV=4;tr|A0A1B0GSQ6|A0A1B0GSQ6_MOUSE Isoform of P19253, 60S ribosomal protein L13a (Fragment) OS=Mus musculus (Mouse) OX=10090 GN=Rpl13a PE=3 SV=1;tr|A0A1B0GS68	AEGQVLVLDGR;CEGINISGNFYR;LAHEVGWK;MVVPAALK;VLDGIPPPYDK;YQAVTATLEEK	6	30	23.464	0	11.018	18736000000	86	7	6	5	5	2	3	3	2	30.7519	27.4917	29.5526	29.7278	24.3575	26.4021	25.8474	25.7997	3.77933	13.7307	0.00524947	0.0298858
Q00612;A3KG36	Glucose-6-phosphate 1-dehydrogenase X;Glucose-6-phosphate 1-dehydrogenase	G6pdx	sp|Q00612|G6PD1_MOUSE Glucose-6-phosphate 1-dehydrogenase X OS=Mus musculus (Mouse) OX=10090 GN=G6pdx PE=1 SV=3;tr|A3KG36|A3KG36_MOUSE Isoform of Q00612, Glucose-6-phosphate 1-dehydrogenase OS=Mus musculus (Mouse) OX=10090 GN=G6pdx PE=1 SV=1	DGLLPEDTFIVGYAR;DNIACVILTFK;DVAGDIFHQQCK;EMVQNLMVLR;GGYFDEFGIIR;GPTEADELMK;IFGPIWNR;IFTPLLHK;IIVEKPFGR;IYPTIWWLFR;KPGMFFNPEESELDLTYGNR;LFYLALPPTVYEAVTK;LILDVFCGSQMHFVR;NIQETCMSQTGWNR;NSYVAGQYDDAASYK;VGFQYEGTYK;VQPNEAVYTK;WDGVPFILR	18	41.4	59.262	0	28.91	6673500000	202	18	9	14	15	2	1	2	3	29.3325	25.7535	27.9299	28.4873	23.1853	22.7823	24.5129	23.4117	4.40278	21.1528	0.00526482	0.0299216
Q9DCD0	6-phosphogluconate dehydrogenase, decarboxylating	Pgd	sp|Q9DCD0|6PGD_MOUSE 6-phosphogluconate dehydrogenase, decarboxylating OS=Mus musculus (Mouse) OX=10090 GN=Pgd PE=1 SV=3	AGQAVDDFIEK;AIFQAIAAK;CLSSLKEER;DAFERNPELQNLLLDDFFK;DTDGKELLPK;DYFGAHTYELLTK;GILFVGSGVSGGEEGAR;HEEMAQAFEEWNK;HEMLPANLIQAQR;IISYAQGFMLLR;KSFLEDIR;LVPLLDTGDIIIDGGNSEYR;LVPLLDTGDIIIDGGNSEYRDTTR;NPELQNLLLDDFFK;SAVDNCQDSWR;SFLEDIRK;TELDSFLIEITANILK;TVSKVDDFLANEAK;VDDFLANEAK;VGTGEPCCDWVGDEGAGHFVK;VISTGVQAGIPMPCFTTALSFYDGYR;VVGAQSLK;VVQLEGSK;VVQLEGSKK;WTAISALEYGMPVTLIGEAVFAR;YGPSLMPGGNK	26	61.5	53.247	0	45.702	91289000000	375	23	18	30	29	7	7	8	8	31.4408	29.0054	32.4057	31.9502	25.7913	27.2437	26.7807	26.7985	4.54695	23.3759	0.00528113	0.0299627
G5E814;Q9D8B4;A0A3B2W441	NADH dehydrogenase [ubiquinone] 1 alpha subcomplex subunit 11	Ndufa11	tr|G5E814|G5E814_MOUSE Isoform of Q9D8B4, Complex I-B14.7 OS=Mus musculus (Mouse) OX=10090 GN=Ndufa11 PE=1 SV=1;sp|Q9D8B4|NDUAB_MOUSE NADH dehydrogenase [ubiquinone] 1 alpha subcomplex subunit 11 OS=Mus musculus (Mouse) OX=10090 GN=Ndufa11 PE=1 SV=2;tr|A0A	EKPDDPLNYFIGGCAGGLTLGAR;FFESYHEVPDGTQCHR;IGKLEGWELFPTPK;KTYITTALGGICGIIGSAYSVSLNPADSTLEAVAR;LEGWELFPTPK;THSYGTAAMGCVYMGTAAALFK;TYITTALGGICGIIGSAYSVSLNPADSTLEAVAR	7	76.9	15.115	0	12.392	14163000000	77	5	5	6	4	3	2	2	2	29.8577	27.1495	29.2254	28.5947	24.5245	26.5816	24.5924	25.8954	3.30832	9.90614	0.00529449	0.029987
Q9Z1J3	Cysteine desulfurase, mitochondrial	Nfs1	sp|Q9Z1J3|NFS1_MOUSE Cysteine desulfurase, mitochondrial OS=Mus musculus (Mouse) OX=10090 GN=Nfs1 PE=1 SV=3	AIGTDEDLAHSSIR;EIIFTSGATESNNIAIK;EMSPLWEMVQDGIDLK;FTTEEEVDYTAEK;GVGAIYIR;IDLMSISGHK;IPLDVNDMK;PLYMDVQATTPLDPR;QPIAEIGQICSSR;QQVASLIGADPR;RASLAATSLALGR;SLEAEGFR;THAYGWESEAAMER;VEALQSGGGQER;VLDAMLPYLVNYYGNPHSR;VRVEALQSGGGQER;VTYLPVQK	17	44.2	50.569	0	28.221	13346000000	205	16	9	17	18	3	7	3	3	30.0563	26.6954	29.7705	30.0594	23.4212	26.1654	24.3123	24.6181	4.51614	22.882	0.00530394	0.0299891
Q06185;Q8BTB6	ATP synthase subunit e, mitochondrial	Atp5i;Atp5k	sp|Q06185|ATP5I_MOUSE ATP synthase subunit e, mitochondrial OS=Mus musculus (Mouse) OX=10090 GN=Atp5me PE=1 SV=2;tr|Q8BTB6|Q8BTB6_MOUSE Isoform of Q06185, ATP synthase subunit e, mitochondrial OS=Mus musculus (Mouse) OX=10090 GN=Atp5k PE=1 SV=1	ELAEAQDDSILK;FGRYSALIIGMAYGAK;IERELAEAQDDSILK;MVPPVQVSPLIK;VPPVQVSPLIK;VPPVQVSPLIKFGR;YSALIIGMAYGAK;YSALIIGMAYGAKR	8	62	8.2355	0	13.066	46496000000	78	9	5	7	4	1	1	1	2	32.9086	28.3533	30.4429	31.328	25.2122	25.3174	24.377	26.9879	5.28457	38.9775	0.00536471	0.0302808
Q9DC70	NADH dehydrogenase [ubiquinone] iron-sulfur protein 7, mitochondrial	Ndufs7	sp|Q9DC70|NDUS7_MOUSE NADH dehydrogenase [ubiquinone] iron-sulfur protein 7, mitochondrial OS=Mus musculus (Mouse) OX=10090 GN=Ndufs7 PE=1 SV=1	AEYVVTKLDDLINWAR;AGAGAVVPK;IVPVDIYVPGCPPTAEALLYGILQLQR;IVPVDIYVPGCPPTAEALLYGILQLQRK;KVYDQMPEPR;LDDLINWAR;QADVMIVAGTLTNK;SRAEYVVTK;SSLWPMTFGLACCAVEMMHMAAPR;VYDQMPEPR;YVVSMGSCANGGGYYHYSYSVVR	11	56.2	24.683	0	18.393	54181000000	153	16	9	10	10	4	3	3	3	33.6151	30.2089	30.7702	31.3196	26.4365	27.9156	26.7547	27.2166	4.39762	21.0773	0.00539237	0.0303332
O88909	Solute carrier family 22 member 8	Slc22a8	sp|O88909|S22A8_MOUSE Solute carrier family 22 member 8 OS=Mus musculus (Mouse) OX=10090 GN=Slc22a8 PE=1 SV=2	ASQTIPLK;DTIVTEWDLVCGSNK;EMAQSVFMAGILVGGPVFGELSDR;FITILSISYLGR;GCLSGSFSCLFLYTSELYPTVLR;QTGMGISNIWAR;TALAVFGK;TFSEILDR;VGSMIAPLVK;YGLSDLFR	10	23.8	59.246	0	16.643	16619000000	123	7	8	7	9	2	3	3	5	29.3342	27.821	29.356	29.4246	25.2381	26.5763	26.2057	27.48	2.60896	6.10063	0.00538787	0.0303332
Q5XJY4;A0A338P6U4;D6RJ50	Presenilins-associated rhomboid-like protein, mitochondrial;P-beta	Parl	sp|Q5XJY4|PARL_MOUSE Presenilins-associated rhomboid-like protein, mitochondrial OS=Mus musculus (Mouse) OX=10090 GN=Parl PE=1 SV=1;tr|A0A338P6U4|A0A338P6U4_MOUSE Isoform of Q5XJY4, Rhomboid domain-containing protein OS=Mus musculus (Mouse) OX=10090 GN=Par	ADWLDSIRPQK;LAIIFLPVFTFTAGNALK;SALIPPLEETVFYPSPYPIR;VQSYFDGIK;WWNSLSDGQR;YFTSNPASK;YGPSLGASGAIMTVLAAVCTK	7	26	41.963	0	11.498	2370700000	67	5	2	4	3	1	1	0	1	26.7666	23.9139	25.6651	25.744	19.7139	22.0694		21.0938	4.56337	23.6434	0.00542204	0.0304292
Q61001	Laminin subunit alpha-5	Lama5	sp|Q61001|LAMA5_MOUSE Laminin subunit alpha-5 OS=Mus musculus (Mouse) OX=10090 GN=Lama5 PE=1 SV=4	AGALLPAIR;AHPVSNAIDGTER;AHVEGPSCDR;AIQVFLLAGNR;ALNELASR;AVEASNAYSSILQAVQAAEDAAGQALR;CDCSPCGTETCDPQSGR;CDVGGALGQGCEPK;CFCFGATER;CKPGYWGLSASNPEGCTR;CRPNTQGPTCSEPAK;DASSSVSTLEK;DGFFGLDYADYFGCR;DLADLAAYTALK;DQLAQYESGLMDLR;EELMMVLAGLEQLQIR;FANSPRPDLWVLER;FHIQSPVPAPEPGK;FPKPPQPIILK;GDSCQECAPGYYR;GQLQLVEGNFR;GSTSVNGQISVR;GTQDNNLLYYR;HEFVDMEGWVLLSSDR;HLETHNPVSR;ITASATCGEEAPTR;ITQDDDVICTTEYSR;LCDELTGQCICP…	59	20.9	404.05	0	89.457	23829000000	434	19	18	21	33	3	5	1	3	28.921	26.8397	29.095	30.0383	23.9308	26.4628	22.7195	24.0433	4.43439	21.6214	0.00542786	0.0304292
Q8CAQ8-2;Q8CAQ8;Q8CAQ8-5;E9Q800;E9QAY6	MICOS complex subunit Mic60	Immt	sp|Q8CAQ8-2|MIC60-2_MOUSE Isoform of Q8CAQ8, Isoform 2 of MICOS complex subunit Mic60 OS=Mus musculus (Mouse) OX=10090 GN=Immt PE=1 SV=1;sp|Q8CAQ8|MIC60_MOUSE MICOS complex subunit Mic60 OS=Mus musculus (Mouse) OX=10090 GN=Immt PE=1 SV=1;sp|Q8CAQ8-5|MIC60-	AHQLWLSVEALK;AVDEAADALLK;DAMENEMR;DSKLPVAQSQK;EIAGATPHITAAEGR;ELDSITPDITPGWK;ERPPEEVAAR;GDTPASAAGDTLSVPAPAVQHEDTIK;GIEQAVQSHAVAEEEAR;GMSISDLAGK;GVYSEETLR;IAGAGLLFVGGGIGGTILYAK;ISSVSEVMK;KAHQLWLSVEALK;KAVDEAADALLK;KELDSITPDITPGWK;KPVQSGPLK;LFGMVLGSAPYTVPLPK;LHNMIVDLDNVVK;LHNMIVDLDNVVKK;LLSYASYCIEHGDLELAAK;LPVAQSQK;LSEQELEFR;LSTDDLNSLIAHAHR;QAAAHTDHLR;QEQVEMESLAK;QHIELALEK;QLKPPAELYPEDINTFK;RTFDSAV…	50	70.1	82.928	0	87.396	134450000000	682	44	32	62	63	6	3	7	7	31.8293	29.3921	33.2453	33.8013	25.6337	25.7135	27.5139	26.4969	5.72749	52.9843	0.00544037	0.0304477
Q3V0K9	Plastin-1	Pls1	sp|Q3V0K9|PLSI_MOUSE Plastin-1 OS=Mus musculus (Mouse) OX=10090 GN=Pls1 PE=1 SV=1	AGFMLQEADK;ALENDADCSHLLPMNPNDGSLFK;AYFHLLNQIAPK;DDGPAVAIDLSGFNEK;DGEDLEELMK;DKSISTSLPVLDLIDAIAPNAVR;EASLPLPGYK;EELEELQEAFNK;EGITAIGGTSSISSEGTQHSYSEEEK;EGKPHLVLGLLWQIIK;EHLTDEDKLNNAK;GDRDDGPAVAIDLSGFNEK;IDIDNSGYVSDYELQDLFK;IENCNYAVELGK;ISFEEFVSLMQELK;IYALPDDLVEVK;IYALPDDLVEVKPK;KIENCNYAVELGK;LSPEELLLR;MINLSEPDTIDER;MVMTVFACLMGK;NEALIALLK;NEALIALLKDGEDLEELMK;QFVTPADVVSGNPK;SISTSLPVLDLIDAIAPNAVR;SLA…	33	58.6	70.407	0	50.118	61188000000	375	26	16	28	30	5	7	5	8	31.0304	28.263	31.6937	31.282	24.9219	25.6026	25.1895	25.5992	5.23899	37.7654	0.00545715	0.0304621
Q9DC51	Guanine nucleotide-binding protein G(k) subunit alpha	Gnai3	sp|Q9DC51|GNAI3_MOUSE Guanine nucleotide-binding protein G(i) subunit alpha OS=Mus musculus (Mouse) OX=10090 GN=Gnai3 PE=1 SV=3	DGGVQACFSR;EVYTHFTCATDTK;EYQLNDSASYYLNDLDR;IDFGESAR;IIHEDGYSEDECK;IIHEDGYSEDECKQYK;ISQTNYIPTQQDVLR;LKIDFGESAR;LLLLGAGESGK;MFDVGGQR;NVQFVFDAVTDVIIK;QLFVLAGSAEEGVMTSELAGVIK;SPLTICYPEYTGSNTYEEAAAYIQCQFEDLNR;SREYQLNDSASYYLNDLDR;TTGIVETHFTFK;VVVYSNTIQSIIAIIR;VVVYSNTIQSIIAIIRAMGR;WFTDTSIILFLNK;WFTDTSIILFLNKK	19	61.6	40.538	0	31.089	53082000000	291	25	18	23	20	2	3	4	5	31.0765	28.6752	30.5504	31.2197	26.3071	26.8503	27.2459	27.528	3.39763	10.5387	0.00547064	0.0304621
A3KMP2	Tetratricopeptide repeat protein 38	Ttc38	sp|A3KMP2|TTC38_MOUSE Tetratricopeptide repeat protein 38 OS=Mus musculus (Mouse) OX=10090 GN=Ttc38 PE=1 SV=2	ACDLWEQILR;DALKPNSPLTER;DHILLFNDAHFLMASLGAR;DHPTDMLALK;DVGLPLCQALLEAENGNPDR;ELLTTLQEASK;EQLHVSAVEMFAK;FSHDAYFYLGYQEQMR;GIYSFGLMETNFYDQAQK;IVQIGGSNAQR;LFDATLTQYVK;LQMEGVPLGQR;NAGLPLSTTSNEACK;SLGGIEGCLSK;SPGENCQHQLAK;TMVELSQTQTLTPR;VLELLLPIR;VYPFWTPDIPLNSYVK;WQTVLPVTQK	19	53.5	52.223	0	33.409	29327000000	281	22	17	19	22	5	8	3	7	31.51	27.5928	30.2836	30.7804	24.0787	26.2081	24.8563	26.2757	4.68702	25.7594	0.00546802	0.0304621
Q9CQ69	Cytochrome b-c1 complex subunit 8	Uqcrq	sp|Q9CQ69|QCR8_MOUSE Cytochrome b-c1 complex subunit 8 OS=Mus musculus (Mouse) OX=10090 GN=Uqcrq PE=1 SV=3	AFPSYFSK;GREFGNLAR;HVISYSLSPFEQR;IRHVISYSLSPFEQR;KNPAMYENDK;NPAMYENDK	6	51.2	9.7681	0	10.61	68951000000	104	8	8	8	7	3	3	3	3	33.5178	30.3721	31.454	31.2034	27.0974	28.2193	27.3016	27.8086	4.03013	16.3376	0.00548067	0.0304666
G5E8G0;G3X9W0;Q60668;Q60668-3;F6ZV59;Q60668-4;Q60668-2;E9Q5B6	Heterogeneous nuclear ribonucleoprotein D0	Hnrnpd	tr|G5E8G0|G5E8G0_MOUSE Isoform of Q60668, Heterogeneous nuclear ribonucleoprotein D0 OS=Mus musculus (Mouse) OX=10090 GN=Hnrnpd PE=1 SV=1;tr|G3X9W0|G3X9W0_MOUSE Isoform of Q60668, Heterogeneous nuclear ribonucleoprotein D0 OS=Mus musculus (Mouse) OX=10090	ESESVDKVMDQK;EYFGGFGEVESIELPMDNK;FGEVVDCTLK;GFCFITFK;GFGFVLFK;IDASKNEEDEGK;IFVGGLSPDTPEEK;MFIGGLSWDTTK;MFIGGLSWDTTKK;YHNVGLSK	10	36.2	30.608	0	16.071	8527000000	104	7	5	7	7	2	2	3	1	29.0581	25.9765	28.3636	28.7318	23.9521	24.12	25.0195	23.2836	3.93867	15.3341	0.00553892	0.0307387
P70296;D3Z1V4;D6RHS6	Phosphatidylethanolamine-binding protein 1;Hippocampal cholinergic neurostimulating peptide	Pebp1	sp|P70296|PEBP1_MOUSE Phosphatidylethanolamine-binding protein 1 OS=Mus musculus (Mouse) OX=10090 GN=Pebp1 PE=1 SV=3;tr|D3Z1V4|D3Z1V4_MOUSE Isoform of P70296, Phosphatidylethanolamine-binding protein 1 OS=Mus musculus (Mouse) OX=10090 GN=Pebp1 PE=1 SV=1;tr	EWHHFLVVNMK;FREWHHFLVVNMK;GNDISSGTVLSDYVGSGPPSGTGLHR;LYTLVLTDPDAPSR;LYTLVLTDPDAPSRK;MAADISQWAGPLCLQEVDEPPQHALR;PSSISWDGLDPGK;VDYAGVTVDELGK;VLTPTQVMNR;VLTPTQVMNRPSSISWDGLDPGK;YNLGAPVAGTCYQAEWDDYVPK;YVWLVYEQEQPLSCDEPILSNK	12	85.6	20.83	0	22.247	47038000000	169	12	7	11	15	1	1	0	1	30.9121	27.83	30.6765	31.346	21.3882	23.098		18.7228	9.12147	556.974	0.00556532	0.0308334
E9QAT4-2;E9QAT4;F7BPW6	Isoform 2 of Protein transport protein Sec16A	Sec16a	sp|E9QAT4-2|SC16A-2_MOUSE Isoform of E9QAT4, Isoform 2 of Protein transport protein Sec16A OS=Mus musculus (Mouse) OX=10090 GN=Sec16a PE=1 SV=1;sp|E9QAT4|SC16A_MOUSE Protein transport protein Sec16A OS=Mus musculus (Mouse) OX=10090 GN=Sec16a PE=1 SV=1;tr|F	DHYAYSDRPEK;FANSLPINDPLQTVYQLMSGR;FATNEAIQR;FGPGGQLLK;LNLDSFSSTSR;LVLIGSNHSLPFLK;MPAASTCCGDEK;NGLWGHALLLASK;PLQPVTDPFAFNR;SFPGPLGK;SHLVGVKPVEADR;SSLSSHSHQSQIYR;SVLTQPGAYSPVLISQLTQMASQLR;VDVINFAQNK;YRPYDSSASAYAENHR;YVDVLNPSGTQR	16	8.9	256.47	0	23.923	6662100000	151	13	7	12	7	2	2	1	0	28.4536	25.7954	28.2387	29.624	23.553	23.8671	22.6269		4.67892	25.615	0.00560427	0.0309971
Q9R0M5;Q9R0M5-2	Thiamin pyrophosphokinase 1	Tpk1	sp|Q9R0M5|TPK1_MOUSE Thiamin pyrophosphokinase 1 OS=Mus musculus (Mouse) OX=10090 GN=Tpk1 PE=1 SV=1;sp|Q9R0M5-2|TPK1-2_MOUSE Isoform of Q9R0M5, Isoform 2 of Thiamin pyrophosphokinase 1 OS=Mus musculus (Mouse) OX=10090 GN=Tpk1 PE=1 SV=1	ACADGGANHLYDLTEGER;DSLIYLLQPGK;ESFLPEFVSGDFDSIRPEVK;GCDLISTPDQDHTDFTK;YCLVVLNQPLDAR	5	32.5	27.068	0	9.2667	5317800000	68	5	5	5	5	2	2	2	1	27.4943	24.7661	27.263	27.8051	22.3529	23.7093	22.8102	22.4038	4.01307	16.1457	0.00563396	0.0310056
Q8VCT3;E9PYF1	Aminopeptidase B	Rnpep	sp|Q8VCT3|AMPB_MOUSE Aminopeptidase B OS=Mus musculus (Mouse) OX=10090 GN=Rnpep PE=1 SV=2;tr|E9PYF1|E9PYF1_MOUSE Isoform of Q8VCT3, Leuk-A4-hydro_C domain-containing protein OS=Mus musculus (Mouse) OX=10090 GN=Rnpep PE=1 SV=1	AEFGPPGPGPGSR;AFEILHLHLDLR;AFFPCFDTPAVK;CLLPEGASELR;DTFAATASQLHSNVVNYVQQILAPK;FELELTYR;GVDSIPGFEFDR;GYCFVSYLAHLVGDQDQFDK;IEPGVDPDDTYNETPYEK;ISNAQNAELR;ISTILFGAAYTCLEAATGR;KGVDSIPGFEFDR;KPFVYTQGQAVLNR;LDSHSCLEVTAATLR;LFGPYVWGR;NDYQEEFQK;QHMNVSGEENPLNK;RPLHSAQAVDVASASSFR;TYQLVYFLDK;VGEGPGVCWLAPEQTAGK;VKDFLQSQGK;VKIEPGVDPDDTYNETPYEK;VWAEPCLIEAAK;VWAEPCLIEAAKEEYSGVIEEFLATGEK	24	47.4	72.415	0	40.151	11920000000	253	21	10	21	16	1	5	2	5	29.2235	25.8565	29.4283	28.9325	23.451	24.7267	22.5317	24.196	4.63383	24.8269	0.00561647	0.0310056
Q99JR5;H3BJ97	Tubulointerstitial nephritis antigen-like	Tinagl1	sp|Q99JR5|TINAL_MOUSE Tubulointerstitial nephritis antigen-like OS=Mus musculus (Mouse) OX=10090 GN=Tinagl1 PE=1 SV=1;tr|H3BJ97|H3BJ97_MOUSE Isoform of Q99JR5, SMB domain-containing protein OS=Mus musculus (Mouse) OX=10090 GN=Tinagl1 PE=1 SV=1	EQNEASPTPR;GIRDAGGR;GTNECDIETFVLGVWGR;GVVSDNCYPFSGR;ITGWGEETLPDGR;IYPVFGTYWDNCNR;LDGAWWFLR;YCQEQDMCCR	8	20.2	52.664	0	13.026	12128000000	85	6	4	6	6	1	1	1	2	27.4109	24.452	27.814	27.9369	19.8523	22.2322	19.7137	23.8072	5.50211	45.3209	0.00563245	0.0310056
G5E8K5;G5E8K2;G5E8K5-3;G5E8K3;S4R2S8;G5E8K5-2;A0A1W2P812;S4R1S2;S4R236;G3X971	Ankyrin-3	Ank3	sp|G5E8K5|ANK3_MOUSE Ankyrin-3 OS=Mus musculus (Mouse) OX=10090 GN=Ank3 PE=1 SV=1;tr|G5E8K2|G5E8K2_MOUSE Isoform of G5E8K5, Ankyrin-3 OS=Mus musculus (Mouse) OX=10090 GN=Ank3 PE=1 SV=1;sp|G5E8K5-3|ANK3-3_MOUSE Isoform of G5E8K5, Isoform 3 of Ankyrin-3 OS=M	AAAVDFTAR;AKDDQTPLHISAR;ATFSPIVTVEPR;CFCMTDDR;CFCMTDDRVDK;DCVSFTTNVSAR;DFPQYFAVVSR;DSITSYLTGEPGK;DSMMIEELLVPSK;EFDSDSLR;EGHVEVVSELLQR;ELGDDSLPAEGYVGFSLGAR;ELICVPYMAK;ELNFSVDEINQIR;FWLADCHQVLETVGLASQLYR;GDATPNLR;GETALHMAAR;GGQQLVFNFYSFK;GLPQTAVCNLNITLPAHK;IDIVTLLEGPIFDYGNISGTR;INRIDIVTLLEGPIFDYGNISGTR;IRDTSQEPCGR;IVNFLLQHSAK;KGFTPLHVAAK;LANPPPMVEGEGLASR;LEVASLLLQK;LGYISVVDTLK;LLCSITGGTSPAQWEDITGTT…	59	36.8	214.06	0	95.594	52125000000	629	42	33	47	38	7	5	7	6	31.0896	28.7732	30.9389	30.4512	25.0093	27.3699	27.5105	24.5533	4.20249	18.4109	0.00564363	0.0310071
Q63ZW7;A0A571BEG7;A2ADS6;Q63ZW7-2;A2ADS8	InaD-like protein	Inadl	sp|Q63ZW7|INADL_MOUSE InaD-like protein OS=Mus musculus (Mouse) OX=10090 GN=Patj PE=1 SV=2;tr|A0A571BEG7|A0A571BEG7_MOUSE Isoform of Q63ZW7, InaD-like protein OS=Mus musculus (Mouse) OX=10090 GN=Patj PE=1 SV=1;tr|A2ADS6|A2ADS6_MOUSE Isoform of Q63ZW7, InaD	AGSPKPEANLSVEAEEIGER;APIPSSEGNGQHGR;APSADMEGSEEDCALTDK;DGQSLGIR;DPVGEIAVTPPTPVSLPVALPAVATR;DTPLDAIVIHEVYEEGAAAR;EQEDLPLYR;ESESPDSAACQIK;ETVAEPPKVPER;EVHPGSVADRDHR;GDQILSVNGEDMR;GKTPAPNQDQNTQER;GLGFSILDYQDPLDPTR;GLGLSIVGK;GQLSHIPSDCSANFDFSR;GSPLGDIPIFIAMIQANGVAAR;HPEDTEEQMQR;HVEYIDIER;IGDELLEINNQILYGR;IGGTNVQGMTSEQVAQVLR;ILEVSGVDLQNASHAEAVEAIK;IVAVDGVNIQGFANQDVVEVLR;IVGYVGTAHPGEASGIYVK;LSAFYETLK;L…	47	36.1	198.51	0	70.435	17256000000	400	31	25	27	16	2	3	1	6	30.1768	27.5424	29.3899	28.8026	25.2518	26.2656	24.2602	26.8236	3.3276	10.0394	0.00571199	0.0312786
O88384;Q91XH6;F6UHS3	Vesicle transport through interaction with t-SNAREs homolog 1B	Vti1b	sp|O88384|VTI1B_MOUSE Vesicle transport through interaction with t-SNAREs homolog 1B OS=Mus musculus (Mouse) OX=10090 GN=Vti1b PE=1 SV=1;tr|Q91XH6|Q91XH6_MOUSE Isoform of O88384, t-SNARE coiled-coil homology domain-containing protein OS=Mus musculus (Mouse	ALLLQGTESLNR;GLLEDLQGVPER;IATETDQIGTEIIEELGEQR;LVNTNENLSK;STPLTAAPGGR;YGTYTLENEHLNR	6	33.6	26.713	0	9.4137	2276200000	57	3	4	4	4	1	0	2	1	24.4258	25.3421	26.3992	26.7666	22.1981		23.1515	22.7972	3.01785	8.09959	0.00570903	0.0312786
O88543	COP9 signalosome complex subunit 3	Cops3	sp|O88543|CSN3_MOUSE COP9 signalosome complex subunit 3 OS=Mus musculus (Mouse) OX=10090 GN=Cops3 PE=1 SV=3	DGMVSFHDNPEK;TFLTLSLQDMASR;VQLSGPQEAEK;YATDTFAGLCHQLTNALVER;YTSQIVGR	5	15.1	47.832	0	8.3964	3178300000	45	3	2	4	4	0	0	1	2	26.4962	23.9098	27.1864	27.8338			20.7532	21.4798	5.24007	37.7935	0.00575055	0.0314376
Q9D1G1;A0A494B945;A0A494BA38;A0A494BBL7	Ras-related protein Rab-1B	Rab1b	sp|Q9D1G1|RAB1B_MOUSE Ras-related protein Rab-1B OS=Mus musculus (Mouse) OX=10090 GN=Rab1b PE=1 SV=1;tr|A0A494B945|A0A494B945_MOUSE Isoform of Q9D1G1, Ras-related protein Rab-1B (Fragment) OS=Mus musculus (Mouse) OX=10090 GN=Rab1b PE=1 SV=1;tr|A0A494BA38|A	EFADSLGVPFLETSAK;FADDTYTESYISTIGVDFK;GAHGIIVVYDVTDQESYANVK;IRTIELDGK;LLLIGDSGVGK;LQIWDTAGQER;MGPGAASGGER;MGPGAASGGERPNLK;NATNVEQAFMTMAAEIK;QWLQEIDR;TIKLQIWDTAGQER;TITSSYYR;YASENVNK	13	72.6	22.187	0	9.2605	14680000000	85	8	4	6	7	0	1	1	2	28.6163	26.9658	29.5001	29.3375		25.0322	24.5858	24.7936	3.80105	13.9389	0.00578006	0.0314428
Q6ZWN5;F7CJS8;D3YWH9;Q9CXW7	40S ribosomal protein S9	Rps9	sp|Q6ZWN5|RS9_MOUSE 40S ribosomal protein S9 OS=Mus musculus (Mouse) OX=10090 GN=Rps9 PE=1 SV=3;tr|F7CJS8|F7CJS8_MOUSE Isoform of Q6ZWN5, 40S ribosomal protein S9 (Fragment) OS=Mus musculus (Mouse) OX=10090 GN=Rps9 PE=1 SV=1;tr|D3YWH9|D3YWH9_MOUSE Isoform	ELLTLDEK;ELLTLDEKDPR;IGVLDEGK;KQVVNIPSFIVR;LDYILGLK;LFEGNALLR;LIGEYGLR;MKLDYILGLK;QVVNIPSFIVR;RLFEGNALLR;RLQTQVFK;SPYGGGRPGR;SRLDQELK	13	43.8	22.591	0	23.435	36256000000	182	13	11	11	12	6	5	5	7	31.462	29.2387	30.1483	30.9347	27.7623	28.2244	27.0423	28.0624	2.67308	6.37788	0.00576252	0.0314428
P57016	Ladinin-1	Lad1	sp|P57016|LAD1_MOUSE Ladinin-1 OS=Mus musculus (Mouse) OX=10090 GN=Lad1 PE=1 SV=1	AAVSEQPQTTGGSQATTR;ALPDKSPPSSAEQSTPAPPTK;DEDEDFQAILR;DNSETPLTR;FPPITLQVK;GPWAQDEER;KAAVSEQPQTTGGSQATTR;KDNSETPLTR;KDWSALSSLAR;LPEETVAQQK;LSGVVTSR;NLSSTTDDESPK;RLPEETVAQQK;SPPSSAEQSTPAPPTK;TEVLVTPAGVASK;TLEDEEEQER;TLEDEEEQERER;TQDSGDHGSQEVR	18	30.1	58.863	0	29.714	7854600000	189	15	12	12	13	1	2	0	2	29.7635	26.3068	28.1612	27.3871	24.2111	23.6108		21.9304	4.65388	25.1743	0.00577239	0.0314428
A0A0R4J0P7;Q78KK3	Solute carrier family 22 member 18	Slc22a18	tr|A0A0R4J0P7|A0A0R4J0P7_MOUSE Isoform of Q78KK3, MFS domain-containing protein OS=Mus musculus (Mouse) OX=10090 GN=Slc22a18 PE=1 SV=1;sp|Q78KK3|S22AI_MOUSE Solute carrier family 22 member 18 OS=Mus musculus (Mouse) OX=10090 GN=Slc22a18 PE=1 SV=2	AVSASDTGTMLGLSASVQPLTR;EASVQSAPQGGTK;FADQCGAR;IPSALMHTLPAAQMVITDLTAPTER;LSTHFPEEALLR;SGSMAALPR;TLGPTLGGLLYR;VLPVFLVK	8	26.6	43.375	0	14.638	33895000000	147	11	10	10	9	6	7	6	5	31.141	28.8131	30.7001	30.4258	26.5239	28.6755	27.1005	27.3084	2.86793	7.30015	0.00580246	0.0314681
Q9D1H6	NADH dehydrogenase [ubiquinone] 1 alpha subcomplex assembly factor 4	Ndufaf4	sp|Q9D1H6|NDUF4_MOUSE NADH dehydrogenase [ubiquinone] 1 alpha subcomplex assembly factor 4 OS=Mus musculus (Mouse) OX=10090 GN=Ndufaf4 PE=1 SV=1	IAQEYYLELK;ITVVEALTLLNNHK;LSPETWTAEK;YFVTFEVK	4	24.3	20.082	0	7.3038	1814900000	48	4	2	4	4	1	0	1	0	26.8674	22.3343	26.0642	26.0401	18.97		17.4657		7.10864	138.011	0.00580379	0.0314681
F8VPN4;A0A0G2JGI9;F6XXE6	4-alpha-glucanotransferase	Agl	tr|F8VPN4|F8VPN4_MOUSE 4-alpha-glucanotransferase OS=Mus musculus (Mouse) OX=10090 GN=Agl PE=1 SV=1;tr|A0A0G2JGI9|A0A0G2JGI9_MOUSE Isoform of F8VPN4, 4-alpha-glucanotransferase OS=Mus musculus (Mouse) OX=10090 GN=Agl PE=1 SV=1;tr|F6XXE6|F6XXE6_MOUSE Isofor	ALWHFSCDVADGK;AVTVYTNYPLPGEAFNR;DGSAVEIVGLCK;EAMSAYNSHEEGR;ELICWGDSVK;FNCGTWMDK;GFIQVYVDQVDEDIVAVTR;GFNYHQGPEWLWPIGYFLR;GMLLVTGR;GVPALIENDQHMNCIR;HGLIPNLLGEGTYAR;HMQGIQFR;HSPSIHQSVVAVSR;IEEVVLEAR;IGVDNHVLPLDCVTLQTFLAK;IIWEDIFPR;ILLLNEMEK;IPFASIASK;IQLWEFFQVDVHK;KIIWEDIFPR;KYTEITATHFQGVR;LEQGFELQFR;LGISSLIR;LHLQQSGSFQYYFLQGNEK;LTLAELNQVLYR;MMGPETAAK;MYPTDDSAPLPAGTLDQPLFEVIQEAMQR;NDLGHPFCENLR;NFAEP…	43	35.9	174.29	0	70.092	27023000000	366	36	15	26	19	0	3	2	3	31.2328	26.898	29.4531	29.9067		24.4416	23.3192	24.6607	5.23215	37.5867	0.00583068	0.0315621
Q99LF4	tRNA-splicing ligase RtcB homolog	Rtcb	sp|Q99LF4|RTCB_MOUSE RNA-splicing ligase RtcB homolog OS=Mus musculus (Mouse) OX=10090 GN=Rtcb PE=1 SV=1	DKIIVNDR;EGYAWAEDKEHCEEYGR;EQLAQAMFDHIPVGVGSK;GGGVGGFLPAMK;GLGHQVATDALVAMEK;GLPQLGTLGAGNHYAEIQVVDEIFNEYAAK;GMAAAGNYAWVNR;GQVCVMIHSGSR;IASPEGQDYLK;LADMGIAIR;LVMEEAPESYK;MLQADPNK;MLQADPNKVSPR;NLDFQDVLDK;NLDFQDVLDKLADMGIAIR;NVTDVVNTCHDAGISK;NVTDVVNTCHDAGISKK;NYNDELQFLDK;QIGNVAALPGIVHR;RNLDFQDVLDK;SSMTFLTR;TNLDESDVQPVK	22	47.9	55.249	0	36.82	17317000000	236	15	8	23	22	1	2	1	2	29.5092	25.3352	29.9496	30.3436	19.5363	23.433	23.3886	23.2123	6.39185	83.9726	0.00584274	0.0315756
Q9CWS0;D3YU15	N(G),N(G)-dimethylarginine dimethylaminohydrolase 1	Ddah1	sp|Q9CWS0|DDAH1_MOUSE N(G),N(G)-dimethylarginine dimethylaminohydrolase 1 OS=Mus musculus (Mouse) OX=10090 GN=Ddah1 PE=1 SV=3;tr|D3YU15|D3YU15_MOUSE Isoform of Q9CWS0, Dimethylargininase OS=Mus musculus (Mouse) OX=10090 GN=Ddah1 PE=1 SV=1	APPESLCR;DENATLDGGDVLFTGR;DHLLIPVSNSEMEK;DYAVSTVPVADSLHLK;EFFVGLSK;GAEILADTFK;LKDHLLIPVSNSEMEK;LQLNIVEMK;LQLNIVEMKDENATLDGGDVLFTGR;LTVPDDMAANCIYLNIPSK;QHELYVGVLGSK;SFCSMAGPNLIAIGSSESAQK;SQGEEVDFAR;TPEEYPESAK;VDGLLTCCSVFINK	15	59.3	31.381	0	22.675	11186000000	146	6	6	11	14	1	1	0	2	27.863	25.2865	29.2551	30.1709	20.5961	21.8368		23.432	6.1889	72.9534	0.00585573	0.0315941
Q3UVL4;Q3UVL4-2	Vacuolar protein sorting-associated protein 51 homolog	Vps51	sp|Q3UVL4|VPS51_MOUSE Vacuolar protein sorting-associated protein 51 homolog OS=Mus musculus (Mouse) OX=10090 GN=Vps51 PE=1 SV=2;sp|Q3UVL4-2|VPS51-2_MOUSE Isoform of Q3UVL4, Isoform 2 of Vacuolar protein sorting-associated protein 51 homolog OS=Mus musculu	AAFLSSLTDVR;AIQDDCQVITAR;APGALLAAAGLSESATEIVER;AVLQQYQHLPSFR;CVELGAYGQAVR;DWLSTLEPR;EGLIVGFIR;EVSFSNKPYFR;FISATDTIR;FVADEELVHLLLDEVVASAALR;GEFCSQGVR;GGATPPALLLLLSR;GGNGFVGGLCQVAAAYQELFAAQGPAGAEK;GRLEEELSSLEAELGPSPPAPDVLEFTDR;IDVFSPVEFNK;ISATLQDR;KLQFLFELPSR;KMEDEMDR;LAAFAQELGGR;LAGVHALLR;LAQEQGGSDNSLLVR;LATNMAVITNFSAR;LQFLFELPSR;LRAPGALLAAAGLSESATEIVER;SMCQTAQSFCDSPGEK;TFSVYSSSR;TSLASVHLFTAK;VQGL…	29	45.7	86.186	0	43.087	14155000000	248	12	9	22	14	4	3	3	3	28.8374	26.9519	29.9358	30.7119	24.5324	24.2365	23.6398	25.3402	4.67204	25.4933	0.00589419	0.0317498
Q8C1E7	Transmembrane protein 120A	Tmem120a	sp|Q8C1E7|TACAN_MOUSE Ion channel TACAN OS=Mus musculus (Mouse) OX=10090 GN=Tmem120a PE=1 SV=1	ESILINNGSR;LKLEELTK;LQANCTNSITR;LQELALVLK;LQELALVLKK;NWEDLQQDFQGIQETHR	6	16.3	40.751	0	9.579	1909400000	47	6	5	2	2	0	1	1	1	28.1704	25.6575	25.2715	25.6137		23.2587	21.9745	22.0503	3.75046	13.4586	0.00591483	0.03176
Q8VCN3	UDP-glucuronosyltransferase	Ugt2b37	tr|Q8VCN3|Q8VCN3_MOUSE UDP-glucuronosyltransferase OS=Mus musculus (Mouse) OX=10090 GN=Ugt2b37 PE=1 SV=1	AVFWVEFVMR;DTCLSYSPLMQNMFDELSGYYLSLCK;FETFPTSVTK;FLLPPSYVPVILSGLGGQMTFIER;GAAVTLNIR;GHEVTVLRPSAYYVLDPK;IILDELVQR;SDVLNALEEVIENPFYK;TPATLGHNTR;VLVWPMEFSHWMNIK;VNAIAWALAQIPQK;WLPQNDLLGHPK	12	32.8	60.815	0	6.7663	1077300000	64	4	0	6	4	1	3	1	1	24.3248		26.0248	23.6943	19.1086	21.8884	17.7889	17.6861	5.5633	47.2847	0.00591532	0.03176
Q8K0Q5	Rho GTPase-activating protein 18	Arhgap18	sp|Q8K0Q5|RHG18_MOUSE Rho GTPase-activating protein 18 OS=Mus musculus (Mouse) OX=10090 GN=Arhgap18 PE=1 SV=1	AFQAVQNLPTR;ALLEFLQR;DDQPSSGAVDSK;DSGLFGIPLTILLEQDQR;EAGLSNLFGESIDDPQESILFLSTLTR;EAQEKPPDDSDLR;EFEMAAGTANVMHLLIR;EQLQALNLLVILLPDANR;FLSQESGVAQTLK;FYEGTFNWESVK;GEVFLYEIGGNIGER;GQGKDDQPSSGAVDSK;IEEGSLETEGLLR;IGDLAPQDMK;ISSNDSLPSFR;KGEVFLYEIGGNIGER;NLCQELEAK;VCSLSLIELTALYDVLGLEFK;VETVSQTLR;VPEDTPASETDINLEVSFAEQAVNQK;VSMAIQLTEELK	21	42.2	74.929	0	29.877	4898700000	189	12	5	16	12	3	1	2	2	27.943	24.4417	27.8413	28.1809	21.3021	20.5499	23.5133	23.4215	4.90503	29.9614	0.00594682	0.0318773
Q8CDA1	Phosphatidylinositide phosphatase SAC2	Inpp5f	sp|Q8CDA1|SAC2_MOUSE Phosphatidylinositide phosphatase SAC2 OS=Mus musculus (Mouse) OX=10090 GN=Inpp5f PE=1 SV=1	DGGLQLRPATDLLLAWNPICLGLVEGVIGK;DHYILQQGER;FENVQTLTDAIHDIIIDMK;FLVALISR;GSVPVFWSQVGYR;IAVLSLSEMEPQELELELCK;IEIGPEPTLFGK;IEIGPEPTLFGKPK;IIGDAYLK;IQLHSDLPWWLILIR;LGLEDLER;QAMGLDVPIIEK;QAVIDLMQGVPVTEDLYSIFTK;QVIVNLVDQAGR;QYAGTAALK;SDSSLETMENPGVMGNK;SHQELISQLLQSYMQLLLPGDEK;SNVNIGNLR;SPAEPEAVNEIQQNELK;SPEEDGKDTLQCIAEMLQITK;SQSASSIDVSTHAPSEAAAGPGSELGK;TNVVQAAIAR;VNCMDCLDR;WCWVDQAGVICK	24	30.5	127.61	0	36.568	55911000000	210	16	12	13	8	1	1	1	1	34.1907	32.233	27.8828	28.8726	21.0097	21.7175	22.5824	20.8703	9.24977	608.776	0.00596065	0.0318996
P35292;D3YVQ6	Ras-related protein Rab-17	Rab17	sp|P35292|RAB17_MOUSE Ras-related protein Rab-17 OS=Mus musculus (Mouse) OX=10090 GN=Rab17 PE=1 SV=1;tr|D3YVQ6|D3YVQ6_MOUSE Isoform of P35292, Ras-related protein Rab-17 (Fragment) OS=Mus musculus (Mouse) OX=10090 GN=Rab17 PE=1 SV=1	AGDTGSSRPQEGEAVALNQEPPIR;AQQWLEDLEK;AQQWLEDLEKEFQPGEVVVMLVGNK;EFQPGEVVVMLVGNK;GANAALLVYDITR;GANAALLVYDITRK;LEIWDTAGQEK;LNYQVSEIFNTVAQELLQR;LVLLGSSSVGK;QDFSNVLPTVGCAFFTK;SLLFMETSAK;VLDLGSSSLK;YQSVCHLYFR	13	70.6	23.64	0	19.226	8940800000	122	11	8	8	7	2	2	1	1	28.818	26.6784	29.4817	27.5691	25.0432	25.5005	24.201	24.1016	3.4252	10.742	0.00601866	0.0321579
[truncated: 5,112 more rows]
