# Supplementary material for: Proximity Labeling Reveals How Lrp2 Interacts with the Endocytic Machine
Source: J Proteome Res. 2026 Apr 20;25(5):2318–30. doi: 10.1021/acs.jproteome.5c01053 (PMC13140602; doi:10.1021/acs.jproteome.5c01053)
Supplement: Supplementary file 3 [file pr5c01053_si_004.xlsx]

## Sheet: CellularComponentsEnrichment
Supplemental Table 2 Endocytic Machinery is Biotinylated by Lrp2-Apex. Numerous proteins involved in endocytic membrane trafficking were tagged by Lrp2- Apex. These proteins were components of the apical membrane, the apical endocytic pathway, early endosomes, and recycling endosomes (FDR 10-12-10-8).
#Term ID	Term description	Observed gene count		Background gene count	Strength	Signal	FDR	Matching proteins in your network (labels)
GO:0012505	Endomembrane system	134		4360	0.27	0.83	7.8e-12	Agpat3,Col1a1,Ace,Aqp1,Lbr,Ndrg1,Por,Snx6,Reep5,Cyp2d26,Atp6v1b2,Sptbn1,Ap2m1,Ap1b1,Slc5a1,Atp6v0d1,Surf4,Hspa8,Rab5a,Cenpv,Dync1h1,Ap2b1,Fis1,Rab5c,Atp6v1e1,Sec63,Snx3,Smpd2,Rufy1,Arf5,Dbnl,Trappc12,Rab10,Slc9a3r1,Sec23a,Amn,Lman2,Anxa11,Tkt,Atp6v1c1,Clic5,Atl3,Ehd1,Arl2,Ndufb8,Hras,Tm9sf2,Rab14,Slc33a1,Ahcyl1,Vcp,Cyp2j5,Scp2,Ncdn,Ociad1,Atp2a2,Col1a2,Nat8,Arl8b,Yif1b,Arl6ip1,Lamp1,Ist1,Snx1,Dna…
GO:0031982	Vesicle	88		2289	0.37	0.97	8.54e-12	Col1a1,Ace,Aqp1,Ndrg1,Snx6,Atp6v1b2,Ap2m1,Rala,Ap1b1,Slc47a1,Slc5a1,Atp6v0d1,Hspa8,Rab5a,Ap2b1,Rab5c,Atp6v1e1,Snx3,Hspa4,Rufy1,Dbnl,Rab10,Sec23a,Amn,Lman2,Anxa11,Atp6v1c1,Cd2ap,Kif5b,Atl3,Ehd1,Tm9sf2,Rab14,Ncdn,Ociad1,Atp2a2,Arl8b,Yif1b,Lamp1,Ist1,Snx1,Dnajc13,Atp6v1h,Inpp5f,Pebp1,Ctnna1,Flnb,Cdc42,Eea1,Ahcy,Anxa7,Mon2,Myo5b,Dab2,Lrp2,Hnrnpa2b1,Rap1a,Atp11a,Cubn,Usp14,Vps26a,Hsp90aa1,Cltc,Sqstm1,…
GO:0031410	Cytoplasmic vesicle	83		2147	0.37	0.95	3.69e-11	Col1a1,Ace,Aqp1,Ndrg1,Snx6,Atp6v1b2,Ap2m1,Rala,Ap1b1,Slc5a1,Atp6v0d1,Hspa8,Rab5a,Ap2b1,Rab5c,Atp6v1e1,Snx3,Rufy1,Dbnl,Rab10,Sec23a,Amn,Lman2,Anxa11,Atp6v1c1,Cd2ap,Kif5b,Atl3,Ehd1,Tm9sf2,Rab14,Ncdn,Ociad1,Arl8b,Yif1b,Lamp1,Ist1,Snx1,Dnajc13,Atp6v1h,Inpp5f,Pebp1,Ctnna1,Flnb,Cdc42,Eea1,Ahcy,Anxa7,Mon2,Myo5b,Dab2,Lrp2,Rap1a,Atp11a,Cubn,Usp14,Vps26a,Hsp90aa1,Cltc,Sqstm1,Myo7a,Lrba,Clta,Arhgap1,Pdcd6ip…
GO:0005794	Golgi apparatus	46		1581	0.24	0.43	0.0027	Col1a1,Ap1b1,Surf4,Arf5,Dbnl,Trappc12,Rab10,Sec23a,Lman2,Clic5,Arl2,Hras,Tm9sf2,Rab14,Nat8,Yif1b,Snx1,Pebp1,Cdc42,Vapb,Yes1,Lrp2,Mpp5,Arfgef1,Atp11a,Cubn,Macf1,Nsf,Cttn,Cltc,Lrba,Clta,Arl1,Chpt1,Scamp3,Tcp1,Copa,Clasp2,Hspg2,Actr3,Atg9a,Gnas,Rab11fip5,Picalm,Gdi2,Nat8f1
GO:0005768	Endosome	46		991	0.45	0.93	3.13e-08	Ace,Ndrg1,Snx6,Ap1b1,Slc5a1,Atp6v0d1,Hspa8,Rab5a,Rab5c,Atp6v1e1,Snx3,Rufy1,Dbnl,Rab10,Amn,Ehd1,Tm9sf2,Rab14,Ncdn,Ociad1,Arl8b,Lamp1,Snx1,Dnajc13,Inpp5f,Eea1,Mon2,Myo5b,Lrp2,Rap1a,Atp11a,Cubn,Vps26a,Cltc,Sqstm1,Arhgap1,Pdcd6ip,Atp6v0a4,Scamp3,Ank2,Atg9a,Gnas,Rab11fip5,Picalm,Stx7,Slc34a1
GO:0012506	Vesicle membrane	48		935	0.49	1.08	6.93e-10	Aqp1,Ndrg1,Snx6,Atp6v1b2,Ap2m1,Rala,Ap1b1,Atp6v0d1,Rab5a,Ap2b1,Rab5c,Atp6v1e1,Snx3,Rufy1,Dbnl,Rab10,Sec23a,Amn,Atp6v1c1,Ehd1,Tm9sf2,Rab14,Ncdn,Atp2a2,Arl8b,Lamp1,Snx1,Dnajc13,Atp6v1h,Eea1,Anxa7,Mon2,Myo5b,Dab2,Cubn,Vps26a,Cltc,Clta,Arhgap1,Anxa4,Atp6v1a,Scamp3,Msn,Copa,Sri,Atg9a,Rab11fip5,Stx7
GO:0005773	Vacuole	34		673	0.48	0.89	6.92e-07	Ace,Snx6,Atp6v1b2,Ap1b1,Atp6v0d1,Hspa8,Atp6v1e1,Anxa11,Atp6v1c1,Sult1c2,Slc3a1,Kif5b,Rab14,Rragc,Arl8b,Lamp1,Snx1,Atp6v1h,Atp6v1g1,Cdc42,Prdx6,Cubn,Vps26a,Ctsa,Cltc,Sqstm1,Myo7a,Lrba,Atp6v1a,Atp6v0a4,Slc17a3,Ank2,Atg9a,Stx7
GO:0010008	Endosome membrane	25		461	0.51	0.81	1.25e-05	Ndrg1,Snx6,Rab5a,Rab5c,Snx3,Rufy1,Rab10,Amn,Ehd1,Tm9sf2,Rab14,Ncdn,Arl8b,Lamp1,Snx1,Dnajc13,Eea1,Mon2,Myo5b,Vps26a,Arhgap1,Scamp3,Atg9a,Rab11fip5,Stx7
GO:0030133	Transport vesicle	22		425	0.49	0.7	0.0001	Atp6v1b2,Ap1b1,Atp6v0d1,Hspa8,Rab5a,Rab5c,Atp6v1e1,Rab10,Sec23a,Atp6v1c1,Rab14,Lamp1,Pebp1,Cltc,Clta,Atp6v1a,Ddc,Atg9a,Gnas,Rab11fip5,Picalm,Stx7
GO:0008021	Synaptic vesicle	17		266	0.59	0.75	9.67e-05	Atp6v1b2,Atp6v0d1,Hspa8,Rab5a,Rab5c,Atp6v1e1,Rab10,Atp6v1c1,Rab14,Lamp1,Pebp1,Cltc,Clta,Ddc,Atg9a,Picalm,Stx7
GO:0005802	trans-Golgi network	11		255	0.42	0.3	0.0459	Ap1b1,Rab10,Rab14,Arfgef1,Atp11a,Lrba,Arl1,Scamp3,Clasp2,Atg9a,Gnas
GO:0030135	Coated vesicle	23		246	0.75	1.37	5.48e-09	Atp6v1b2,Ap2m1,Ap1b1,Atp6v0d1,Ap2b1,Atp6v1e1,Snx3,Dbnl,Sec23a,Lman2,Atp6v1c1,Rab14,Yif1b,Atp6v1h,Inpp5f,Dab2,Cubn,Cltc,Clta,Atp6v1a,Copa,Gnas,Picalm
GO:0030139	Endocytic vesicle	23		220	0.8	1.51	8.38e-10	Ap2m1,Rala,Rab5a,Ap2b1,Rab5c,Snx3,Rab10,Amn,Anxa11,Cd2ap,Kif5b,Ehd1,Rab14,Lamp1,Inpp5f,Flnb,Cdc42,Lrp2,Rap1a,Cubn,Cltc,Rab11fip5,Stx7
GO:0030136	Clathrin-coated vesicle	17		156	0.82	1.28	1.42e-07	Atp6v1b2,Ap2m1,Ap1b1,Atp6v0d1,Ap2b1,Atp6v1e1,Snx3,Dbnl,Atp6v1c1,Rab14,Atp6v1h,Inpp5f,Dab2,Cltc,Clta,Atp6v1a,Picalm
GO:0030662	Coated vesicle membrane	15		121	0.87	1.3	2.35e-07	Atp6v1b2,Ap2m1,Ap1b1,Atp6v0d1,Ap2b1,Atp6v1e1,Dbnl,Sec23a,Atp6v1c1,Atp6v1h,Dab2,Cltc,Clta,Atp6v1a,Copa
GO:0005793	Endoplasmic reticulum-Golgi intermediate compartment	8		109	0.65	0.47	0.0083	Surf4,Trappc12,Lman2,Nat8,Yif1b,Ist1,Uggt1,Nat8f1
GO:0005798	Golgi-associated vesicle	7		93	0.66	0.43	0.0148	Ap1b1,Rab14,Cubn,Cltc,Clta,Copa,Gnas
GO:0055038	Recycling endosome membrane	6		85	0.63	0.34	0.0393	Ndrg1,Rab10,Ehd1,Scamp3,Atg9a,Rab11fip5
GO:0030666	Endocytic vesicle membrane	6		75	0.68	0.39	0.0228	Ap2m1,Rab5a,Ap2b1,Rab10,Lamp1,Cubn
GO:0005905	Clathrin-coated pit	11		71	0.97	1.21	2.62e-06	Ap2m1,Ap2b1,Amn,Inpp5f,Dab2,Lrp2,Cubn,Cttn,Cltc,Clta,Picalm
GO:0098563	Intrinsic component of synaptic vesicle membrane	6		65	0.75	0.45	0.0127	Rab5a,Rab5c,Rab10,Rab14,Lamp1,Stx7
GO:0016469	Proton-transporting two-sector ATPase complex	10		51	1.07	1.31	1.52e-06	Atp6v1b2,Atp6v0d1,Atp6v1e1,Atp6v1c1,Atp6v1h,Atp6v1g1,mt-Atp8,Atp6v1a,Atp6v0a4,Atp5md
GO:0030140	trans-Golgi network transport vesicle	4		35	0.84	0.36	0.0383	Ap1b1,Rab14,Cltc,Clta
GO:0016471	Vacuolar proton-transporting V-type ATPase complex	8		26	1.27	1.39	1.7e-06	Atp6v1b2,Atp6v0d1,Atp6v1e1,Atp6v1c1,Atp6v1h,Atp6v1g1,Atp6v1a,Atp6v0a4
GO:0045334	Clathrin-coated endocytic vesicle	4		25	0.98	0.47	0.0142	Ap2m1,Ap2b1,Inpp5f,Cltc
GO:0030904	Retromer complex	4		21	1.06	0.53	0.0083	Snx6,Snx3,Snx1,Vps26a
GO:0098993	Anchored component of synaptic vesicle membrane	4		19	1.1	0.56	0.0063	Rab5a,Rab5c,Rab10,Rab14
GO:0098845	Postsynaptic endosome	3		18	1	0.35	0.0469	Rab5a,Snx1,Myo5b
GO:0030130	Clathrin coat of trans-Golgi network vesicle	3		15	1.08	0.39	0.0312	Ap1b1,Cltc,Clta
GO:0000221	Vacuolar proton-transporting V-type ATPase, V1 domain	6		11	1.52	1.36	5.17e-06	Atp6v1b2,Atp6v1e1,Atp6v1c1,Atp6v1h,Atp6v1g1,Atp6v1a
GO:0098835	Presynaptic endocytic zone membrane	3		9	1.3	0.52	0.0103	Cltc,Clta,Picalm
GO:0005737	Cytoplasm	315		11788	0.21	0.9	1.78e-37	Actr2,Rdx,Ddx3x,Agpat3,Mrpl10,Col1a1,Pabpc1,Ace,Blvra,Snrpd1,Scin,Rps11,Inmt,Nqo1,Ptpn6,Aqp1,Lbr,Wdr1,Ndrg1,Por,Snx6,Reep5,Cyp2d26,Napa,Atp6v1b2,Sptbn1,Qars,Ap2m1,Rala,Ap1b1,Bcl2l13,Ush1c,Slc5a1,Atp6v0d1,Ndufa2,Surf4,Ppp1cb,Hspa8,Qdpr,Adss,Rab5a,Pfn1,Cenpv,Dync1h1,Ap2b1,Fis1,Rab5c,Mdh2,Atp6v1e1,Sec63,Snx3,Smpd2,Hint1,Hspa4,Rufy1,Arf5,Dbnl,Trappc12,Rab10,Slc9a3r1,Sec23a,Psma6,Akr1c21,Amn,Lman2,Dna…
GO:0005829	Cytosol	165		4213	0.37	1.2	2.85e-26	Actr2,Rdx,Ddx3x,Pabpc1,Blvra,Snrpd1,Rps11,Inmt,Nqo1,Ptpn6,Ndrg1,Por,Snx6,Atp6v1b2,Sptbn1,Qars,Ap1b1,Ush1c,Surf4,Ppp1cb,Hspa8,Qdpr,Adss,Rab5a,Pfn1,Cenpv,Atp6v1e1,Snx3,Hint1,Hspa4,Dbnl,Sec23a,Psma6,Akr1c21,Dnajc9,Anxa11,Tkt,Cct5,Atg3,Cd2ap,Kif5b,Etf1,Arl2,Stip1,Hras,Rab14,Ahcyl1,Cnn3,Cpne3,Txn1,Vcp,Scp2,Capzb,Ncdn,Psmc2,Paics,Aacs,Arl8b,Fkbp4,Arl6ip1,Parva,Lamp1,Ist1,Cotl1,Lactb,Snx1,Dnajc13,Mif,Ee…
GO:0043232	Intracellular non-membrane-bounded organelle	127		4826	0.2	0.62	5.42e-07	Actr2,Rdx,Ddx3x,Mrpl10,Pabpc1,Scin,Rps11,Ptpn6,Wdr1,Ndrg1,Sptbn1,Ush1c,Atp6v0d1,Ppp1cb,Hspa8,Rab5a,Pfn1,Cenpv,Dync1h1,Rab5c,Hspa4,Dbnl,Trappc12,Rab10,Psma6,Anxa11,Cct5,Eif3h,Mylk,Cd2ap,Clic5,Kif5b,Ddb1,Ehd1,Arl2,Stip1,Add3,Tm9sf2,Vil1,Cnn3,Cpne3,Vcp,Capzb,Psmc2,Mrpl19,Arl8b,Fkbp4,Parva,Mpp1,Ist1,Cotl1,Snx1,Arl6ip5,Eef1a1,Cdc42bpb,Gng12,Ctnna1,Flnb,Cdc42,Pcbp1,Ddx17,Idh3g,Rpl37a,Epb41l5,Rabgap1,Ms…
GO:0005856	Cytoskeleton	82		2401	0.31	0.8	1.26e-08	Actr2,Rdx,Ddx3x,Scin,Wdr1,Ndrg1,Sptbn1,Ush1c,Atp6v0d1,Hspa8,Rab5a,Pfn1,Cenpv,Dync1h1,Dbnl,Rab10,Anxa11,Cct5,Mylk,Cd2ap,Clic5,Kif5b,Arl2,Add3,Tm9sf2,Vil1,Cnn3,Capzb,Arl8b,Fkbp4,Parva,Mpp1,Ist1,Cotl1,Arl6ip5,Eef1a1,Cdc42bpb,Gng12,Ctnna1,Flnb,Cdc42,Epb41l5,Rabgap1,Msra,Actn4,Iqgap2,Yes1,Plec,Lima1,Myo5b,Tubb2b,Usp9x,Pls1,Myo15b,Macf1,Kif5a,Cttn,Dstn,Cltc,Pkp4,Myo7a,Gas2,Clta,Tagln2,Pdcd6ip,Add1,Hnrn…
GO:0048471	Perinuclear region of cytoplasm	40		837	0.46	0.9	1.76e-07	Ndrg1,Slc5a1,Hspa8,Arf5,Trappc12,Rab10,Slc9a3r1,Sec23a,Cd2ap,Kif5b,Ehd1,Rab14,Vcp,Capzb,Atp2a2,Fkbp4,Lamp1,Snx1,Actn4,Prdx6,Plec,Myo5b,Dab2,Arfgef1,Rap1a,Hsp90aa1,Kif5a,Tgm2,Pkp4,Arhgap1,Anxa4,Add1,Msn,Rapgef3,Slc17a3,Actr3,Ank2,Gnas,Stx7,Slc34a1
GO:0005840	Ribosome	14		242	0.54	0.58	0.0013	Ddx3x,Mrpl10,Rps11,Eif3h,Mrpl19,Rpl37a,Rps17,Rpl3,Rpl5,Rpl34,Rps8,Rps10,Rps27l,Rps14
GO:0035770	Ribonucleoprotein granule	14		267	0.5	0.51	0.0032	Ddx3x,Pabpc1,Psma6,Vcp,Psmc2,Cdc42,Pcbp1,Hnrnpa2b1,Kif5a,Sqstm1,Hnrnpab,Hnrnpa3,Eif4g1,Hnrnpk
GO:0044391	Ribosomal subunit	13		207	0.58	0.6	0.0011	Ddx3x,Mrpl10,Rps11,Mrpl19,Rpl37a,Rps17,Rpl3,Rpl5,Rpl34,Rps8,Rps10,Rps27l,Rps14
GO:0036464	Cytoplasmic ribonucleoprotein granule	13		249	0.5	0.47	0.0053	Ddx3x,Pabpc1,Psma6,Vcp,Psmc2,Cdc42,Pcbp1,Hnrnpa2b1,Kif5a,Sqstm1,Hnrnpab,Eif4g1,Hnrnpk
GO:0022626	Cytosolic ribosome	11		119	0.75	0.79	0.00019	Ddx3x,Rps11,Rpl37a,Rps17,Rpl3,Rpl5,Rpl34,Rps8,Rps10,Rps27l,Rps14
GO:0022627	Cytosolic small ribosomal subunit	7		49	0.94	0.76	0.00059	Ddx3x,Rps11,Rps17,Rps8,Rps10,Rps27l,Rps14
GO:0017101	aminoacyl-tRNA synthetase multienzyme complex	4		12	1.3	0.72	0.0016	Qars,Eprs,Rpl5,Kars
GO:0005852	Eukaryotic translation initiation factor 3 complex	4		16	1.18	0.62	0.0038	Ddx3x,Eif3h,Eif3c,Eif3f
GO:1990124	Messenger ribonucleoprotein complex	4		17	1.15	0.6	0.0045	Pabpc1,Hspa8,Hnrnpab,Hnrnpa3
GO:0071541	Eukaryotic translation initiation factor 3 complex, eIF3m	3		8	1.35	0.55	0.008	Eif3h,Eif3c,Eif3f
GO:0033290	Eukaryotic 48S preinitiation complex	3		15	1.08	0.39	0.0312	Eif3h,Eif3c,Eif3f
GO:0016282	Eukaryotic 43S preinitiation complex	3		17	1.03	0.36	0.0413	Eif3h,Eif3c,Eif3f
GO:0097452	GAIT complex	2		4	1.48	0.38	0.0396	Eprs,Syncrip
GO:0043226	Organelle	299		13445	0.13	0.68	7.42e-16	Actr2,Rdx,Ddx3x,Agpat3,Mrpl10,Vwa5a,Col1a1,Pabpc1,Ace,Prpf6,Snrpd1,Scin,Rps11,Ptpn6,Aqp1,Lbr,Wdr1,Ndrg1,Por,Snx6,Reep5,Cyp2d26,Atp6v1b2,Sptbn1,Ap2m1,Rala,Ap1b1,Bcl2l13,Ush1c,Slc47a1,Slc5a1,Atp6v0d1,Ndufa2,Surf4,Ppp1cb,Hspa8,Qdpr,Adss,Rab5a,Pfn1,Prpf8,Cenpv,Dync1h1,Ap2b1,Fis1,Rab5c,Mdh2,Atp6v1e1,Sec63,Snx3,Smpd2,Hint1,Hspa4,Rufy1,Arf5,Dbnl,Trappc12,Rab10,Slc9a3r1,Sec23a,Psma6,Akr1c21,Amn,Lman2,Dna…
GO:0043229	Intracellular organelle	296		13119	0.13	0.7	1.95e-16	Actr2,Rdx,Ddx3x,Agpat3,Mrpl10,Vwa5a,Col1a1,Pabpc1,Ace,Prpf6,Snrpd1,Scin,Rps11,Ptpn6,Aqp1,Lbr,Wdr1,Ndrg1,Por,Snx6,Reep5,Cyp2d26,Atp6v1b2,Sptbn1,Ap2m1,Rala,Ap1b1,Bcl2l13,Ush1c,Slc5a1,Atp6v0d1,Ndufa2,Surf4,Ppp1cb,Hspa8,Qdpr,Adss,Rab5a,Pfn1,Prpf8,Cenpv,Dync1h1,Ap2b1,Fis1,Rab5c,Mdh2,Atp6v1e1,Sec63,Snx3,Smpd2,Hint1,Hspa4,Rufy1,Arf5,Dbnl,Trappc12,Rab10,Sec23a,Psma6,Akr1c21,Amn,Lman2,Dnajc9,Anxa11,Tkt,Cc…
GO:0043227	Membrane-bounded organelle	271		12435	0.12	0.62	1.07e-10	Actr2,Ddx3x,Agpat3,Mrpl10,Vwa5a,Col1a1,Pabpc1,Ace,Prpf6,Snrpd1,Ptpn6,Aqp1,Lbr,Ndrg1,Por,Snx6,Reep5,Cyp2d26,Atp6v1b2,Sptbn1,Ap2m1,Rala,Ap1b1,Bcl2l13,Ush1c,Slc47a1,Slc5a1,Atp6v0d1,Ndufa2,Surf4,Ppp1cb,Hspa8,Qdpr,Adss,Rab5a,Pfn1,Prpf8,Cenpv,Dync1h1,Ap2b1,Fis1,Rab5c,Mdh2,Atp6v1e1,Sec63,Snx3,Smpd2,Hint1,Hspa4,Rufy1,Arf5,Dbnl,Trappc12,Rab10,Slc9a3r1,Sec23a,Psma6,Akr1c21,Amn,Lman2,Dnajc9,Anxa11,Tkt,Atp6v…
GO:0043231	Intracellular membrane-bounded organelle	265		11954	0.13	0.63	4.21e-11	Actr2,Ddx3x,Agpat3,Mrpl10,Vwa5a,Col1a1,Pabpc1,Ace,Prpf6,Snrpd1,Ptpn6,Aqp1,Lbr,Ndrg1,Por,Snx6,Reep5,Cyp2d26,Atp6v1b2,Sptbn1,Ap2m1,Rala,Ap1b1,Bcl2l13,Slc5a1,Atp6v0d1,Ndufa2,Surf4,Ppp1cb,Hspa8,Qdpr,Adss,Rab5a,Pfn1,Prpf8,Cenpv,Dync1h1,Ap2b1,Fis1,Rab5c,Mdh2,Atp6v1e1,Sec63,Snx3,Smpd2,Hint1,Hspa4,Rufy1,Arf5,Dbnl,Trappc12,Rab10,Sec23a,Psma6,Akr1c21,Amn,Lman2,Dnajc9,Anxa11,Tkt,Atp6v1c1,Sult1c2,Cd2ap,Clic5…
GO:0031090	Organelle membrane	130		3373	0.37	1.1	8.25e-19	Agpat3,Mrpl10,Aqp1,Lbr,Ndrg1,Por,Snx6,Reep5,Cyp2d26,Atp6v1b2,Ap2m1,Rala,Ap1b1,Bcl2l13,Atp6v0d1,Ndufa2,Surf4,Hspa8,Rab5a,Cenpv,Ap2b1,Fis1,Rab5c,Mdh2,Atp6v1e1,Sec63,Snx3,Rufy1,Dbnl,Rab10,Sec23a,Amn,Lman2,Tkt,Atp6v1c1,Slc3a1,Kif5b,Atl3,Ehd1,Ndufb8,Hras,Tm9sf2,Ndufb3,Mpc2,Rab14,Slc33a1,Vcp,Cyp2j5,Scp2,Ncdn,Pmpcb,Atp2a2,Pxmp2,Abcg2,Nat8,Mrpl19,Arl8b,Yif1b,Ndufc2,Arl6ip1,Lamp1,Cyb5b,Cox7a2,Snx1,Dnajc13…
GO:0098588	Bounding membrane of organelle	77		1758	0.42	1.09	8.19e-13	Aqp1,Ndrg1,Snx6,Reep5,Atp6v1b2,Ap2m1,Ap1b1,Atp6v0d1,Surf4,Hspa8,Rab5a,Ap2b1,Fis1,Rab5c,Atp6v1e1,Sec63,Snx3,Rufy1,Dbnl,Rab10,Sec23a,Amn,Lman2,Atp6v1c1,Slc3a1,Kif5b,Ehd1,Hras,Tm9sf2,Rab14,Scp2,Ncdn,Atp2a2,Pxmp2,Nat8,Arl8b,Yif1b,Arl6ip1,Lamp1,Cyb5b,Snx1,Dnajc13,Atp6v1h,Pebp1,Atp6v1g1,Cdc42,Rhot1,Eea1,Anxa7,Gykl1,Plec,Mon2,Dhcr7,Myo5b,Dab2,Arfgef1,Cubn,Vps26a,Mtch1,Cltc,Myo7a,Lrba,Clta,Arhgap1,Atp6v1…
GO:0031967	Organelle envelope	59		1324	0.43	0.99	6.5e-10	Agpat3,Mrpl10,Aqp1,Lbr,Bcl2l13,Ndufa2,Surf4,Cenpv,Dync1h1,Fis1,Mdh2,Anxa11,Slc3a1,Arl2,Ndufb8,Ndufb3,Mpc2,Scp2,Pmpcb,Abcg2,Mrpl19,Ndufc2,Ist1,Cyb5b,Cox7a2,Uqcrfs1,Eif5a,Pebp1,Uqcrq,Zmpste24,Fahd1,Rhot1,Tmem11,Anxa7,Gykl1,Plec,Dhcr7,Cox6b1,Ndufa3,mt-Nd1,mt-Co2,mt-Atp8,Mtch1,Gpx4,Lmo7,Ndufa13,Anxa4,Ndufb5,Ndufb2,Cycs,Ndufa12,Cox4i1,Atg9a,Cox5b,Apeh,Rab11fip5,Cfl1,Atp5md,Nat8f1
GO:0005783	Endoplasmic reticulum	56		1926	0.24	0.48	0.00061	Agpat3,Col1a1,Lbr,Por,Reep5,Cyp2d26,Surf4,Fis1,Sec63,Smpd2,Rab10,Sec23a,Lman2,Tkt,Atl3,Ndufb8,Rab14,Slc33a1,Ahcyl1,Vcp,Cyp2j5,Scp2,Atp2a2,Col1a2,Nat8,Yif1b,Arl6ip1,Fmo1,Uggt1,Arl6ip5,Eif5a,Pebp1,Zmpste24,Ces2c,Vapb,Anxa7,Dhcr7,Lrp2,Rpl5,Rpl34,Atp11a,Cubn,Tgm2,Rps8,Sqstm1,Lrba,Eef1d,Pdcd6ip,Ahcyl2,Chpt1,Sri,Cyb5a,Slc17a3,Syncrip,Atg9a,Nat8f1
GO:0030659	Cytoplasmic vesicle membrane	46		911	0.48	1.04	2.95e-09	Aqp1,Ndrg1,Snx6,Atp6v1b2,Ap2m1,Rala,Ap1b1,Atp6v0d1,Rab5a,Ap2b1,Rab5c,Atp6v1e1,Snx3,Rufy1,Dbnl,Rab10,Sec23a,Amn,Atp6v1c1,Ehd1,Tm9sf2,Rab14,Ncdn,Arl8b,Lamp1,Snx1,Dnajc13,Atp6v1h,Eea1,Anxa7,Mon2,Myo5b,Dab2,Cubn,Vps26a,Cltc,Clta,Arhgap1,Atp6v1a,Scamp3,Msn,Copa,Sri,Atg9a,Rab11fip5,Stx7
GO:0031984	Organelle subcompartment	42		1416	0.25	0.42	0.0034	Agpat3,Lbr,Por,Reep5,Cyp2d26,Ap1b1,Surf4,Sec63,Rab10,Sec23a,Lman2,Tkt,Atl3,Rab14,Slc33a1,Vcp,Cyp2j5,Atp2a2,Nat8,Yif1b,Arl6ip1,Fmo1,Arl6ip5,Eif5a,Zmpste24,Vapb,Anxa7,Dhcr7,Arfgef1,Atp11a,Nsf,Lrba,Arl1,Chpt1,Scamp3,Sri,Cyb5a,Clasp2,Slc17a3,Atg9a,Gnas,Nat8f1
GO:0042175	Nuclear outer membrane-endoplasmic reticulum membrane network	35		1128	0.27	0.41	0.005	Agpat3,Lbr,Por,Reep5,Cyp2d26,Surf4,Sec63,Rab10,Sec23a,Lman2,Tkt,Atl3,Rab14,Slc33a1,Vcp,Cyp2j5,Atp2a2,Nat8,Yif1b,Arl6ip1,Fmo1,Arl6ip5,Eif5a,Zmpste24,Vapb,Anxa7,Dhcr7,Atp11a,Lrba,Chpt1,Sri,Cyb5a,Slc17a3,Atg9a,Nat8f1
GO:0005789	Endoplasmic reticulum membrane	34		1100	0.27	0.4	0.0063	Agpat3,Lbr,Por,Reep5,Cyp2d26,Surf4,Sec63,Rab10,Sec23a,Lman2,Tkt,Atl3,Slc33a1,Vcp,Cyp2j5,Atp2a2,Nat8,Yif1b,Arl6ip1,Fmo1,Arl6ip5,Eif5a,Zmpste24,Vapb,Anxa7,Dhcr7,Atp11a,Lrba,Chpt1,Sri,Cyb5a,Slc17a3,Atg9a,Nat8f1
GO:0019866	Organelle inner membrane	32		617	0.5	0.88	1.02e-06	Mrpl10,Lbr,Ndufa2,Mdh2,Slc3a1,Ndufb8,Ndufb3,Mpc2,Pmpcb,Mrpl19,Ndufc2,Cyb5b,Cox7a2,Uqcrfs1,Uqcrq,Zmpste24,Fahd1,Tmem11,Cox6b1,Ndufa3,mt-Nd1,mt-Co2,mt-Atp8,Gpx4,Ndufa13,Ndufb5,Ndufb2,Ndufa12,Cox4i1,Cox5b,Atp5md,Nat8f1
GO:0005764	Lysosome	26		568	0.44	0.66	0.00012	Ace,Snx6,Ap1b1,Atp6v0d1,Hspa8,Anxa11,Sult1c2,Kif5b,Rab14,Rragc,Arl8b,Lamp1,Snx1,Atp6v1g1,Prdx6,Cubn,Vps26a,Ctsa,Cltc,Sqstm1,Myo7a,Lrba,Atp6v1a,Slc17a3,Ank2,Stx7
GO:0042470	Melanosome	12		108	0.83	1	1.62e-05	Atp6v1b2,Hspa8,Rab5a,Rab5c,Anxa11,Lamp1,Ahcy,Hsp90aa1,Cltc,Myo7a,Pdcd6ip,Cct4
GO:0101004	Cytolytic granule membrane	2		3	1.6	0.42	0.0277	Arl8b,Lamp1
GO:0071944	Cell periphery	148		7050	0.1	0.35	0.0053	Actr2,Rdx,Ddx3x,Vwa5a,Col1a1,Ace,Ptpn6,Aqp1,Wdr1,Ndrg1,Nid1,Napa,Atp6v1b2,Sptbn1,Ap2m1,Rala,Ush1c,Slc22a6,Slc47a1,Slc5a1,Atp6v0d1,Ppp1cb,Hspa8,Rab5a,Pfn1,Dync1h1,Ap2b1,Rab5c,Atp6v1e1,Smpd2,Hint1,Arf5,Dbnl,Rab10,Slc9a3r1,Amn,Lman2,Slc6a19,Dnajc9,Anxa11,Atp6v1c1,Mylk,Slc22a1,Cd2ap,Clic5,Slc3a1,Slc23a1,Ehd1,Arl2,Add3,Hras,Vil1,Rab14,Ahcyl1,Cpne3,Capzb,Atp2a2,Col1a2,Abcg2,Parva,Slc5a11,Mpp1,Lamp1,Col…
GO:0042995	Cell projection	109		2723	0.38	1.1	2.68e-16	Actr2,Rdx,Ddx3x,Pabpc1,Ace,Scin,Nqo1,Aqp1,Wdr1,Atp6v1b2,Sptbn1,Ush1c,Slc5a1,Atp6v0d1,Hspa8,Qdpr,Rab5a,Pfn1,Dync1h1,Atp6v1e1,Dbnl,Rab10,Slc9a3r1,Amn,Slc6a19,Mylk,Cd2ap,Clic5,Slc3a1,Kif5b,Ehd1,Vil1,Cnn3,Txn1,Capzb,Ncdn,Psmc2,Atp2a2,Abcg2,Arl8b,Fkbp4,Parva,Mpp1,Lamp1,Gpm6a,Snx1,Eef1a1,Cdc42bpb,Inpp5f,Eif5a,Pebp1,Ctnna1,Flnb,Cdc42,Epb41l5,Eea1,Ahcy,Actn4,Iqgap2,Impa1,Plec,Lima1,Myo5b,Lrp2,Mpp5,mt-Nd1…
GO:0120025	Plasma membrane bounded cell projection	107		2622	0.39	1.11	1.95e-16	Actr2,Rdx,Ddx3x,Pabpc1,Ace,Nqo1,Aqp1,Atp6v1b2,Sptbn1,Ush1c,Slc5a1,Atp6v0d1,Hspa8,Qdpr,Rab5a,Pfn1,Dync1h1,Atp6v1e1,Dbnl,Rab10,Slc9a3r1,Amn,Slc6a19,Mylk,Cd2ap,Clic5,Slc3a1,Kif5b,Ehd1,Vil1,Cnn3,Txn1,Capzb,Ncdn,Psmc2,Atp2a2,Abcg2,Arl8b,Fkbp4,Parva,Mpp1,Lamp1,Gpm6a,Snx1,Eef1a1,Cdc42bpb,Inpp5f,Eif5a,Pebp1,Ctnna1,Flnb,Cdc42,Epb41l5,Eea1,Ahcy,Actn4,Iqgap2,Impa1,Plec,Lima1,Myo5b,Lrp2,Mpp5,mt-Nd1,Usp9x,Hnr…
GO:0098590	Plasma membrane region	71		1433	0.48	1.22	4.11e-14	Rdx,Ace,Aqp1,Atp6v1b2,Sptbn1,Ap2m1,Rala,Slc22a6,Slc47a1,Slc5a1,Atp6v0d1,Hspa8,Ap2b1,Atp6v1e1,Smpd2,Dbnl,Slc9a3r1,Amn,Slc6a19,Mylk,Slc22a1,Clic5,Slc3a1,Slc23a1,Ehd1,Rab14,Ahcyl1,Abcg2,Gpm6a,Slco1a1,Eef1a1,Inpp5f,Slc5a12,Atp6v1g1,Ctnna1,Cdc42,Epb41l5,Plec,Lima1,Dab2,Lrp2,Mpp5,Cubn,Hsp90aa1,Macf1,Lmo7,Cttn,Cltc,Tjp1,Pdzk1,Myo7a,Cyth2,Clta,Slc22a12,Anxa4,Atp6v1a,Atp6v0a4,Slc5a2,Msn,Slc26a1,Dsp,Rapgef…
GO:0099503	Secretory vesicle	29		710	0.39	0.6	0.00025	Col1a1,Aqp1,Atp6v1b2,Ap2m1,Atp6v0d1,Hspa8,Rab5a,Rab5c,Atp6v1e1,Rab10,Anxa11,Atp6v1c1,Rab14,Lamp1,Pebp1,Ctnna1,Cdc42,Anxa7,Cltc,Clta,Atp6v1a,Msn,Tcp1,Sri,Ddc,Atg9a,Rab11fip5,Picalm,Stx7
GO:0045177	Apical part of cell	47		529	0.73	1.91	1.73e-17	Rdx,Aqp1,Atp6v1b2,Ush1c,Slc47a1,Slc5a1,Atp6v0d1,Atp6v1e1,Slc9a3r1,Amn,Slc6a19,Atp6v1c1,Slc22a1,Clic5,Slc3a1,Slc23a1,Rab14,Ahcyl1,Abcg2,Slc5a12,Pebp1,Atp6v1g1,Cdc42,Plec,Myo5b,Dab2,Lrp2,Mpp5,Usp9x,Cubn,Hsp90aa1,Lmo7,Tjp1,Pdzk1,Myo7a,Slc22a12,Anxa4,Atp6v1a,Atp6v0a4,Slc5a2,Msn,Rapgef3,Myo7b,Slc17a3,Slc29a1,Gnas,Slc34a1
GO:0015629	Actin cytoskeleton	40		510	0.68	1.57	2.98e-13	Actr2,Rdx,Scin,Wdr1,Sptbn1,Rab5a,Dbnl,Mylk,Cd2ap,Clic5,Vil1,Cnn3,Capzb,Parva,Cotl1,Eef1a1,Cdc42bpb,Gng12,Ctnna1,Flnb,Msra,Actn4,Yes1,Lima1,Myo5b,Pls1,Myo15b,Macf1,Cttn,Dstn,Myo7a,Gas2,Pdcd6ip,Add1,Hnrnpk,Rapgef3,Myo7b,Sptan1,Actr3,Cfl1
GO:0031252	Cell leading edge	31		471	0.6	1.15	1.21e-08	Actr2,Rdx,Ddx3x,Pabpc1,Atp6v1b2,Sptbn1,Rab5a,Dbnl,Slc9a3r1,Mylk,Cd2ap,Vil1,Capzb,Parva,Snx1,Eef1a1,Cdc42bpb,Ctnna1,Cdc42,Epb41l5,Iqgap2,Lima1,Macf1,Cttn,Cyth2,Arhgap1,Rapgef3,Clasp2,Actr3,Gnas,Cfl1
GO:0005769	Early endosome	23		426	0.51	0.76	3.54e-05	Snx6,Ap1b1,Slc5a1,Atp6v0d1,Rab5a,Rab5c,Snx3,Rufy1,Dbnl,Ehd1,Rab14,Snx1,Dnajc13,Inpp5f,Eea1,Mon2,Rap1a,Atp11a,Vps26a,Ank2,Rab11fip5,Picalm,Stx7
GO:0016324	Apical plasma membrane	39		424	0.74	1.81	6.55e-15	Rdx,Aqp1,Atp6v1b2,Slc47a1,Slc5a1,Atp6v0d1,Atp6v1e1,Slc9a3r1,Amn,Slc6a19,Slc22a1,Clic5,Slc3a1,Slc23a1,Rab14,Ahcyl1,Abcg2,Slc5a12,Atp6v1g1,Plec,Dab2,Lrp2,Mpp5,Cubn,Hsp90aa1,Lmo7,Tjp1,Pdzk1,Myo7a,Slc22a12,Anxa4,Atp6v1a,Atp6v0a4,Slc5a2,Msn,Slc17a3,Slc29a1,Gnas,Slc34a1
GO:0031253	Cell projection membrane	28		382	0.65	1.21	9.72e-09	Ace,Aqp1,Sptbn1,Slc5a1,Slc9a3r1,Amn,Slc6a19,Slc3a1,Ehd1,Abcg2,Eef1a1,Cdc42,Epb41l5,Lima1,Lrp2,Cubn,Hsp90aa1,Macf1,Pdzk1,Slc22a12,Atp6v0a4,Slc5a2,Msn,Rapgef3,Clasp2,Slc17a3,Cfl1,Slc34a1
GO:0005938	Cell cortex	28		351	0.68	1.32	1.88e-09	Actr2,Rdx,Wdr1,Sptbn1,Pfn1,Dync1h1,Dbnl,Cd2ap,Clic5,Add3,Capzb,Mpp1,Cotl1,Eef1a1,Flnb,Actn4,Myo5b,Pls1,Macf1,Cttn,Dstn,Myo7a,Clta,Hnrnpk,Rapgef3,Sptan1,Clasp2,Cfl1
GO:0005774	Vacuolar membrane	18		333	0.51	0.64	0.00038	Atp6v1b2,Ap1b1,Atp6v0d1,Hspa8,Atp6v1e1,Atp6v1c1,Slc3a1,Kif5b,Arl8b,Lamp1,Atp6v1h,Atp6v1g1,Cubn,Myo7a,Lrba,Atp6v1a,Atp6v0a4,Stx7
GO:0098858	Actin-based cell projection	22		260	0.71	1.21	6.3e-08	Rdx,Atp6v1b2,Ush1c,Dync1h1,Atp6v1e1,Slc9a3r1,Amn,Clic5,Vil1,Mpp1,Gpm6a,Cdc42,Iqgap2,Cubn,Pls1,Pdzk1,Myo7a,Atp6v1a,Msn,Rapgef3,Myo7b,Cfl1
GO:0098862	Cluster of actin-based cell projections	37		218	1.01	2.99	1.24e-21	Rdx,Ace,Scin,Aqp1,Ush1c,Slc5a1,Slc9a3r1,Amn,Slc6a19,Clic5,Slc3a1,Slc23a1,Add3,Vil1,Capzb,Abcg2,Mpp1,Flnb,Actn4,Plec,Lima1,Myo5b,Lrp2,Cubn,Pls1,Myo15b,Hsp90aa1,Pdzk1,Myo7a,Slc22a12,Atp6v0a4,Slc5a2,Rapgef3,Myo7b,Slc17a3,Actr3,Slc34a1
GO:0030658	Transport vesicle membrane	14		216	0.59	0.66	0.00048	Atp6v1b2,Ap1b1,Rab5a,Rab5c,Atp6v1e1,Rab10,Sec23a,Atp6v1c1,Rab14,Lamp1,Cltc,Clta,Rab11fip5,Stx7
GO:0030027	Lamellipodium	18		215	0.7	1.05	1.7e-06	Actr2,Rdx,Ddx3x,Pabpc1,Dbnl,Mylk,Vil1,Capzb,Parva,Snx1,Cdc42bpb,Ctnna1,Cdc42,Iqgap2,Cttn,Rapgef3,Actr3,Cfl1
GO:0055037	Recycling endosome	14		194	0.64	0.74	0.00018	Ndrg1,Rab10,Ehd1,Rab14,Inpp5f,Eea1,Myo5b,Atp11a,Scamp3,Ank2,Atg9a,Gnas,Rab11fip5,Stx7
GO:0001726	Ruffle	18		189	0.76	1.18	3.27e-07	Rdx,Atp6v1b2,Rab5a,Dbnl,Slc9a3r1,Cd2ap,Vil1,Eef1a1,Epb41l5,Lima1,Macf1,Cttn,Cyth2,Arhgap1,Clasp2,Actr3,Gnas,Cfl1
GO:0031901	Early endosome membrane	13		180	0.64	0.7	0.00033	Snx6,Rab5a,Rab5c,Snx3,Rufy1,Ehd1,Rab14,Snx1,Dnajc13,Eea1,Mon2,Rab11fip5,Stx7
GO:0005903	Brush border	33		151	1.12	3.39	5.22e-22	Ace,Scin,Aqp1,Ush1c,Slc5a1,Slc9a3r1,Amn,Slc6a19,Slc3a1,Slc23a1,Add3,Vil1,Capzb,Abcg2,Flnb,Actn4,Plec,Lima1,Myo5b,Lrp2,Cubn,Pls1,Myo15b,Hsp90aa1,Pdzk1,Slc22a12,Atp6v0a4,Slc5a2,Rapgef3,Myo7b,Slc17a3,Actr3,Slc34a1
GO:0030672	Synaptic vesicle membrane	11		144	0.66	0.65	0.00083	Atp6v1b2,Rab5a,Rab5c,Atp6v1e1,Rab10,Atp6v1c1,Rab14,Lamp1,Cltc,Clta,Stx7
GO:0045335	Phagocytic vesicle	11		123	0.73	0.76	0.00025	Rab5a,Snx3,Rab10,Anxa11,Kif5b,Rab14,Lamp1,Flnb,Cdc42,Rap1a,Rab11fip5
GO:0030175	Filopodium	10		121	0.7	0.65	0.00094	Rdx,Dync1h1,Slc9a3r1,Vil1,Gpm6a,Cdc42,Iqgap2,Msn,Rapgef3,Cfl1
GO:0030863	Cortical cytoskeleton	17		119	0.94	1.6	4.54e-09	Actr2,Rdx,Wdr1,Sptbn1,Dbnl,Capzb,Mpp1,Cotl1,Eef1a1,Actn4,Pls1,Cttn,Dstn,Rapgef3,Sptan1,Clasp2,Cfl1
GO:0005902	Microvillus	15		113	0.9	1.38	1.08e-07	Rdx,Atp6v1b2,Ush1c,Atp6v1e1,Slc9a3r1,Amn,Vil1,Iqgap2,Cubn,Pdzk1,Myo7a,Atp6v1a,Msn,Rapgef3,Myo7b
GO:0070062	Extracellular exosome	10		96	0.8	0.81	0.00019	Ace,Aqp1,Hspa8,Hspa4,Ist1,Hnrnpa2b1,Cubn,Plaa,Pdcd6ip,Sri
GO:0030117	Membrane coat	9		95	0.76	0.68	0.00085	Ap2m1,Ap1b1,Ap2b1,Sec23a,Dab2,Cltc,Clta,Copa,Picalm
GO:0032432	Actin filament bundle	7		95	0.65	0.42	0.0164	Mylk,Vil1,Flnb,Actn4,Lima1,Pls1,Cfl1
GO:0030864	Cortical actin cytoskeleton	14		84	1	1.55	2.95e-08	Actr2,Rdx,Wdr1,Sptbn1,Dbnl,Cotl1,Eef1a1,Actn4,Pls1,Cttn,Dstn,Rapgef3,Sptan1,Cfl1
GO:0031526	Brush border membrane	19		81	1.15	2.46	2.98e-13	Ace,Aqp1,Slc5a1,Slc9a3r1,Amn,Slc6a19,Slc3a1,Abcg2,Lima1,Lrp2,Cubn,Hsp90aa1,Pdzk1,Slc22a12,Atp6v0a4,Slc5a2,Rapgef3,Slc17a3,Slc34a1
GO:0030665	Clathrin-coated vesicle membrane	13		73	1.03	1.53	5.56e-08	Atp6v1b2,Ap2m1,Ap1b1,Atp6v0d1,Ap2b1,Atp6v1e1,Dbnl,Atp6v1c1,Atp6v1h,Dab2,Cltc,Clta,Atp6v1a
GO:0032420	Stereocilium	7		65	0.81	0.61	0.0025	Rdx,Ush1c,Slc9a3r1,Clic5,Mpp1,Pls1,Myo7a
GO:0030120	Vesicle coat	7		60	0.85	0.65	0.0016	Ap2m1,Ap1b1,Ap2b1,Sec23a,Cltc,Clta,Copa
GO:0030118	Clathrin coat	7		50	0.93	0.75	0.00065	Ap2m1,Ap1b1,Ap2b1,Dab2,Cltc,Clta,Picalm
GO:0002102	Podosome	7		36	1.07	0.94	0.00012	Actr2,Scin,Wdr1,Dbnl,Cttn,Hnrnpk,Actr3
GO:0030125	Clathrin vesicle coat	5		32	0.97	0.59	0.0043	Ap2m1,Ap1b1,Ap2b1,Cltc,Clta
GO:0031528	Microvillus membrane	5		30	1	0.61	0.0034	Slc9a3r1,Amn,Cubn,Pdzk1,Msn
GO:0030132	Clathrin coat of coated pit	6		18	1.3	1.1	4.26e-05	Ap2m1,Ap2b1,Dab2,Cltc,Clta,Picalm
GO:0061825	Podosome core	2		3	1.6	0.42	0.0277	Actr2,Actr3
GO:0061831	Apical ectoplasmic specialization	2		2	1.78	0.48	0.0178	Atp2a2,Actr3
GO:0005739	Mitochondrion	85		1956	0.42	1.11	4.27e-14	Mrpl10,Por,Cyp2d26,Ap2m1,Rala,Bcl2l13,Ndufa2,Qdpr,Adss,Fis1,Mdh2,Atp6v1e1,Hspa4,Slc3a1,Arl2,Ndufb8,Ndufb3,Mpc2,Cpne3,Txn1,Scp2,Pmpcb,Ociad1,Pxmp2,Abcg2,Mrpl19,Fkbp4,Ndufc2,Cyb5b,Cox7a2,Lactb,Dmgdh,Uqcrfs1,Spr,Pebp1,Uqcrq,Fahd1,Idh3g,Rhot1,Tmem11,Msra,Gykl1,Acot11,Prdx6,Plec,Cox6b1,Pyroxd2,Ndufa3,mt-Nd1,mt-Co2,mt-Atp8,Rpl34,Hsp90aa1,Mtch1,Gpx4,Ctsa,Tgm2,Cltc,Sqstm1,Acly,Prdx2,Ndufa13,Atp6v1a,Hnrnp…
GO:0070469	Respirasome	18		98	1.04	2.01	4.35e-11	Ndufa2,Ndufb8,Ndufb3,Ndufc2,Cox7a2,Uqcrfs1,Uqcrq,Cox6b1,Ndufa3,mt-Nd1,mt-Co2,Ndufa13,Ndufb5,Ndufb2,Cycs,Ndufa12,Cox4i1,Cox5b
GO:0005746	Mitochondrial respirasome	17		90	1.06	1.96	1.21e-10	Ndufa2,Ndufb8,Ndufb3,Ndufc2,Cox7a2,Uqcrfs1,Uqcrq,Cox6b1,Ndufa3,mt-Nd1,mt-Co2,Ndufa13,Ndufb5,Ndufb2,Ndufa12,Cox4i1,Cox5b
GO:0098803	Respiratory chain complex	17		90	1.06	1.96	1.21e-10	Ndufa2,Ndufb8,Ndufb3,Ndufc2,Cox7a2,Uqcrfs1,Uqcrq,Cox6b1,Ndufa3,mt-Nd1,mt-Co2,Ndufa13,Ndufb5,Ndufb2,Ndufa12,Cox4i1,Cox5b
GO:0098800	Inner mitochondrial membrane protein complex	19		149	0.89	1.58	2.24e-09	Ndufa2,Ndufb8,Ndufb3,Ndufc2,Cox7a2,Uqcrfs1,Uqcrq,Cox6b1,Ndufa3,mt-Nd1,mt-Co2,mt-Atp8,Ndufa13,Ndufb5,Ndufb2,Ndufa12,Cox4i1,Cox5b,Atp5md
GO:0005740	Mitochondrial envelope	44		854	0.49	1.04	4.26e-09	Mrpl10,Bcl2l13,Ndufa2,Fis1,Mdh2,Slc3a1,Arl2,Ndufb8,Ndufb3,Mpc2,Scp2,Pmpcb,Abcg2,Mrpl19,Ndufc2,Cyb5b,Cox7a2,Uqcrfs1,Pebp1,Uqcrq,Fahd1,Rhot1,Tmem11,Gykl1,Plec,Cox6b1,Ndufa3,mt-Nd1,mt-Co2,mt-Atp8,Mtch1,Gpx4,Ndufa13,Ndufb5,Ndufb2,Cycs,Ndufa12,Cox4i1,Atg9a,Cox5b,Rab11fip5,Cfl1,Atp5md,Nat8f1
GO:0031966	Mitochondrial membrane	42		795	0.5	1.05	5.46e-09	Mrpl10,Bcl2l13,Ndufa2,Fis1,Mdh2,Slc3a1,Ndufb8,Ndufb3,Mpc2,Scp2,Pmpcb,Abcg2,Mrpl19,Ndufc2,Cyb5b,Cox7a2,Uqcrfs1,Pebp1,Uqcrq,Fahd1,Rhot1,Tmem11,Gykl1,Plec,Cox6b1,Ndufa3,mt-Nd1,mt-Co2,mt-Atp8,Mtch1,Gpx4,Ndufa13,Ndufb5,Ndufb2,Ndufa12,Cox4i1,Atg9a,Cox5b,Rab11fip5,Cfl1,Atp5md,Nat8f1
GO:0098798	Mitochondrial protein-containing complex	23		297	0.67	1.14	1.25e-07	Mrpl10,Ndufa2,Ndufb8,Ndufb3,Pmpcb,Mrpl19,Ndufc2,Cox7a2,Uqcrfs1,Uqcrq,Idh3g,Cox6b1,Ndufa3,mt-Nd1,mt-Co2,mt-Atp8,Ndufa13,Ndufb5,Ndufb2,Ndufa12,Cox4i1,Cox5b,Atp5md
GO:0005743	Mitochondrial inner membrane	30		556	0.51	0.89	1.21e-06	Mrpl10,Ndufa2,Mdh2,Slc3a1,Ndufb8,Ndufb3,Mpc2,Pmpcb,Mrpl19,Ndufc2,Cyb5b,Cox7a2,Uqcrfs1,Uqcrq,Fahd1,Tmem11,Cox6b1,Ndufa3,mt-Nd1,mt-Co2,mt-Atp8,Gpx4,Ndufa13,Ndufb5,Ndufb2,Ndufa12,Cox4i1,Cox5b,Atp5md,Nat8f1
GO:0005747	Mitochondrial respiratory chain complex I	10		50	1.08	1.33	1.35e-06	Ndufa2,Ndufb8,Ndufb3,Ndufc2,Ndufa3,mt-Nd1,Ndufa13,Ndufb5,Ndufb2,Ndufa12
GO:1990204	Oxidoreductase complex	14		122	0.84	1.16	1.53e-06	Ndufa2,Ndufb8,Ndufb3,Ndufc2,Cyb5b,Uqcrfs1,Uqcrq,Idh3g,Ndufa3,mt-Nd1,Ndufa13,Ndufb5,Ndufb2,Ndufa12
GO:0005751	Mitochondrial respiratory chain complex IV	6		25	1.16	0.92	0.00019	Cox7a2,Uqcrfs1,Cox6b1,mt-Co2,Cox4i1,Cox5b
GO:0070069	Cytochrome complex	7		40	1.02	0.88	0.0002	Cox7a2,Uqcrfs1,Uqcrq,Cox6b1,mt-Co2,Cox4i1,Cox5b
GO:1990351	Transporter complex	16		402	0.38	0.36	0.0173	Ndufa2,Clic5,Ndufb8,Ndufb3,Atp2a2,Ndufc2,Uqcrfs1,Uqcrq,Ndufa3,mt-Nd1,Atp11a,Cttn,Ndufa13,Ndufb5,Ndufb2,Ndufa12
GO:1902495	Transmembrane transporter complex	15		377	0.38	0.35	0.0228	Ndufa2,Clic5,Ndufb8,Ndufb3,Atp2a2,Ndufc2,Uqcrfs1,Uqcrq,Ndufa3,mt-Nd1,Cttn,Ndufa13,Ndufb5,Ndufb2,Ndufa12
GO:0030054	Cell junction	104		2232	0.45	1.29	1.23e-19	Actr2,Rdx,Pabpc1,Scin,Ptpn6,Aqp1,Wdr1,Ndrg1,Napa,Atp6v1b2,Sptbn1,Ap2m1,Rala,Ush1c,Slc5a1,Atp6v0d1,Hspa8,Rab5a,Pfn1,Ap2b1,Rab5c,Atp6v1e1,Dbnl,Rab10,Atp6v1c1,Mylk,Slc22a1,Cd2ap,Arl2,Add3,Hras,Rab14,Cnn3,Cpne3,Vcp,Capzb,Ncdn,Psmc2,Atp2a2,Arl8b,Parva,Mpp1,Lamp1,Gpm6a,Snx1,Cdc42bpb,Eif5a,Pebp1,Ctnna1,Flnb,Cdc42,Epb41l5,Arhgdia,Actn4,Yes1,Plec,Lima1,Myo5b,Tubb2b,Pcbp2,Rps17,Rpl3,Mpp5,Rpl5,Hnrnpa2b1,Rap…
GO:0070161	Anchoring junction	51		1193	0.41	0.88	5.05e-08	Rdx,Scin,Ptpn6,Wdr1,Ndrg1,Atp6v1b2,Rala,Slc5a1,Atp6v1e1,Dbnl,Atp6v1c1,Mylk,Cd2ap,Arl2,Add3,Cpne3,Ncdn,Atp2a2,Arl8b,Parva,Mpp1,Gpm6a,Cdc42bpb,Ctnna1,Flnb,Cdc42,Epb41l5,Actn4,Plec,Lima1,Mpp5,Rap1a,Lmo7,Cttn,Tjp1,Pkp4,Plaa,Myo7a,Cyth2,Pdcd6ip,Add1,Hnrnpk,Msn,Dsp,Sptan1,Mpp6,Tns1,Clasp2,Actr3,Ank2,Cfl1
GO:0005911	Cell-cell junction	29		553	0.5	0.85	3.16e-06	Rdx,Ptpn6,Wdr1,Ndrg1,Slc5a1,Mylk,Cd2ap,Add3,Atp2a2,Mpp1,Cdc42bpb,Ctnna1,Cdc42,Epb41l5,Actn4,Mpp5,Lmo7,Tjp1,Pkp4,Cyth2,Pdcd6ip,Add1,Msn,Dsp,Sptan1,Mpp6,Actr3,Ank2,Cfl1
GO:0030055	Cell-substrate junction	16		210	0.66	0.87	2.49e-05	Rdx,Rala,Arl2,Cpne3,Parva,Flnb,Epb41l5,Actn4,Plec,Lima1,Cttn,Msn,Tns1,Clasp2,Actr3,Cfl1
GO:0005925	Focal adhesion	15		196	0.66	0.84	4.72e-05	Rdx,Rala,Arl2,Cpne3,Parva,Flnb,Epb41l5,Actn4,Plec,Lima1,Cttn,Msn,Tns1,Clasp2,Cfl1
GO:0005912	Adherens junction	11		165	0.6	0.56	0.0023	Rdx,Ndrg1,Ctnna1,Epb41l5,Mpp5,Lmo7,Tjp1,Pkp4,Cyth2,Add1,Msn
GO:0044291	Cell-cell contact zone	7		90	0.67	0.44	0.0127	Atp2a2,Ctnna1,Tjp1,Pkp4,Dsp,Sptan1,Ank2
		129
GO:0045178	Basal part of cell	20		326	0.57	0.81	2.8e-05	Ace,Aqp1,Slc22a6,Slc47a1,Slc22a1,Slc23a1,Slco1a1,Plec,Hsp90aa1,Tjp1,Atp6v0a4,Msn,Slc26a1,Dsp,Rapgef3,Slc4a4,Clasp2,Slc29a1,Ank2,Slc34a1
GO:0009925	Basal plasma membrane	19		303	0.58	0.8	3.74e-05	Ace,Aqp1,Slc22a6,Slc47a1,Slc22a1,Slc23a1,Slco1a1,Plec,Hsp90aa1,Tjp1,Atp6v0a4,Msn,Slc26a1,Dsp,Rapgef3,Slc4a4,Slc29a1,Ank2,Slc34a1
GO:0016323	Basolateral plasma membrane	15		273	0.52	0.57	0.0013	Aqp1,Slc22a6,Slc47a1,Slc22a1,Slco1a1,Hsp90aa1,Tjp1,Atp6v0a4,Msn,Slc26a1,Dsp,Slc4a4,Slc29a1,Ank2,Slc34a1
GO:0005622	Intracellular anatomical structure	323		14759	0.12	0.7	2.77e-19	Actr2,Rdx,Ddx3x,Agpat3,Mrpl10,Vwa5a,Col1a1,Pabpc1,Ace,Blvra,Prpf6,Snrpd1,Scin,Rps11,Inmt,Nqo1,Ptpn6,Aqp1,Lbr,Wdr1,Ndrg1,Por,Snx6,Reep5,Cyp2d26,Napa,Atp6v1b2,Sptbn1,Qars,Ap2m1,Rala,Ap1b1,Bcl2l13,Ush1c,Slc5a1,Atp6v0d1,Ndufa2,Surf4,Ppp1cb,Hspa8,Qdpr,Adss,Rab5a,Pfn1,Prpf8,Cenpv,Dync1h1,Ap2b1,Fis1,Rab5c,Mdh2,Atp6v1e1,Sec63,Snx3,Smpd2,Hint1,Hspa4,Rufy1,Arf5,Dbnl,Trappc12,Rab10,Slc9a3r1,Sec23a,Psma6,Akr…
GO:0043209	Myelin sheath	34		219	0.97	2.67	7.03e-19	Rdx,Wdr1,Ndrg1,Napa,Atp6v1b2,Rala,Hspa8,Mdh2,Tkt,Cct5,Ehd1,Stip1,Vcp,Mif,Eef1a1,Uqcrfs1,Pebp1,Cdc42,Plec,Mpp5,Rap1a,Hsp90aa1,Nsf,Cltc,Prdx2,Pdcd6ip,Atp6v1a,Msn,Prdx1,Tcp1,Ppia,Sptan1,Cycs,Gdi2
GO:0045202	Synapse	75		1589	0.45	1.18	5.38e-14	Actr2,Pabpc1,Aqp1,Ndrg1,Napa,Atp6v1b2,Sptbn1,Ap2m1,Ush1c,Atp6v0d1,Hspa8,Rab5a,Pfn1,Ap2b1,Rab5c,Atp6v1e1,Dbnl,Rab10,Atp6v1c1,Slc22a1,Add3,Hras,Rab14,Cnn3,Vcp,Capzb,Ncdn,Psmc2,Atp2a2,Arl8b,Lamp1,Gpm6a,Snx1,Eif5a,Pebp1,Cdc42,Arhgdia,Yes1,Myo5b,Tubb2b,Pcbp2,Rps17,Rpl3,Rpl5,Hnrnpa2b1,Rap1a,Usp14,Macf1,Nsf,Cttn,Cltc,Pkp4,Plaa,Myo7a,Cyth2,Clta,Hnrnpab,Eef1d,Hnrnpa3,Add1,Eif4g1,Hnrnpk,Rapgef3,Sri,Eif4b,S…
GO:0032991	Protein-containing complex	160		5743	0.23	0.76	2.36e-11	Actr2,Ddx3x,Mrpl10,Col1a1,Pabpc1,Prpf6,Snrpd1,Scin,Rps11,Ptpn6,Lbr,Nid1,Snx6,Napa,Atp6v1b2,Sptbn1,Qars,Ap2m1,Ap1b1,Ush1c,Slc22a6,Atp6v0d1,Ndufa2,Ppp1cb,Hspa8,Prpf8,Dync1h1,Ap2b1,Fis1,Atp6v1e1,Sec63,Snx3,Hint1,Trappc12,Slc9a3r1,Sec23a,Psma6,Amn,Dnajc9,Cct5,Atp6v1c1,Eif3h,Atg3,Cd2ap,Clic5,Kif5b,Etf1,Ddb1,Stip1,Ndufb8,Hras,Ndufb3,Vcp,Scp2,Rragc,Capzb,Psmc2,Pmpcb,Atp2a2,Pxmp2,Col1a2,Mrpl19,Fkbp4,Nduf…
GO:0043005	Neuron projection	70		1721	0.39	0.95	3.32e-10	Rdx,Pabpc1,Nqo1,Aqp1,Sptbn1,Ush1c,Atp6v0d1,Hspa8,Qdpr,Rab5a,Pfn1,Dync1h1,Dbnl,Slc9a3r1,Cd2ap,Clic5,Kif5b,Cnn3,Txn1,Capzb,Ncdn,Psmc2,Arl8b,Fkbp4,Mpp1,Lamp1,Gpm6a,Snx1,Inpp5f,Eif5a,Pebp1,Flnb,Cdc42,Eea1,Ahcy,Actn4,Impa1,Plec,Myo5b,Lrp2,Mpp5,mt-Nd1,Usp9x,Hnrnpa2b1,Rap1a,Pls1,Hsp90aa1,Kif5a,Nsf,Cttn,Myo7a,Cyth2,Hnrnpab,Hnrnpa3,Add1,Ahcyl2,Hnrnpk,Rapgef3,Copa,Sri,Sptan1,Ptbp1,Eif4b,Clasp2,Syncrip,Ddc,…
GO:0016020	Membrane	230		10291	0.13	0.59	1.53e-08	Rdx,Ddx3x,Agpat3,Mrpl10,Ace,Ptpn6,Aqp1,Lbr,Wdr1,Ndrg1,Nid1,Por,Snx6,Reep5,Cyp2d26,Napa,Atp6v1b2,Sptbn1,Ap2m1,Rala,Ap1b1,Bcl2l13,Ush1c,Slc22a6,Slc47a1,Slc5a1,Atp6v0d1,Ndufa2,Surf4,Ppp1cb,Hspa8,Rab5a,Cenpv,Ap2b1,Fis1,Rab5c,Mdh2,Atp6v1e1,Sec63,Snx3,Smpd2,Hint1,Rufy1,Arf5,Dbnl,Rab10,Slc9a3r1,Sec23a,Amn,Lman2,Slc6a19,Dnajc9,Tkt,Atp6v1c1,Mylk,Slc22a1,Cd2ap,Clic5,Slc3a1,Kif5b,Slc23a1,Atl3,Ehd1,Arl2,Add3…
GO:0098796	Membrane protein complex	53		1230	0.41	0.91	1.85e-08	Ptpn6,Snx6,Napa,Atp6v1b2,Ap2m1,Ap1b1,Atp6v0d1,Ndufa2,Ap2b1,Atp6v1e1,Sec63,Snx3,Slc9a3r1,Sec23a,Atp6v1c1,Clic5,Ndufb8,Ndufb3,Vcp,Atp2a2,Ndufc2,Arl6ip1,Cox7a2,Snx1,Atp6v1h,Uqcrfs1,Gng12,Atp6v1g1,Ctnna1,Uqcrq,Cox6b1,Ndufa3,Dab2,mt-Nd1,mt-Co2,mt-Atp8,Vps26a,Cttn,Cltc,Clta,Ndufa13,Atp6v1a,Atp6v0a4,Ndufb5,Copa,Ndufb2,Ndufa12,Cox4i1,Gnas,Cox5b,Picalm,Stx7,Atp5md
GO:0098794	Postsynapse	40		801	0.48	0.96	5.87e-08	Actr2,Napa,Sptbn1,Ap2m1,Hspa8,Rab5a,Pfn1,Ap2b1,Dbnl,Add3,Cnn3,Capzb,Ncdn,Psmc2,Gpm6a,Snx1,Cdc42,Yes1,Myo5b,Pcbp2,Rpl5,Hnrnpa2b1,Macf1,Nsf,Cttn,Pkp4,Cyth2,Clta,Hnrnpa3,Add1,Eif4g1,Hnrnpk,Sri,Eif4b,Slc29a1,Actr3,Ank2,Picalm,Cfl1,Rps14
GO:0036477	Somatodendritic compartment	46		1168	0.38	0.75	2.62e-06	Pabpc1,Nqo1,Aqp1,Hspa8,Rab5a,Dync1h1,Dbnl,Cd2ap,Kif5b,Cnn3,Txn1,Capzb,Ncdn,Psmc2,Fkbp4,Lamp1,Gpm6a,Snx1,Inpp5f,Eif5a,Pebp1,Flnb,Cdc42,Impa1,Plec,Myo5b,Lrp2,Mpp5,mt-Nd1,Hnrnpa2b1,Hsp90aa1,Kif5a,Nsf,Cttn,Hnrnpab,Add1,Hnrnpk,Rapgef3,Copa,Sri,Eif4b,Syncrip,Ddc,Gnas,Picalm,Cfl1
GO:0099080	Supramolecular complex	51		1421	0.34	0.68	7.37e-06	Ddx3x,Col1a1,Pabpc1,Ndrg1,Sptbn1,Hspa8,Cenpv,Dync1h1,Trappc12,Psma6,Cct5,Cd2ap,Kif5b,Vcp,Capzb,Psmc2,Col1a2,Fkbp4,Parva,Col4a1,Col4a2,Gng12,Flnb,Cdc42,Pcbp1,Actn4,Iqgap2,Yes1,Plec,Tubb2b,Hnrnpa2b1,Pls1,Macf1,Kif5a,Cttn,Cltc,Tjp1,Sqstm1,Gas2,Hnrnpab,Hnrnpa3,Eif4g1,Hnrnpk,Tcp1,Sri,Sptan1,Clasp2,Cct4,Actr3,Ank2,Tuba4a
GO:1990904	Ribonucleoprotein complex	34		758	0.43	0.76	8.03e-06	Ddx3x,Mrpl10,Pabpc1,Prpf6,Snrpd1,Rps11,Hspa8,Prpf8,Psma6,Eif3h,Mrpl19,Eif3c,Eif3f,Hnrnpa1,Eprs,Ddx17,Rpl37a,Actn4,Rps17,Rpl3,Rpl5,Arfgef1,Rpl34,Hnrnpa2b1,Rps8,Hnrnpab,Hnrnpa3,Rps10,Eif4g1,Hnrnpk,Rps27l,Syncrip,Prpf19,Rps14
GO:0110165	Cellular anatomical entity	351		19694	0.03	0.44	1.69e-05	Actr2,Rdx,Ddx3x,Agpat3,Mrpl10,Vwa5a,Col1a1,Pabpc1,Ace,Blvra,Prpf6,Snrpd1,Scin,Rps11,Inmt,Nqo1,Ptpn6,Aqp1,Lbr,Wdr1,Ndrg1,Nid1,Por,Snx6,Reep5,Cyp2d26,Napa,Atp6v1b2,Sptbn1,Qars,Ap2m1,Rala,Ap1b1,Bcl2l13,Ush1c,Slc22a6,Slc47a1,Slc5a1,Atp6v0d1,Ndufa2,Surf4,Ppp1cb,Hspa8,Qdpr,Adss,Rab5a,Pfn1,Prpf8,Cenpv,Dync1h1,Ap2b1,Fis1,Rab5c,Mdh2,Atp6v1e1,Sec63,Snx3,Smpd2,Hint1,Hspa4,Rufy1,Arf5,Dbnl,Trappc12,Rab10,Slc9…
GO:0098793	Presynapse	31		687	0.43	0.72	2.28e-05	Aqp1,Napa,Atp6v1b2,Ap2m1,Atp6v0d1,Hspa8,Rab5a,Pfn1,Ap2b1,Rab5c,Atp6v1e1,Rab10,Atp6v1c1,Slc22a1,Rab14,Lamp1,Gpm6a,Snx1,Pebp1,Rap1a,Cltc,Clta,Hnrnpab,Hnrnpk,Rapgef3,Sri,Slc29a1,Ddc,Atg9a,Picalm,Stx7
GO:0044297	Cell body	36		877	0.39	0.69	2.49e-05	Nqo1,Aqp1,Hspa8,Rab5a,Dync1h1,Dbnl,Cct5,Cnn3,Txn1,Capzb,Ncdn,Fkbp4,Lamp1,Gpm6a,Inpp5f,Eif5a,Pebp1,Flnb,Cdc42,Impa1,Myo5b,Mpp5,mt-Nd1,Hnrnpa2b1,Hsp90aa1,Kif5a,Tcp1,Rapgef3,Copa,Eif4b,Cct4,Syncrip,Ddc,Gnas,Picalm,Cfl1
GO:0043025	Neuronal cell body	33		784	0.4	0.68	4.05e-05	Nqo1,Aqp1,Hspa8,Rab5a,Dync1h1,Dbnl,Cnn3,Txn1,Capzb,Ncdn,Fkbp4,Lamp1,Gpm6a,Inpp5f,Eif5a,Pebp1,Flnb,Cdc42,Impa1,Myo5b,Mpp5,mt-Nd1,Hnrnpa2b1,Hsp90aa1,Kif5a,Rapgef3,Copa,Eif4b,Syncrip,Ddc,Gnas,Picalm,Cfl1
GO:0030425	Dendrite	34		832	0.39	0.66	5.01e-05	Pabpc1,Nqo1,Hspa8,Rab5a,Dbnl,Cd2ap,Kif5b,Cnn3,Txn1,Capzb,Ncdn,Psmc2,Lamp1,Gpm6a,Snx1,Inpp5f,Eif5a,Cdc42,Plec,Myo5b,Lrp2,mt-Nd1,Hsp90aa1,Kif5a,Nsf,Cttn,Hnrnpab,Add1,Hnrnpk,Sri,Eif4b,Syncrip,Gnas,Cfl1
GO:0099081	Supramolecular polymer	38		1072	0.33	0.56	0.00026	Col1a1,Ndrg1,Sptbn1,Hspa8,Dync1h1,Psma6,Cct5,Cd2ap,Kif5b,Capzb,Col1a2,Fkbp4,Parva,Col4a1,Col4a2,Gng12,Flnb,Actn4,Iqgap2,Yes1,Plec,Tubb2b,Pls1,Macf1,Kif5a,Cttn,Cltc,Tjp1,Sqstm1,Gas2,Tcp1,Sri,Sptan1,Clasp2,Cct4,Actr3,Ank2,Tuba4a
GO:0071013	Catalytic step 2 spliceosome	10		104	0.76	0.75	0.00033	Pabpc1,Prpf6,Snrpd1,Prpf8,Hnrnpa1,Hnrnpa2b1,Hnrnpa3,Hnrnpk,Syncrip,Prpf19
GO:0030424	Axon	32		847	0.36	0.56	0.00038	Aqp1,Sptbn1,Atp6v0d1,Hspa8,Rab5a,Dync1h1,Cd2ap,Kif5b,Txn1,Arl8b,Fkbp4,Gpm6a,Inpp5f,Pebp1,Eea1,Impa1,Plec,Lrp2,Mpp5,Usp9x,Hsp90aa1,Kif5a,Cttn,Cyth2,Hnrnpk,Rapgef3,Copa,Sri,Sptan1,Clasp2,Ddc,Cfl1
GO:0150034	Distal axon	20		420	0.46	0.58	0.0007	Aqp1,Atp6v0d1,Hspa8,Rab5a,Kif5b,Fkbp4,Gpm6a,Pebp1,Lrp2,Usp9x,Hsp90aa1,Kif5a,Cttn,Cyth2,Hnrnpk,Rapgef3,Copa,Sri,Clasp2,Cfl1
GO:0101031	Chaperone complex	6		36	1	0.73	0.00093	Hspa8,Dnajc9,Cct5,Stip1,Tcp1,Cct4
GO:0099572	Postsynaptic specialization	21		467	0.43	0.55	0.00093	Actr2,Sptbn1,Hspa8,Dbnl,Add3,Cnn3,Capzb,Snx1,Yes1,Pcbp2,Rpl5,Macf1,Nsf,Pkp4,Cyth2,Hnrnpa3,Add1,Hnrnpk,Ank2,Picalm,Rps14
GO:0099512	Supramolecular fiber	36		1064	0.31	0.5	0.00094	Col1a1,Ndrg1,Sptbn1,Hspa8,Dync1h1,Psma6,Cct5,Cd2ap,Kif5b,Capzb,Col1a2,Fkbp4,Parva,Gng12,Flnb,Actn4,Iqgap2,Yes1,Plec,Tubb2b,Pls1,Macf1,Kif5a,Cttn,Cltc,Tjp1,Sqstm1,Gas2,Tcp1,Sri,Sptan1,Clasp2,Cct4,Actr3,Ank2,Tuba4a
GO:0044309	Neuron spine	14		236	0.55	0.59	0.0011	Hspa8,Cnn3,Capzb,Psmc2,Gpm6a,Snx1,Cdc42,Eea1,Myo5b,Cttn,Add1,Hnrnpk,Sri,Cfl1
GO:0030427	Site of polarized growth	14		247	0.53	0.56	0.0016	Dbnl,Kif5b,Fkbp4,Gpm6a,Lrp2,Usp9x,Hsp90aa1,Kif5a,Cttn,Cyth2,Rapgef3,Copa,Clasp2,Cfl1
GO:0014069	Postsynaptic density	19		431	0.42	0.5	0.0024	Actr2,Sptbn1,Hspa8,Dbnl,Add3,Cnn3,Capzb,Snx1,Pcbp2,Rpl5,Macf1,Nsf,Pkp4,Hnrnpa3,Add1,Hnrnpk,Ank2,Picalm,Rps14
GO:0044295	Axonal growth cone	6		45	0.91	0.63	0.0025	Kif5b,Fkbp4,Gpm6a,Lrp2,Hsp90aa1,Clasp2
GO:0043197	Dendritic spine	13		231	0.53	0.52	0.0029	Hspa8,Cnn3,Capzb,Psmc2,Gpm6a,Snx1,Cdc42,Myo5b,Cttn,Add1,Hnrnpk,Sri,Cfl1
GO:0030426	Growth cone	13		240	0.51	0.5	0.0039	Kif5b,Fkbp4,Gpm6a,Lrp2,Usp9x,Hsp90aa1,Kif5a,Cttn,Cyth2,Rapgef3,Copa,Clasp2,Cfl1
GO:0098644	Complex of collagen trimers	4		20	1.08	0.54	0.0073	Col1a1,Col1a2,Col4a1,Col4a2
GO:0051233	Spindle midzone	5		37	0.91	0.52	0.0074	Cenpv,Arl8b,Cdc42,Cttn,Pkp4
GO:0030017	Sarcomere	12		228	0.5	0.45	0.0078	Sptbn1,Psma6,Capzb,Parva,Flnb,Actn4,Plec,Tjp1,Sqstm1,Sri,Sptan1,Ank2
GO:0098978	Glutamatergic synapse	20		522	0.36	0.41	0.008	Ndrg1,Napa,Sptbn1,Ap2m1,Hspa8,Pfn1,Ap2b1,Hras,Vcp,Gpm6a,Yes1,Myo5b,Hnrnpa2b1,Rap1a,Cttn,Clta,Eef1d,Hnrnpk,Actr3,Cfl1
GO:0097470	Ribbon synapse	4		23	1.02	0.5	0.011	Hspa8,Atp2a2,Cltc,Rapgef3
GO:0005832	Chaperonin-containing T-complex	3		10	1.26	0.5	0.013	Cct5,Tcp1,Cct4
GO:0014704	Intercalated disc	6		67	0.73	0.44	0.0144	Atp2a2,Ctnna1,Tjp1,Dsp,Sptan1,Ank2
GO:0005584	Collagen type I trimer	2		2	1.78	0.48	0.0178	Col1a1,Col1a2
GO:1990435	Upper tip-link density	2		2	1.78	0.48	0.0178	Ush1c,Myo7a
GO:0005681	Spliceosomal complex	11		227	0.47	0.37	0.0212	Pabpc1,Prpf6,Snrpd1,Hspa8,Prpf8,Hnrnpa1,Hnrnpa2b1,Hnrnpa3,Hnrnpk,Syncrip,Prpf19
GO:0031674	I band	9		162	0.53	0.37	0.0224	Capzb,Parva,Flnb,Actn4,Plec,Tjp1,Sri,Sptan1,Ank2
GO:0005682	U5 snRNP	3		15	1.08	0.39	0.0312	Prpf6,Snrpd1,Prpf8
GO:0030018	Z disc	8		148	0.51	0.32	0.0428	Capzb,Parva,Flnb,Actn4,Plec,Sri,Sptan1,Ank2

## Sheet: PieChart
Gene Ontology #	Term description	Observed gene count in Lrp2-Apex
GO:0012505	Endomembrane System	233
GO:0005737	Cytosol	392
GO:0043226	Organelle	396
GO:0071944	Cell Periphery: Brush Border, Apical Part, Brush Border Membrane, Early Endosome	312
GO:0005739	Mitochondrion	108
GO:0030054	Cell junction	122
GO:0045178	Basal Membrane	21
