# Supplementary material for: Proximity Labeling Reveals How Lrp2 Interacts with the Endocytic Machine
Source: J Proteome Res. 2026 Apr 20;25(5):2318–30. doi: 10.1021/acs.jproteome.5c01053 (PMC13140602; doi:10.1021/acs.jproteome.5c01053)
Supplement: Supplementary file 4 [file pr5c01053_si_005.xlsx]

## Sheet: Sheet1
Supplemental Table 3. Lrp2 Mediated Biotinylation Enrichment of Proteins with PDZ Domains. Note the enrichment of tight junctional proteins and Na+ dependent transporters.
Protein IDs	Protein names	Gene names	Fasta headers	Peptide sequences	Peptides	Sequence coverage [%]	Mol. weight [kDa]	Q-value	Score	Intensity	MS/MS count	MS/MS count Apex1	MS/MS count Apex2	MS/MS count Apex3	MS/MS count Apex4	MS/MS count No Apex 1	MS/MS count No Apex 2	MS/MS count No Apex 3	MS/MS count No Apex 4	Intensity Apex 1	Intensity Apex 2	Intensity Apex 3	Intensity Apex 4	Intensity No Apex 1	Intensity No Apex 2	Intensity No Apex 3	Intensity No Apex 4	log 2 Apex-No Apex	Apex/No Apex Fold change	p-value (adj)	q-value
PDZ Domain
A0A0R4J1V0	Na(+)/H(+) exchange regulatory cofactor NHE-RF3	Pdzk1	tr|A0A0R4J1V0|A0A0R4J1V0_MOUSE Isoform of Q9JIL4, Na(+)/H(+) exchange regulatory cofactor NHE-RF3 OS=Mus musculus (Mouse) OX=10090 GN=Pdzk1 PE=1 SV=1	AGLENEDVIIEVNGENVQEEPYDR;AGLLDGDR;AGVLADDHLIEVNGENVENASHEEVVEK;DIEPGSPAEAAGLK;DTDGHLIR;EAESIYSLAR;EDDSYGFHLNAIR;EEHAQVVELVR;EGNSFGFSLK;EGPAPIPAPLEATGSEPTEDAEGHKPK;EVQQGGPADK;EVQQGGPADKAGLENEDVIIEVNGENVQEEPYDR;FSPLLYCQSQELPNGSVK;GETSAESEHDAHPAK;GETSAESEHDAHPAKDR;GGDQTTLLVLDK;GGDQTTLLVLDKEAESIYSLAR;GQIIKDIEPGSPAEAAGLK;GQPGSFVK;GSNGYGFYLR;GVYLTNIMPQGVAMK;HVTLLVCGK;IEKDTDGHLIR;IMFLLVDK;IMFLLVDKETAR;I…	42	76.9	56.497	0	74.427	291730000000	629	48	44	41	47	6	9	6	5	34.0807	31.8064	32.9942	33.8196	25.9998	28.2165	26.8108	27.1426	6.13281	70.1716	0.000118021	0.0113337
P70290;B7ZCL8;A2AN84;B7ZCL9	55 kDa erythrocyte membrane protein	Mpp1	sp|P70290|EM55_MOUSE 55 kDa erythrocyte membrane protein OS=Mus musculus (Mouse) OX=10090 GN=Mpp1 PE=1 SV=1;tr|B7ZCL8|B7ZCL8_MOUSE Isoform of P70290, 55 kDa erythrocyte membrane protein OS=Mus musculus (Mouse) OX=10090 GN=Mpp1 PE=1 SV=1;tr|A2AN84|A2AN84_MO	AQFDYDPQK;AQFDYDPQKDNLIPCK;DDSNWWQGR;ESAGLIPSPELQEWR;FAYPAPYTTRPPK;FETVHQIHK;FETVHQIHKQDK;FVTGDIIQIINK;FVTGDIIQIINKDDSNWWQGR;HSSIFDQLDVVSYEEVVR;IAILDIEPQTLK;ILHGGMIHR;ITEEPMGITLK;KTLVLIGASGVGR;LPALQMFMR;NISANEFLEFGSYQGNMFGTK;SQYAHYFDLSLVNNSVDETLK;SQYAHYFDLSLVNNSVDETLKK;SSEGEGGNSMR;TAELSPFIVFIAPTDQGTQTEALQQLQK;TALSDLYLEHLLQK;TLVLIGASGVGR;VASVAHSAPSEAPSCSPFGK;VIANQQSR	24	58.6	52.227	0	42.166	59971000000	352	25	22	24	24	3	4	3	4	31.6902	29.57	31.2304	31.1252	23.5546	25.9468	24.8881	25.4033	5.95571	62.0649	0.000140591	0.0113337
Q9ES64;D6RIM8;E9PYX1;E9QMN1;Q9ES64-2	Harmonin	Ush1c	sp|Q9ES64|USH1C_MOUSE Harmonin OS=Mus musculus (Mouse) OX=10090 GN=Ush1c PE=1 SV=1;tr|D6RIM8|D6RIM8_MOUSE Isoform of Q9ES64, Harmonin OS=Mus musculus (Mouse) OX=10090 GN=Ush1c PE=1 SV=1;tr|E9PYX1|E9PYX1_MOUSE Isoform of Q9ES64, Harmonin OS=Mus musculus (Mo	DYLYDVLR;EGSLDLALEGGVDSPVGK;EMEQISEEEEK;EMEQISEEEEKFK;GGLEFGCGLFISHLIK;GGQADSVGLQVGDEIVR;GLGCSISSGPIQK;HIGLIPVK;HQVEYDQLTPR;ILQEQQEMER;IVTDYTLAEAEAALQK;KVFISLVGSR;LHPEGLGLSVR;LPLFDAIR;LPLFDAIRPLIPLK;LVINEPNR;MVVYQTAFR;MYHQTMDVAVLVGDLK;SLTISIVAGAGR;TITAEVHPVPLR;VFISLVGSR;VVVSAVYEGGAAER;WQYVDQFVSESGGVR;YDSLQDLR	24	28.5	102.28	0	40.184	28722000000	274	25	18	20	17	1	1	0	1	30.7966	28.9642	29.625	29.3449	23.8499	24.7544	NaN	25.3535	5.03007	32.674	0.000560497	0.0137546
P39447;B9EHJ3;A0A0U1RPW2	Tight junction protein ZO-1	Tjp1	sp|P39447|ZO1_MOUSE Tight junction protein ZO-1 OS=Mus musculus (Mouse) OX=10090 GN=Tjp1 PE=1 SV=2;tr|B9EHJ3|B9EHJ3_MOUSE Isoform of P39447, Tight junction protein ZO-1 OS=Mus musculus (Mouse) OX=10090 GN=Tjp1 PE=1 SV=1;tr|A0A0U1RPW2|A0A0U1RPW2_MOUSE Isofo	ADGATSDDLDLHDDR;AEQLASVQYTLPK;AVPVSPSAVEEDEDEDGHTVVATAR;DGNIQEGDVVLK;DLEQPSYR;DNSILPPLDK;EAGFLRPVTIFGPIADVAR;EDLSAQPVQTK;EEAVLFLLDLPK;EEPDIYQIAK;EGLEEGDQILR;GEEVTILAQK;GGPAEGQLQENDR;HALLDVTPNAVDR;HEEQPAPAYEVHNR;IVESDVGDSFYIR;LAGGNDVGIFVAGVLEDSPAAK;LGSWLAIR;LNYAQWYPIVVFLNPDSK;SVASSQPAKPTK;TITPVYNR;VNNVDFTNIIR;YEVSSYTDQFSR	23	17.2	194.74	0	33.2	9799200000	188	14	8	8	11	1	1	1	1	28.2914	26.6808	28.8207	29.0998	22.0869	23.2094	19.5201	22.08	6.4991	90.4531	0.000781919	0.0156479
Q9QYX7;Q9QYX7-2	Protein piccolo	Pclo	sp|Q9QYX7|PCLO_MOUSE Protein piccolo OS=Mus musculus (Mouse) OX=10090 GN=Pclo PE=1 SV=4;sp|Q9QYX7-2|PCLO-2_MOUSE Isoform of Q9QYX7, Isoform 2 of Protein piccolo OS=Mus musculus (Mouse) OX=10090 GN=Pclo PE=1 SV=4	LPLIGDAIDLR;LRYLEMGINR;SLAQTPGQGK;SLVSVLPEK;VRGQYDEMGESMADDPR	5	1.1	550.83	0.0011356	3.2719	1983300000	31	3	2	1	4	2	2	2	0	26.0161	26.9658	27.7516	26.9133	24.5673	24.2587	23.5256	NaN	2.79445	6.93768	0.00195767	0.0209877
P70441	Na(+)/H(+) exchange regulatory cofactor NHE-RF1	Slc9a3r1	sp|P70441|NHRF1_MOUSE Na(+)/H(+) exchange regulatory cofactor NHE-RF1 OS=Mus musculus (Mouse) OX=10090 GN=Slc9a3r1 PE=1 SV=3	APQMDWSK;AVDPDSPAEASGLR;EALVEPASESPR;EALVEPASESPRPALAR;EELLRPQEK;GPNGYGFHLHGEK;GPNGYGFNLHSDK;IVEVNGVCMEGK;LLVVDKETDEFFK;LLVVDPETDER;LLVVDPETDERLK;LVEPGSPAEK;LVEVNGENVEK;LVEVNGENVEKETHQQVVSR;PQEKSEQAEPPAAADTHEAGDQNEAEK;QHGDVVSAIK;RAPQMDWSK;SASSDTSEELNSQDSPK;SASSDTSEELNSQDSPKR;SEQAEPPAAADTHEAGDQNEAEK;SGLLAGDR;SKPGQFIR;VIPSQEHLDGPLPEPFSNGEIQK	23	65.6	38.6	0	37.569	104700000000	286	25	20	15	18	3	2	1	3	32.6875	30.6395	31.1951	31.9989	23.6922	25.5649	27.8861	25.9344	5.86088	58.1166	0.002515	0.0219621
A2AKD7;Q61234	Alpha-1-syntrophin	Snta1	tr|A2AKD7|A2AKD7_MOUSE Isoform of Q61234, Alpha-1-syntrophin OS=Mus musculus (Mouse) OX=10090 GN=Snta1 PE=1 SV=1;sp|Q61234|SNTA1_MOUSE Alpha-1-syntrophin OS=Mus musculus (Mouse) OX=10090 GN=Snta1 PE=1 SV=1	ENKMPILISK;GFTLWAAEPGAAR;GSVPYDAELSFALR;QPSSPGPQPR;TAPLIATR;TMVFIIHSFLSAK;YLEICAADGQDAVFLR	7	16.8	53.282	0	9.2524	2527300000	47	1	2	2	2	1	1	1	2	25.9781	23.8321	26.6951	25.6831	21.4518	23.6013	20.6002	22.3084	3.5567	11.7672	0.0069737	0.0342565
Q9Z0U1;A0A3B2WBH9;A0A3B2WCN9	Tight junction protein ZO-2	Tjp2	sp|Q9Z0U1|ZO2_MOUSE Tight junction protein ZO-2 OS=Mus musculus (Mouse) OX=10090 GN=Tjp2 PE=1 SV=2;tr|A0A3B2WBH9|A0A3B2WBH9_MOUSE Isoform of Q9Z0U1, Tight junction protein ZO-2 OS=Mus musculus (Mouse) OX=10090 GN=Tjp2 PE=1 SV=1;tr|A0A3B2WCN9|A0A3B2WCN9_MOU	AEQMASVQNAQR;DGNLHEGDIILK;DSIQQQQNEAVWVSEGK;EDAVLYLLEIPK;ETPQSLAFTR;GETVTILAQSR;GFEVIEEFDGR;GFGIAVSGGR;GLDQEDYGR;GQHDPDRPIGVLLTK;GSYGSDPEEEEYR;KLFDQANK;MQELQEAQNAR;RPVVLFGPIADIAMER;SNLPATAGSEIPGGSTK;SSEPVQHEENIR;STGDITAAGVTEASR;VFLRPSPEDEAIYGPNTK	18	19.6	131.28	0	27.911	5249800000	154	9	12	10	7	1	2	1	3	26.7056	26.1297	27.4761	27.9614	21.9097	22.8782	20.5753	24.6274	4.57049	23.7605	0.00701518	0.0342565
E9Q616	PDZ domain-containing protein	Ahnak	tr|E9Q616|E9Q616_MOUSE PDZ domain-containing protein OS=Mus musculus (Mouse) OX=10090 GN=Ahnak PE=1 SV=1	ADIDVSGPK;ADLDVSGPK;AEGPEVDVNLPK;ISMPDVDLELK;ISMPDVDLHIK;ISMPDVDLHLK;KPDVDITAPK;LKSGVDVSLPK;SSEVVLSGDDEDYQR;VDIDVPDLDIEGPEGK;VDIDVPDVNIEGPDAK;VDINAPDVDVR	12	10.2	604.25	0	11.941	2433200000	56	3	3	5	7	2	2	1	1	28.0642	25.2678	28.3982	27.434	23.4565	24.4769	22.6516	23.8385	3.6852	12.8634	0.00704743	0.0342565
Q8CI51;D9J2Z9;D9J300;D9J301;D9J302	PDZ and LIM domain protein 5	Pdlim5	sp|Q8CI51|PDLI5_MOUSE PDZ and LIM domain protein 5 OS=Mus musculus (Mouse) OX=10090 GN=Pdlim5 PE=1 SV=4;tr|D9J2Z9|D9J2Z9_MOUSE Isoform of Q8CI51, ENH isoform 1b OS=Mus musculus (Mouse) OX=10090 GN=Pdlim5 PE=1 SV=1;tr|D9J300|D9J300_MOUSE Isoform of Q8CI51,	ACTGSLNMTLQR;DFNMPLTISSLK;EVVKPVPITSPAVSK;FFAPECGR;GALYCELCYEK;GPFLVALGK;ILAQITGTEHLTESENDNTK;ILGEVINALK;KILGEVINALK;LIEDTEDWRPR;NNVFHLEDGEPYCETDYYALFGTICR;NTMAYIGFVEEK;SAAAFKPVGSTSVK;SEPVSVQK;SPSWQRPNQAAPSTGR;SSGTGASVGPPQPSDQDTLVQR;SWHPEEFNCAHCK;TPMCAHCNQVIR;VTSTTNMAYNK	19	41.1	63.299	0	33.178	25440000000	230	21	13	13	14	1	0	1	1	30.0538	27.1773	29.0503	28.8107	24.5252	NaN	24.0472	21.6226	5.37471	41.4905	0.00942806	0.0397592
Q80TH2-2;Q80TH2;Q80TH2-1;B7ZNX6;B2RUJ2	Protein LAP2	Erbb2ip	sp|Q80TH2-2|ERBIN-2_MOUSE Isoform of Q80TH2, Isoform 2 of Erbin OS=Mus musculus (Mouse) OX=10090 GN=Erbin PE=1 SV=3;sp|Q80TH2|ERBIN_MOUSE Erbin OS=Mus musculus (Mouse) OX=10090 GN=Erbin PE=1 SV=3;sp|Q80TH2-1|ERBIN-1_MOUSE Isoform of Q80TH2, Isoform 1 of Er	AQVAFECDEDKDER;EFWMDGNR;EQLIDYLMLK;FDSNHNPEEPDIIR;GLPDSLMK;HPQTSSPGECCQDDR;LDLGSNEFTEVPEVLEQLSGLR;LETLPEEMGDMQK;LKDEETNEESGR;LSLPDNDLTTLPASIANLINLR;LTFIPGFIGSLR;NLPFSFTK;QSSVSSTASVNLGDPTR;SFNSNLTAVSSSHYGSSR;TEGDYLSYR;TFHNAVDLIIVR;TLEELYLDANQIEELPK;TMSVSDFNYSR;VINLSDNR	19	17.2	162.18	0	29.985	6572100000	130	7	4	9	7	2	1	0	0	26.4223	23.6239	26.4164	26.6371	22.2413	21.2413	NaN	NaN	4.03364	16.3775	0.0107239	0.0420319
Q570Y9;B2ZRS5;Q570Y9-2;Q570Y9-3	DEP domain-containing mTOR-interacting protein	Deptor	sp|Q570Y9|DPTOR_MOUSE DEP domain-containing mTOR-interacting protein OS=Mus musculus (Mouse) OX=10090 GN=Deptor PE=1 SV=2;tr|B2ZRS5|B2ZRS5_MOUSE Isoform of Q570Y9, DEP domain-containing mTOR-interacting protein OS=Mus musculus (Mouse) OX=10090 GN=Deptor PE	ELIDWLIEHK;HPFVDSNLLYQFR;LMSPETTLLQPR;MAEVLVTGEQLR;RPVTSEELLTPGAPYAR;TFMASEFLDWLVQEGEATTR;TVSNLILTGPR	7	23.2	46.119	0	12.693	3693400000	70	4	4	4	3	1	2	0	0	27.8609	26.5092	26.9138	25.8734	20.966	22.0625	NaN	NaN	5.2751	38.7224	0.0119675	0.0436649
Q811D0;H7BWY4;Q811D0-2;Q811D0-3;E9Q9H0;D3Z3B8	Disks large homolog 1	Dlg1	sp|Q811D0|DLG1_MOUSE Disks large homolog 1 OS=Mus musculus (Mouse) OX=10090 GN=Dlg1 PE=1 SV=1;tr|H7BWY4|H7BWY4_MOUSE Isoform of Q811D0, Disks large homolog 1 OS=Mus musculus (Mouse) OX=10090 GN=Dlg1 PE=1 SV=1;sp|Q811D0-2|DLG1-2_MOUSE Isoform of Q811D0, Iso	ALHLLEEYR;DYHFVTSR;EQMMNSSVSSGSGSLR;FGDILHVINASDDEWWQAR;FIEAGQYNNHLYGTSVQSVR;HCILDVSGNAIK;HVTSNASDSESSYR;IISVNSVDLR;IITGGAAAQDGR;LQIAQLYPISIFIKPK;NAGQAVTIVAQYRPEEYSR;NTSDFVYLK;PVIILGPMK;QVTPDGESDEVGVIPSK;QVTPDGESDEVGVIPSKR;RDYEVDGR;SMENIMEMNK;SMENIMEMNKR;VNDDLISEFPDK	19	24.5	100.12	0	27.284	6300200000	152	11	6	9	9	1	0	1	0	28.3776	25.2271	28.4625	28.456	19.984	NaN	21.7033	NaN	6.78717	110.444	0.0125563	0.044976
Q3UHD6;Q3UHD6-2	Sorting nexin-27	Snx27	sp|Q3UHD6|SNX27_MOUSE Sorting nexin-27 OS=Mus musculus (Mouse) OX=10090 GN=Snx27 PE=1 SV=2;sp|Q3UHD6-2|SNX27-2_MOUSE Isoform of Q3UHD6, Isoform 2 of Sorting nexin-27 OS=Mus musculus (Mouse) OX=10090 GN=Snx27 PE=1 SV=2	EFANFTFPR;FVVYNVYMAGR;GHVITAISITHFK;GQVSEGGQLR;IFTPYFNYMHECFER;ILEVNGVNVEGATHK;KLAPNEFPHK;KMVMYLNMLR;KWLFTTEEEVLLNDNDLAVTYFFHQAVDDVK;MVMYLNMLR;NSTTDQVYQAIAAK;QAVPISVPTYK;SESGYGFNVR;TCEGYNEIIFPHCACDSR;VALPDGTTVTVR;VGMDSTTVNYFALFEVINHSFVR;WPFSLSEQQLDAR	17	41.7	60.988	0	24.064	7868400000	147	9	10	10	10	2	1	1	0	28.1704	26.1497	28.8808	28.0094	22.5307	18.5942	21.3602	NaN	6.9742	125.731	0.0128293	0.0456001
Q8BH60;K3W4Q9;Q8BH60-2;A0A1W2P7V0	Golgi-associated PDZ and coiled-coil motif-containing protein	Gopc	sp|Q8BH60|GOPC_MOUSE Golgi-associated PDZ and coiled-coil motif-containing protein OS=Mus musculus (Mouse) OX=10090 GN=Gopc PE=1 SV=1;tr|K3W4Q9|K3W4Q9_MOUSE Isoform of Q8BH60, PDZ domain-containing protein OS=Mus musculus (Mouse) OX=10090 GN=Gopc PE=1 SV=1	AQTVSQINHK;DAHENGDVGAAGESPLDDTAAR;EAVTILSQQR;EDHEGLGISITGGK;EHGVPILISEIHPGQPADR;HIAVLQAEVYGAR;HKEAVTILSQQR;LEAQLVDLR;LYLDELEGSGNSGASCK;MTSLSSCFAQLCHK;SELTETQAEK;SQGVGPIRK;TGQSVDSGAIK;VQQIQLLGR;WLEVLEKEFDK	15	38.9	50.662	0	26.416	9856700000	151	12	7	10	7	0	1	0	1	29.41	25.9155	28.3906	28.565	NaN	24.9123	NaN	24.2779	3.47519	11.1208	0.0145699	0.0492847
O70589;O70589-5;O70589-3;A0A067XG53;O70589-4;O70589-2	Peripheral plasma membrane protein CASK	Cask	sp|O70589|CSKP_MOUSE Peripheral plasma membrane protein CASK OS=Mus musculus (Mouse) OX=10090 GN=Cask PE=1 SV=2;sp|O70589-5|CSKP-5_MOUSE Isoform of O70589, Isoform 5 of Peripheral plasma membrane protein CASK OS=Mus musculus (Mouse) OX=10090 GN=Cask PE=1 S	ADAGFVYSEAVASHYMR;DSPSTSRQSPANGHSSTNNSVSDLPSTTQPK;DVKPHCVLLASK;ETGQQFAVK;FTSSPGLSTEDLKR;GAVLAAVSSHK;HNAVFDQLDLVTYEEVVK;IHEQGLIAILDVEPQALK;ITVYEALNHPWLK;MLMLDPAER;NGTAGLIPSPELQEWR;NTDEPMGITLK;TAEFAPFVVFIAAPTITPGLNEDESLQR;TLVLLGAHGVGR;VACIAMEK;VGDIIQIISK	16	25.6	105.11	0	22.015	4188800000	114	14	5	7	7	0	2	1	0	28.709	24.1736	26.2836	27.4065	NaN	22.7009	21.9493	NaN	4.31808	19.9468	0.0160573	0.0522376
K3W4L0;Q9JMH9;Q9JMH9-6;B2RRE2;E9QAX2;Q9JMH9-1;Q9JMH9-4;E9Q405;A0A1C7ZN10;Q9JMH9-5;Q9JMH9-7;Q9JMH9-2;E9QA74	Unconventional myosin-XVIIIa	Myo18a	tr|K3W4L0|K3W4L0_MOUSE Isoform of Q9JMH9, Unconventional myosin-XVIIIa OS=Mus musculus (Mouse) OX=10090 GN=Myo18a PE=1 SV=1;sp|Q9JMH9|MY18A_MOUSE Unconventional myosin-XVIIIa OS=Mus musculus (Mouse) OX=10090 GN=Myo18a PE=1 SV=2;sp|Q9JMH9-6|MY18A-6_MOUSE Is	AAEINGEVDDDDAGGEWR;AAYLLGCSLEELSSAIFK;AGSATVLSGSIAGLEGGSQLALR;ALLADAQIMLDHLK;APEGQAYR;AVEELLESLDLEK;DLALGLVPGDR;DLDIAGFTQK;DMLLAEAFSLK;DTKEEMSELAR;EKDMLLAEAFSLK;ELAVAAGR;EMESRDEEVEEAR;FDSELSQAHEETQR;GAPAVYSEK;GASFEELCHNYAQDR;GLLWLLEEEALVPGATEDALLDR;IISNLFLGR;ISELTSELTDER;KIISNLFLGR;LDHDGAILDVDEDDIEK;LEDLASLVYLNESSVLHTLR;LEEDQEDMNELMK;LEEQRDEQTSR;LEISNPIPIK;LFSYYGPQEGDK;LFSYYGPQEGDKK;LGDLQADSDESQR…	61	35.8	230.99	0	90.365	30399000000	587	45	16	52	41	4	5	0	6	30.1452	26.6618	30.6922	30.2068	25.5675	25.36	NaN	26.1416	3.73678	13.3316	0.0242108	0.0655818
E9PVN6;Q9D6K5-4;Q9D6K5-2	Synaptojanin-2-binding protein	Synj2bp	tr|E9PVN6|E9PVN6_MOUSE Isoform of Q9D6K5, Cytochrome c oxidase assembly protein COX16 homolog, mitochondrial OS=Mus musculus (Mouse) OX=10090 GN=Gm20498 PE=1 SV=1;sp|Q9D6K5-4|SYJ2B-4_MOUSE Isoform of Q9D6K5, Isoform 4 of Synaptojanin-2-binding protein OS=M	GPRPWEDPQLLQGR;GPSGLGFNIVGGTDQQYVSNDSGIYVSR;IKEDGAAAQDGR;ILSVNGQDLK;ITLESEYEK;LLVVGGSFGLR;NAGCAVSLR;NLLHQDAVDLFR;VDYLVTEEEINLTR	9	65.4	20.443	0	10.338	3231000000	70	5	2	7	4	0	1	0	1	26.9945	24.2159	27.5705	26.5658	NaN	22.5775	NaN	20.8978	4.59908	24.236	0.0336912	0.0804398
Q8VBX6;D3YUX2;Q8VBX6-2;Q8VBX6-4;B2RQR2	Multiple PDZ domain protein	Mpdz	sp|Q8VBX6|MPDZ_MOUSE Multiple PDZ domain protein OS=Mus musculus (Mouse) OX=10090 GN=Mpdz PE=1 SV=2;tr|D3YUX2|D3YUX2_MOUSE Isoform of Q8VBX6, Multiple PDZ domain protein OS=Mus musculus (Mouse) OX=10090 GN=Mpdz PE=1 SV=1;sp|Q8VBX6-2|MPDZ-2_MOUSE Isoform of	AKDTVQLVIAR;DTVQLVIAR;ELPIDVTMVCCR;GLGLSIVGK;GQSGLGLSLAGNK;HSLIGPDIK;HVLEDSPAGK;IIEVDGMDLR;IMGINYEIVVAHVSK;ITYVPAEHLEEFR;KLEPSGIFVK;LWAGDQILEVNGIDLR;NALASEIQGLR;NDESETFDVELTK;SLGISIVGGR;TILPGGVADQHGR	16	8.5	218.71	0	14.031	4960900000	87	5	4	5	6	1	1	0	3	28.9819	27.5024	27.8634	27.934	25.0107	22.4782	NaN	25.5546	3.72261	13.2013	0.0471083	0.100942
Q9QZQ1-2;Q9QZQ1;E9Q852;E9Q9C3;E9PYX7	Afadin Mllt4	Afdn Mllt4	sp|Q9QZQ1-2|AFAD-2_MOUSE Isoform of Q9QZQ1, Isoform 1 of Afadin OS=Mus musculus (Mouse) OX=10090 GN=Afdn PE=1 SV=3;sp|Q9QZQ1|AFAD_MOUSE Afadin OS=Mus musculus (Mouse) OX=10090 GN=Afdn PE=1 SV=3;tr|E9Q852|E9Q852_MOUSE Isoform of Q9QZQ1, Afadin OS=Mus muscul	DLQYITISK;DVQLEEDPDLQLPFLLPEDGYSCDVVR;EELSSGDSLSPDPWK;EERPSQGDDSENSR;EIILDDDECPLQIFR;ELQPQQQPR;ENAELAQPLR;ENAELAQPLRK;EPEIITVTLK;EYFTFPASK;FVDPIQDHVLSK;GILVFQLK;IDDVLHTLTGAMSLLR;ISETTMLQSGMR;ITLDAQDVLAHLVQMAFK;IVQATTLLTMDK;IYADSLKPNIPYK;KLMLEWQFQK;KLTELENELNTK;LAAGDQLLSVDGR;LADIIHHWNANR;LDQEQEYR;LLEPEEPGLSRPPLPR;LMLEWQFQK;LPYLVELSPDGSDSR;LQFGTSHVFK;LQLSVTEVGTEK;LTELENELNTK;LVTDPDSGLCSHYWGAIIR;MVS…	45	30.7	204.55	0	72.563	26338000000	373	24	24	24	17	0	3	1	1	30.1968	27.6881	29.762	28.4804	NaN	26.6784	23.2614	21.7989	5.11894	34.7499	0.055307	0.112453
G5E8B1;Q64512	Tyrosine-protein phosphatase non-receptor type 13	Ptpn13	tr|G5E8B1|G5E8B1_MOUSE Isoform of Q64512, Tyrosine-protein phosphatase non-receptor type 13 OS=Mus musculus (Mouse) OX=10090 GN=Ptpn13 PE=1 SV=1;sp|Q64512|PTN13_MOUSE Tyrosine-protein phosphatase non-receptor type 13 OS=Mus musculus (Mouse) OX=10090 GN=Ptp	AAVDFTLFFR;AISTGSLASSTINK;ALDLSLPSVVLK;CDPETVTGR;DGCPVVPTTR;EAMNVEEPVR;EITLVNLK;EMALETAMTQR;ERDPAGPQSPPPDQDAQR;GGPLQEEEIWAVLNQSAESLQEVFR;GSLGFTVTK;HVSLAEALEVR;ITLQNTSDGIK;KENEYFFVDPDLK;LAVRPLSVQAEILK;LELTCDTK;LHNTYAGASEK;LTEYGVHFHR;LVLGNISGTDPLSR;MTVEPFVSLDLPR;NFFGPEFVK;NILPYDTTR;NSNCAPSFSYVK;NTGQVVHLLLEK;QSNQDAQDIER;RSGPVITHCSAGIGR;SDTESLAGLPK;SMGFLSIR;SQTGILLGVCSK;YTGTQLQATIR	30	14.3	270.23	0	33.232	10569000000	184	15	9	11	9	1	1	1	2	29.1463	29.7419	27.5774	26.9201	22.4184	20.924	28.8346	21.931	4.81945	28.2358	0.0688161	0.130061
Q8R4H2;F8VQN6	Rho guanine nucleotide exchange factor 12	Arhgef12	sp|Q8R4H2|ARHGC_MOUSE Rho guanine nucleotide exchange factor 12 OS=Mus musculus (Mouse) OX=10090 GN=Arhgef12 PE=1 SV=2;tr|F8VQN6|F8VQN6_MOUSE Isoform of Q8R4H2, Rho guanine nucleotide exchange factor 12 OS=Mus musculus (Mouse) OX=10090 GN=Arhgef12 PE=1 SV=	ACAEQIVTK;EAHSDDNPSEGDGAVK;EVLLGLKPSEIK;FHTFVQDAESNPLCR;GFPSILGPPR;IEEVLMTAQAVEEER;LQLLQEDYNR;LYIQTMQER;NETSVIDHIGEDLLIWFSGPGEEK;QEVINELFYTER;QLLVQQLGLTEK;RPELIPEDLHR;RSMGLTLAESELTK;SAAEHLFVTATQFAK;SEIYGLVQR;TGTGDIATCDSPR;VFLEFHQFFLDR;VLDQVFYQR;YGPASEEVQADSGIR;YPLLLDNIAK	20	16.3	172.35	0	26.062	5863800000	169	13	7	14	12	3	1	0	0	28.9483	27.3525	28.259	28.71	25.0496	21.626	NaN	NaN	4.97963	31.5514	0.198719	0.278984
PDZ Binding Domain
Q9D2V6;Q60825	Sodium-dependent phosphate transport protein 2A	Slc34a1	tr|Q9D2V6|Q9D2V6_MOUSE Isoform of Q60825, Na(+)-dependent phosphate cotransporter 2A OS=Mus musculus (Mouse) OX=10090 GN=Slc34a1 PE=1 SV=1;sp|Q60825|NPT2A_MOUSE Sodium-dependent phosphate transport protein 2A OS=Mus musculus (Mouse) OX=10090 GN=Slc34a1 PE=	ATLCYARPEPR;AYPLTLGSNIGTTTTAILAALASPR;GQVANVIQK;HMVHGATFAYVPSPQVLHR;IWCHPDTTEASTSMSR;LALPAHHNATR;LAQEEEQKPEPR;LGGPAVSPLPVR;SVITSIAVGDESLR;VEAIGSLANTTMEK;VFLEELPPATPSPR;VITEPFTR;WLQTWDFLPR;WMHSLQPLDGLITR	14	29.7	68.732	0	23.955	79945000000	235	16	16	13	14	6	6	6	5	32.7295	30.9662	31.758	31.7086	26.2443	26.4348	25.9445	26.2462	5.57308	47.6062	0.000291683	0.0118464
Proposed Interaction with Intermediate
Q9WVD4-2	H(+)/Cl(-) exchange transporter 5	Clcn5	sp|Q9WVD4-2|CLCN5-2_MOUSE Isoform of Q9WVD4, Isoform 2 of H(+)/Cl(-) exchange transporter 5 OS=Mus musculus (Mouse) OX=10090 GN=Clcn5 PE=1 SV=2	AFAPYACGSGIPEIK;DLIISIENAR;IPSGLFIPSMAVGAIAGR;IVITIFTFGMK;LNGYPFLEAK;MDFLEEPIPGVGTYDDFNTIDWVR;MSTSELISELFNDCGLLDSSK;NDPLLTVLTQDSMTVEDVETIISETTYSGFPVVVSR;SINPFGNSR;TILSGFIIR;TLAMDVMKPR;WVADALGR	12	24.3	83.1	0	18.101	12364000000	144	11	9	10	6	2	3	3	4	29.8446	27.8084	29.4338	28.4142	23.7689	28.014	25.2419	25.2595	3.30417	9.87765	0.0247688	0.0666013
G3X939;A0A286YD40	Sodium/hydrogen exchanger	Slc9a3	sp|G3X939|SL9A3_MOUSE Sodium/hydrogen exchanger 3 OS=Mus musculus (Mouse) OX=10090 GN=Slc9a3 PE=1 SV=1;tr|A0A286YD40|A0A286YD40_MOUSE Isoform of G3X939, Sodium/hydrogen exchanger OS=Mus musculus (Mouse) OX=10090 GN=Slc9a3 PE=1 SV=1	AFDHILSAIEDISGQIGHNYLR;ANISEQSATTVR;DAISYVAEGER;GAVAYALVVLLDEK;GAVAYALVVLLDEKK;HELTPNEDEK;HELTPNEDEKQDK;ILNVFHELNLK;MVQLETIDQVVMSYGGLR;VPPWLSPGETVVPSQR;VQIPNSPSNFR	11	15.6	93.103	0	19.902	5894400000	143	11	7	10	8	0	0	0	0	27.9987	26.3108	27.2521	26.7669	NaN	NaN	NaN	NaN	NaN	NaN	NaN	NaN
